# Supplementary material for: Replication-Coupled DNA-Protein Crosslink Repair by SPRTN and the Proteasome in Xenopus Egg Extracts
Source: Mol Cell. 2019 Feb 7;73(3):574–588.e7. doi: 10.1016/j.molcel.2018.11.024 (PMC6375733; doi:10.1016/j.molcel.2018.11.024)
Supplement: Table S1. Protein Enrichment on pDPC2xLead; Related to Figure 2 — The table summarizes the results from pairwise comparisons using a modified t test with a permutation-based FDR cut-off implemented in the Perseus frame work (Tyanova et al., 2016). To test for protein enrichment on plasmid substrates a one-sided t-Test was carried out with a FDR < 0.01 and S0 = 4. For each protein in column A significant enrichment is indicated in column E-K (1: significant, 0: not significant, NA: not detected or not enough valid values). Column Al-CQ list the log2 fold change (columns labeled DIFF) and the associated –LOG10(p value) (columns labeled PVAL). All experiments were measured in quadruplicates. The combined p value is the product of individual p values across the time series corrected by random permutation across the entire data matrix (see (Tyanova et al., 2016) for details). pDPC, plasmid substrate crosslinked with M.HpaII at both leading strand templates (pDPC2xLead) (see Figure 2); pCTR, undamaged control plasmid (pCTRL); Gem, reactions containing the replication inhibitor geminin; UB-VS, reactions containing ubiquitin vinyl sulfone. [file mmc2.xlsx]

## Sheet: Gao et al. Supplementary Table 
Protein	category	module	module.description	SIG: pDPC 12 Min / pCTR 10 Min	SIG: pDPC 20 Min / pCTR 10 Min	SIG: pDPC 40 Min / pCTR 10 Min	SIG: pDPC 60 Min / pCTR 10 Min	SIG: pDPC 120 Min / pCTR 10 Min	COUNT: SIG pDPC / pCTR 10 Min	SIG: pDPC 12 Min / pCTR 40 Min	SIG: pDPC 20 Min / pCTR 40 Min	SIG: pDPC 40 Min / pCTR 40 Min	SIG: pDPC 60 Min / pCTR 40 Min	SIG: pDPC 120 Min / pCTR 40 Min	COUNT_SIG: pDPC / pCTR 40 Min	SIG: pDPC 12 Min / pDPCGem 12 Min	SIG: pDPC 20 Min / pDPCGem 12 Min	SIG: pDPC 40 Min / pDPCGem 12 Min	SIG: pDPC 60 Min / pDPCGem 12 Min	SIG: pDPC 120 Min / pDPCGem 12 Min	COUNT_SIG: pDPC / pDPCGem 12 Min	SIG: pDPC 12 Min / pCTRGem 10 Min	SIG: pDPC 20 Min / pCTRGem 10 Min	SIG: pDPC 40 Min / pCTRGem 10 Min	SIG: pDPC 60 Min / pCTRGem 10 Min	SIG: pDPC 120 Min / pCTRGem 10 Min	COUNT_SIG: pDPC / pCTRGem 10 Min	SIG: pCTR 10 Min / pCTRGem 10 Min	SIG: pCTR 40 Min / pCTRGem 10 Min	COUNT_SIG: pCTR / pCTRGem 10 Min	SIG: pDPC 12 Min / pDPCUb-VS 12 Min	SIG: pDPC 20 Min / pDPCUb-VS 20 Min	SIG: pDPC 40 Min / pDPCUb-VS 40 Min	SIG: pDPC 60 Min / pDPCUb-VS 60 Min	SIG: pDPC 120 Min / pDPCUb-VS 120 Min	COUNT SIG: pDPC / pDPCUb-VS	PVAL: pDPC 12 Min / pCTR 10 Min	DIFF: pDPC 12 Min / pCTR 10 Min	PVAL: pDPC 20 Min / pCTR 10 Min	DIFF: pDPC 20 Min / pCTR 10 Min	PVAL: pDPC 40 Min / pCTR 10 Min	DIFF: pDPC 40 Min / pCTR 10 Min	PVAL: pDPC 60 Min / pCTR 10 Min	DIFF: pDPC 60 Min / pCTR 10 Min	PVAL: pDPC 120 Min / pCTR 10 Min	DIFF: pDPC 120 Min / pCTR 10 Min	Combined P-Value pDPC / pCTR 10 Min	PVAL: pDPC 12 Min / pCTR 40 Min	DIFF: pDPC 12 Min / pCTR 40 Min
1433T	MISC	MISC	Miscellaneous	0	0	0	0	0	0	0	0	0	0	0	0	0	0	0	0	0	0	0	0	0	0	0	0	0	0	0	0	0	0	0	0	0	NaN	NaN	NaN	NaN	NaN	NaN	NaN	NaN	NaN	NaN	NaN	NaN	NaN
143Ga	MISC	MISC	Miscellaneous	0	0	0	0	0	0	0	0	0	0	0	0	0	0	0	0	0	0	0	0	0	0	0	0	0	0	0	0	0	0	0	0	0	NaN	NaN	NaN	NaN	NaN	NaN	NaN	NaN	NaN	NaN	NaN	NaN	NaN
2Aaa	MISC	MISC	Miscellaneous	0	0	0	0	0	0	0	0	0	0	0	0	0	0	0	0	0	0	0	0	0	0	0	0	0	0	0	0	0	0	0	0	0	NaN	NaN	NaN	NaN	NaN	NaN	NaN	NaN	NaN	NaN	NaN	NaN	NaN
Acadm	MISC	MISC	Miscellaneous	0	0	0	0	0	0	0	0	0	0	0	0	0	0	0	0	0	0	0	0	0	0	0	0	0	0	0	0	0	0	0	0	0	NaN	NaN	NaN	NaN	NaN	NaN	NaN	NaN	NaN	NaN	NaN	NaN	NaN
Acon	MISC	MISC	Miscellaneous	0	0	0	0	0	0	0	0	0	0	0	0	0	0	0	0	0	0	0	0	0	0	0	0	0	0	0	0	0	0	0	0	0	NaN	NaN	NaN	NaN	NaN	NaN	NaN	NaN	NaN	NaN	NaN	NaN	NaN
Acon2	MISC	MISC	Miscellaneous	0	0	0	0	0	0	0	0	0	0	0	0	0	0	0	0	0	0	0	0	0	0	0	0	0	0	0	0	0	0	0	0	0	NaN	NaN	NaN	NaN	NaN	NaN	NaN	NaN	NaN	NaN	NaN	NaN	NaN
Acsl1	MISC	MISC	Miscellaneous	0	0	0	0	0	0	0	0	0	0	0	0	0	0	0	0	0	0	0	0	0	0	0	0	0	0	0	0	0	0	0	0	0	NaN	NaN	NaN	NaN	NaN	NaN	NaN	NaN	NaN	NaN	NaN	NaN	NaN
Actn1	MISC	MISC	Miscellaneous	0	0	0	0	0	0	0	0	0	0	0	0	0	0	0	0	0	0	0	0	0	0	0	0	0	0	0	0	0	0	0	0	0	NaN	NaN	NaN	NaN	NaN	NaN	NaN	NaN	NaN	NaN	NaN	NaN	NaN
Adm1A	MISC	MISC	Miscellaneous	0	0	0	0	0	0	0	0	0	0	0	0	0	0	0	0	0	0	0	0	0	0	0	0	0	0	0	0	0	0	0	0	0	NaN	NaN	NaN	NaN	NaN	NaN	NaN	NaN	NaN	NaN	NaN	NaN	NaN
Adt1	MISC	MISC	Miscellaneous	0	0	0	0	0	0	0	0	0	0	0	0	0	0	0	0	0	0	0	0	0	0	0	0	0	0	0	0	0	0	0	0	0	NaN	NaN	NaN	NaN	NaN	NaN	NaN	NaN	NaN	NaN	NaN	NaN	NaN
Adt2	MISC	MISC	Miscellaneous	0	0	0	0	0	0	0	0	0	0	0	0	0	0	0	0	0	0	0	0	0	0	0	0	0	0	0	0	0	0	0	0	0	NaN	NaN	NaN	NaN	NaN	NaN	NaN	NaN	NaN	NaN	NaN	NaN	NaN
Ak17A	MISC	MISC	Miscellaneous	0	0	0	0	0	0	0	0	0	0	0	0	0	0	0	0	0	0	0	0	0	0	0	0	0	0	0	0	0	0	0	0	0	NaN	NaN	NaN	NaN	NaN	NaN	NaN	NaN	NaN	NaN	NaN	NaN	NaN
Akap9	MISC	MISC	Miscellaneous	0	0	0	0	0	0	0	0	0	0	0	0	0	0	0	0	0	0	0	0	0	0	0	0	0	0	0	0	0	0	0	0	0	NaN	NaN	NaN	NaN	NaN	NaN	NaN	NaN	NaN	NaN	NaN	NaN	NaN
Aldcb	MISC	MISC	Miscellaneous	0	0	0	0	0	0	0	0	0	0	0	0	0	0	0	0	0	0	0	0	0	0	0	0	0	0	0	0	0	0	0	0	0	NaN	NaN	NaN	NaN	NaN	NaN	NaN	NaN	NaN	NaN	NaN	NaN	NaN
Anm1A	MISC	MISC	Miscellaneous	0	0	0	0	0	0	0	0	0	0	0	0	0	0	0	0	0	0	0	0	0	0	0	0	0	0	0	0	0	0	0	0	0	NaN	NaN	NaN	NaN	NaN	NaN	NaN	NaN	NaN	NaN	NaN	NaN	NaN
Anm5	MISC	MISC	Miscellaneous	0	0	0	0	0	0	0	0	0	0	0	0	0	0	0	0	0	0	0	0	0	0	0	0	0	0	0	0	0	0	0	0	0	NaN	NaN	NaN	NaN	NaN	NaN	NaN	NaN	NaN	NaN	NaN	NaN	NaN
Anr26	MISC	MISC	Miscellaneous	0	0	0	0	0	0	0	0	0	0	0	0	0	0	0	0	0	0	0	0	0	0	0	0	0	0	0	0	0	0	0	0	0	NaN	NaN	NaN	NaN	NaN	NaN	NaN	NaN	NaN	NaN	NaN	NaN	NaN
Anx2A	MISC	MISC	Miscellaneous	0	0	0	0	0	0	0	0	0	0	0	0	0	0	0	0	0	0	0	0	0	0	0	0	0	0	0	0	0	0	0	0	0	NaN	NaN	NaN	NaN	NaN	NaN	NaN	NaN	NaN	NaN	NaN	NaN	NaN
Ap1M1	MISC	MISC	Miscellaneous	0	0	0	0	0	0	0	0	0	0	0	0	0	0	0	0	0	0	0	0	0	0	0	0	0	0	0	0	0	0	0	0	0	NaN	NaN	NaN	NaN	NaN	NaN	NaN	NaN	NaN	NaN	NaN	NaN	NaN
Ap1S1	MISC	MISC	Miscellaneous	0	0	0	0	0	0	0	0	0	0	0	0	0	0	0	0	0	0	0	0	0	0	0	0	0	0	0	0	0	0	0	0	0	NaN	NaN	NaN	NaN	NaN	NaN	NaN	NaN	NaN	NaN	NaN	NaN	NaN
Ap2M1	MISC	MISC	Miscellaneous	0	0	0	0	0	0	0	0	0	0	0	0	0	0	0	0	0	0	0	0	0	0	0	0	0	0	0	0	0	0	0	0	0	NaN	NaN	NaN	NaN	NaN	NaN	NaN	NaN	NaN	NaN	NaN	NaN	NaN
Aplf	DDR	NHEJ	Non-homologous end joining	0	0	0	0	0	0	0	0	0	0	0	0	0	0	0	0	0	0	0	0	0	0	0	0	1	0	1	0	0	0	0	0	0	NaN	NaN	NaN	NaN	NaN	NaN	NaN	NaN	NaN	NaN	NaN	NaN	NaN
Araf	MISC	MISC	Miscellaneous	0	0	0	0	0	0	0	0	0	0	0	0	0	0	0	0	0	0	0	0	0	0	0	0	0	0	0	0	0	0	0	0	0	NaN	NaN	NaN	NaN	NaN	NaN	NaN	NaN	NaN	NaN	NaN	NaN	NaN
Arc1A	MISC	MISC	Miscellaneous	0	0	0	0	0	0	0	0	0	0	0	0	0	0	0	0	0	0	0	0	0	0	0	0	0	0	0	0	0	0	0	0	0	NaN	NaN	NaN	NaN	NaN	NaN	NaN	NaN	NaN	NaN	NaN	NaN	NaN
Arp3	MISC	MISC	Miscellaneous	0	0	0	0	0	0	0	0	0	0	0	0	0	0	0	0	0	0	0	0	0	0	0	0	0	0	0	0	0	0	0	0	0	NaN	NaN	NaN	NaN	NaN	NaN	NaN	NaN	NaN	NaN	NaN	NaN	NaN
Asb3	MISC	MISC	Miscellaneous	0	0	0	0	0	0	0	0	0	0	0	0	0	0	0	0	0	0	0	0	0	0	0	0	0	0	0	0	0	0	0	0	0	NaN	NaN	NaN	NaN	NaN	NaN	NaN	NaN	NaN	NaN	NaN	NaN	NaN
Ashwn	MISC	MISC	Miscellaneous	0	0	0	0	0	0	0	0	0	0	0	0	0	0	0	0	0	0	0	0	0	0	0	0	0	0	0	0	0	0	0	0	0	NaN	NaN	NaN	NaN	NaN	NaN	NaN	NaN	NaN	NaN	NaN	NaN	NaN
Asna	MISC	MISC	Miscellaneous	0	0	0	0	0	0	0	0	0	0	0	0	0	0	0	0	0	0	0	0	0	0	0	0	0	0	0	0	0	0	0	0	0	NaN	NaN	NaN	NaN	NaN	NaN	NaN	NaN	NaN	NaN	NaN	NaN	NaN
At5F1	MISC	MISC	Miscellaneous	0	0	0	0	0	0	0	0	0	0	0	0	0	0	0	0	0	0	0	0	0	0	0	0	0	0	0	0	0	0	0	0	0	NaN	NaN	NaN	NaN	NaN	NaN	NaN	NaN	NaN	NaN	NaN	NaN	NaN
Atpa	MISC	MISC	Miscellaneous	0	0	0	0	0	0	0	0	0	0	0	0	0	0	0	0	0	0	0	0	0	0	0	0	0	0	0	0	0	0	0	0	0	NaN	NaN	NaN	NaN	NaN	NaN	NaN	NaN	NaN	NaN	NaN	NaN	NaN
Atpb	MISC	MISC	Miscellaneous	0	0	0	0	0	0	0	0	0	0	0	0	0	0	0	0	0	0	0	0	0	0	0	0	0	0	0	0	0	0	0	0	0	NaN	NaN	NaN	NaN	NaN	NaN	NaN	NaN	NaN	NaN	NaN	NaN	NaN
Atx2	MISC	MISC	Miscellaneous	0	0	0	0	0	0	0	0	0	0	0	0	0	0	0	0	0	0	0	0	0	0	0	0	0	0	0	0	0	0	0	0	0	NaN	NaN	NaN	NaN	NaN	NaN	NaN	NaN	NaN	NaN	NaN	NaN	NaN
Bahc1	MISC	MISC	Miscellaneous	0	0	0	0	0	0	0	0	0	0	0	0	0	0	0	0	0	0	0	0	0	0	0	0	0	0	0	0	0	0	0	0	0	NaN	NaN	NaN	NaN	NaN	NaN	NaN	NaN	NaN	NaN	NaN	NaN	NaN
Bre	DDR	HR	Homologous Recombination	0	0	0	0	0	0	0	0	0	0	0	0	0	0	0	0	0	0	0	0	0	0	0	0	0	0	0	0	0	0	0	0	0	NaN	NaN	NaN	NaN	NaN	NaN	NaN	NaN	NaN	NaN	NaN	NaN	NaN
Btf3	MISC	MISC	Miscellaneous	0	0	0	0	0	0	0	0	0	0	0	0	0	0	0	0	0	0	0	0	0	0	0	0	0	0	0	0	0	0	0	0	0	NaN	NaN	NaN	NaN	NaN	NaN	NaN	NaN	NaN	NaN	NaN	NaN	NaN
Byst	MISC	MISC	Miscellaneous	0	0	0	0	0	0	0	0	0	0	0	0	0	0	0	0	0	0	0	0	0	0	0	0	0	0	0	0	0	0	0	0	0	NaN	NaN	NaN	NaN	NaN	NaN	NaN	NaN	NaN	NaN	NaN	NaN	NaN
Bzw1	MISC	MISC	Miscellaneous	0	0	0	0	0	0	0	0	0	0	0	0	0	0	0	0	0	0	0	0	0	0	0	0	0	0	0	0	0	0	0	0	0	NaN	NaN	NaN	NaN	NaN	NaN	NaN	NaN	NaN	NaN	NaN	NaN	NaN
C124A	MISC	MISC	Miscellaneous	0	0	0	0	0	0	0	0	0	0	0	0	0	0	0	0	0	0	0	0	0	0	0	0	0	0	0	0	0	0	0	0	0	NaN	NaN	NaN	NaN	NaN	NaN	NaN	NaN	NaN	NaN	NaN	NaN	NaN
C1D	MISC	MISC	Miscellaneous	0	0	0	0	0	0	0	0	0	0	0	0	0	0	0	0	0	0	0	0	0	0	0	0	0	0	0	0	0	0	0	0	0	NaN	NaN	NaN	NaN	NaN	NaN	NaN	NaN	NaN	NaN	NaN	NaN	NaN
Ca131	MISC	MISC	Miscellaneous	0	0	0	0	0	0	0	0	0	0	0	0	0	0	0	0	0	0	0	0	0	0	0	0	0	0	0	0	0	0	0	0	0	NaN	NaN	NaN	NaN	NaN	NaN	NaN	NaN	NaN	NaN	NaN	NaN	NaN
Cadhb	MISC	MISC	Miscellaneous	0	0	0	0	0	0	0	0	0	0	0	0	0	0	0	0	0	0	0	0	0	0	0	0	0	0	0	0	0	0	0	0	0	NaN	NaN	NaN	NaN	NaN	NaN	NaN	NaN	NaN	NaN	NaN	NaN	NaN
Cand1	MISC	MISC	Miscellaneous	0	0	0	0	0	0	0	0	0	0	0	0	0	0	0	0	0	0	0	0	0	0	0	0	0	0	0	0	0	0	0	0	0	NaN	NaN	NaN	NaN	NaN	NaN	NaN	NaN	NaN	NaN	NaN	NaN	NaN
Ccd47	MISC	MISC	Miscellaneous	0	0	0	0	0	0	0	0	0	0	0	0	0	0	0	0	0	0	0	0	0	0	0	0	0	0	0	0	0	0	0	0	0	NaN	NaN	NaN	NaN	NaN	NaN	NaN	NaN	NaN	NaN	NaN	NaN	NaN
Cdc27	MISC	MISC	Miscellaneous	0	0	0	0	0	0	0	0	0	0	0	0	0	0	0	0	0	0	0	0	0	0	0	0	0	0	0	0	0	0	0	0	0	NaN	NaN	NaN	NaN	NaN	NaN	NaN	NaN	NaN	NaN	NaN	NaN	NaN
Cdk10	MISC	MISC	Miscellaneous	0	0	0	0	0	0	0	0	0	0	0	0	0	0	0	0	0	0	0	0	0	0	0	0	0	0	0	0	0	0	0	0	0	NaN	NaN	NaN	NaN	NaN	NaN	NaN	NaN	NaN	NaN	NaN	NaN	NaN
Cdk1A	MISC	MISC	Miscellaneous	0	0	0	0	0	0	0	0	0	0	0	0	0	0	0	0	0	0	0	0	0	0	0	0	0	0	0	0	0	0	0	0	0	NaN	NaN	NaN	NaN	NaN	NaN	NaN	NaN	NaN	NaN	NaN	NaN	NaN
Cdyl1	MISC	MISC	Miscellaneous	0	0	0	0	0	0	0	0	0	0	0	0	0	0	0	0	0	0	0	0	0	0	0	0	0	0	0	0	0	0	0	0	0	NaN	NaN	NaN	NaN	NaN	NaN	NaN	NaN	NaN	NaN	NaN	NaN	NaN
Ce57L	MISC	MISC	Miscellaneous	0	0	0	0	0	0	0	0	0	0	0	0	0	0	0	0	0	0	0	0	0	0	0	0	0	0	0	0	0	0	0	0	0	NaN	NaN	NaN	NaN	NaN	NaN	NaN	NaN	NaN	NaN	NaN	NaN	NaN
Cel1B	MISC	MISC	Miscellaneous	0	0	0	0	0	0	0	0	0	0	0	0	0	0	0	0	0	0	0	0	0	0	0	0	0	0	0	0	0	0	0	0	0	NaN	NaN	NaN	NaN	NaN	NaN	NaN	NaN	NaN	NaN	NaN	NaN	NaN
Cenph	MISC	MISC	Miscellaneous	0	0	0	0	0	0	0	0	0	0	0	0	0	0	0	0	0	0	0	0	0	0	0	0	0	0	0	0	0	0	0	0	0	NaN	NaN	NaN	NaN	NaN	NaN	NaN	NaN	NaN	NaN	NaN	NaN	NaN
Ch60	MISC	MISC	Miscellaneous	0	0	0	0	0	0	0	0	0	0	0	0	0	0	0	0	0	0	0	0	0	0	0	0	0	0	0	0	0	0	0	0	0	NaN	NaN	NaN	NaN	NaN	NaN	NaN	NaN	NaN	NaN	NaN	NaN	NaN
Chk1	DDR	DRC	DNA Replication Checkpoint	0	0	0	0	0	0	0	0	0	0	0	0	0	0	0	0	0	0	0	0	0	0	0	0	0	0	0	0	0	0	0	0	0	NaN	NaN	NaN	NaN	NaN	NaN	NaN	NaN	NaN	NaN	NaN	NaN	NaN
Cisd1	MISC	MISC	Miscellaneous	0	0	0	0	0	0	0	0	0	0	0	0	0	0	0	0	0	0	0	0	0	0	0	0	0	0	0	0	0	0	0	0	0	NaN	NaN	NaN	NaN	NaN	NaN	NaN	NaN	NaN	NaN	NaN	NaN	NaN
Ciz1	MISC	MISC	Miscellaneous	0	0	0	0	0	0	0	0	0	0	0	0	0	0	0	0	0	0	0	0	0	0	0	0	0	0	0	0	0	0	0	0	0	NaN	NaN	NaN	NaN	NaN	NaN	NaN	NaN	NaN	NaN	NaN	NaN	NaN
Cj057	MISC	MISC	Miscellaneous	0	0	0	0	0	0	0	0	0	0	0	0	0	0	0	0	0	0	0	0	0	0	0	0	0	0	0	0	0	0	0	0	0	NaN	NaN	NaN	NaN	NaN	NaN	NaN	NaN	NaN	NaN	NaN	NaN	NaN
Ckap2	MISC	MISC	Miscellaneous	0	0	0	0	0	0	0	0	0	0	0	0	0	0	0	0	0	0	0	0	0	0	0	0	0	0	0	0	0	0	0	0	0	NaN	NaN	NaN	NaN	NaN	NaN	NaN	NaN	NaN	NaN	NaN	NaN	NaN
Cl035	MISC	MISC	Miscellaneous	0	0	0	0	0	0	0	0	0	0	0	0	0	0	0	0	0	0	0	0	0	0	0	0	0	0	0	0	0	0	0	0	0	NaN	NaN	NaN	NaN	NaN	NaN	NaN	NaN	NaN	NaN	NaN	NaN	NaN
Cla1A	MISC	MISC	Miscellaneous	0	0	0	0	0	0	0	0	0	0	0	0	0	0	0	0	0	0	0	0	0	0	0	0	0	0	0	0	0	0	0	0	0	NaN	NaN	NaN	NaN	NaN	NaN	NaN	NaN	NaN	NaN	NaN	NaN	NaN
Clk2	MISC	MISC	Miscellaneous	0	0	0	0	0	0	0	0	0	0	0	0	0	0	0	0	0	0	0	0	0	0	0	0	0	0	0	0	0	0	0	0	0	NaN	NaN	NaN	NaN	NaN	NaN	NaN	NaN	NaN	NaN	NaN	NaN	NaN
Cndp2	MISC	MISC	Miscellaneous	0	0	0	0	0	0	0	0	0	0	0	0	0	0	0	0	0	0	0	0	0	0	0	0	0	0	0	0	0	0	0	0	0	NaN	NaN	NaN	NaN	NaN	NaN	NaN	NaN	NaN	NaN	NaN	NaN	NaN
Copb	MISC	MISC	Miscellaneous	0	0	0	0	0	0	0	0	0	0	0	0	0	0	0	0	0	0	0	0	0	0	0	0	0	0	0	0	0	0	0	0	0	NaN	NaN	NaN	NaN	NaN	NaN	NaN	NaN	NaN	NaN	NaN	NaN	NaN
Cpsm	MISC	MISC	Miscellaneous	0	0	0	0	0	0	0	0	0	0	0	0	0	0	0	0	0	0	0	0	0	0	0	0	0	0	0	0	0	0	0	0	0	NaN	NaN	NaN	NaN	NaN	NaN	NaN	NaN	NaN	NaN	NaN	NaN	NaN
Csde1	MISC	MISC	Miscellaneous	0	0	0	0	0	0	0	0	0	0	0	0	0	0	0	0	0	0	0	0	0	0	0	0	0	0	0	0	0	0	0	0	0	NaN	NaN	NaN	NaN	NaN	NaN	NaN	NaN	NaN	NaN	NaN	NaN	NaN
Ct004	MISC	MISC	Miscellaneous	0	0	0	0	0	0	0	0	0	0	0	0	0	0	0	0	0	0	0	0	0	0	0	0	0	0	0	0	0	0	0	0	0	NaN	NaN	NaN	NaN	NaN	NaN	NaN	NaN	NaN	NaN	NaN	NaN	NaN
Ctnb	MISC	MISC	Miscellaneous	0	0	0	0	0	0	0	0	0	0	0	0	0	0	0	0	0	0	0	0	0	0	0	0	0	0	0	0	0	0	0	0	0	NaN	NaN	NaN	NaN	NaN	NaN	NaN	NaN	NaN	NaN	NaN	NaN	NaN
Dca17	MISC	MISC	Miscellaneous	0	0	0	0	0	0	0	0	0	0	0	0	0	0	0	0	0	0	0	0	0	0	0	0	0	0	0	0	0	0	0	0	0	NaN	NaN	NaN	NaN	NaN	NaN	NaN	NaN	NaN	NaN	NaN	NaN	NaN
Dhr12	MISC	MISC	Miscellaneous	0	0	0	0	0	0	0	0	0	0	0	0	0	0	0	0	0	0	0	0	0	0	0	0	0	0	0	0	0	0	0	0	0	NaN	NaN	NaN	NaN	NaN	NaN	NaN	NaN	NaN	NaN	NaN	NaN	NaN
Dhsaa	MISC	MISC	Miscellaneous	0	0	0	0	0	0	0	0	0	0	0	0	0	0	0	0	0	0	0	0	0	0	0	0	0	0	0	0	0	0	0	0	0	NaN	NaN	NaN	NaN	NaN	NaN	NaN	NaN	NaN	NaN	NaN	NaN	NaN
Dhx16	MISC	MISC	Miscellaneous	0	0	0	0	0	0	0	0	0	0	0	0	0	0	0	0	0	0	0	0	0	0	0	0	0	0	0	0	0	0	0	0	0	NaN	NaN	NaN	NaN	NaN	NaN	NaN	NaN	NaN	NaN	NaN	NaN	NaN
Dim1	MISC	MISC	Miscellaneous	0	0	0	0	0	0	0	0	0	0	0	0	0	0	0	0	0	0	0	0	0	0	0	0	0	0	0	0	0	0	0	0	0	NaN	NaN	NaN	NaN	NaN	NaN	NaN	NaN	NaN	NaN	NaN	NaN	NaN
Djc21	MISC	MISC	Miscellaneous	0	0	0	0	0	0	0	0	0	0	0	0	0	0	0	0	0	0	0	0	0	0	0	0	0	0	0	0	0	0	0	0	0	NaN	NaN	NaN	NaN	NaN	NaN	NaN	NaN	NaN	NaN	NaN	NaN	NaN
Dldh	MISC	MISC	Miscellaneous	0	0	0	0	0	0	0	0	0	0	0	0	0	0	0	0	0	0	0	0	0	0	0	0	0	0	0	0	0	0	0	0	0	NaN	NaN	NaN	NaN	NaN	NaN	NaN	NaN	NaN	NaN	NaN	NaN	NaN
Dnjb5	MISC	MISC	Miscellaneous	0	0	0	0	0	0	0	0	0	0	0	0	0	0	0	0	0	0	0	0	0	0	0	0	0	0	0	0	0	0	0	0	0	NaN	NaN	NaN	NaN	NaN	NaN	NaN	NaN	NaN	NaN	NaN	NaN	NaN
Dnjc8	MISC	MISC	Miscellaneous	0	0	0	0	0	0	0	0	0	0	0	0	0	0	0	0	0	0	0	0	0	0	0	0	0	0	0	0	0	0	0	0	0	NaN	NaN	NaN	NaN	NaN	NaN	NaN	NaN	NaN	NaN	NaN	NaN	NaN
Dnli1	REP	REP_EL	Replication Elongation	0	0	0	0	0	0	0	0	0	0	0	0	0	0	0	0	0	0	0	0	0	0	0	0	0	0	0	0	0	0	0	0	0	NaN	NaN	NaN	NaN	NaN	NaN	NaN	NaN	NaN	NaN	NaN	NaN	NaN
Dylt1	MISC	MISC	Miscellaneous	0	0	0	0	0	0	0	0	0	0	0	0	0	0	0	0	0	0	0	0	0	0	0	0	0	0	0	0	0	0	0	0	0	NaN	NaN	NaN	NaN	NaN	NaN	NaN	NaN	NaN	NaN	NaN	NaN	NaN
Echa	MISC	MISC	Miscellaneous	0	0	0	0	0	0	0	0	0	0	0	0	0	0	0	0	0	0	0	0	0	0	0	0	0	0	0	0	0	0	0	0	0	NaN	NaN	NaN	NaN	NaN	NaN	NaN	NaN	NaN	NaN	NaN	NaN	NaN
Ef1D	MISC	MISC	Miscellaneous	0	0	0	0	0	0	0	0	0	0	0	0	0	0	0	0	0	0	0	0	0	0	0	0	0	0	0	0	0	0	0	0	0	NaN	NaN	NaN	NaN	NaN	NaN	NaN	NaN	NaN	NaN	NaN	NaN	NaN
Ef1Ga	MISC	MISC	Miscellaneous	0	0	0	0	0	0	0	0	0	0	0	0	0	0	0	0	0	0	0	0	0	0	0	0	0	0	0	0	0	0	0	0	0	NaN	NaN	NaN	NaN	NaN	NaN	NaN	NaN	NaN	NaN	NaN	NaN	NaN
Eif1B	MISC	MISC	Miscellaneous	0	0	0	0	0	0	0	0	0	0	0	0	0	0	0	0	0	0	0	0	0	0	0	0	0	0	0	0	0	0	0	0	0	NaN	NaN	NaN	NaN	NaN	NaN	NaN	NaN	NaN	NaN	NaN	NaN	NaN
Eif3H	MISC	MISC	Miscellaneous	0	0	0	0	0	0	0	0	0	0	0	0	0	0	0	0	0	0	0	0	0	0	0	0	0	0	0	0	0	0	0	0	0	NaN	NaN	NaN	NaN	NaN	NaN	NaN	NaN	NaN	NaN	NaN	NaN	NaN
Enob	MISC	MISC	Miscellaneous	0	0	0	0	0	0	0	0	0	0	0	0	0	0	0	0	0	0	0	0	0	0	0	0	0	0	0	0	0	0	0	0	0	NaN	NaN	NaN	NaN	NaN	NaN	NaN	NaN	NaN	NaN	NaN	NaN	NaN
Enp1	MISC	MISC	Miscellaneous	0	0	0	0	0	0	0	0	0	0	0	0	0	0	0	0	0	0	0	0	0	0	0	0	0	0	0	0	0	0	0	0	0	NaN	NaN	NaN	NaN	NaN	NaN	NaN	NaN	NaN	NaN	NaN	NaN	NaN
Eps15	MISC	MISC	Miscellaneous	0	0	0	0	0	0	0	0	0	0	0	0	0	0	0	0	0	0	0	0	0	0	0	0	0	0	0	0	0	0	0	0	0	NaN	NaN	NaN	NaN	NaN	NaN	NaN	NaN	NaN	NaN	NaN	NaN	NaN
Erf3A	MISC	MISC	Miscellaneous	0	0	0	0	0	0	0	0	0	0	0	0	0	0	0	0	0	0	0	0	0	0	0	0	0	0	0	0	0	0	0	0	0	NaN	NaN	NaN	NaN	NaN	NaN	NaN	NaN	NaN	NaN	NaN	NaN	NaN
Eri2	MISC	MISC	Miscellaneous	0	0	0	0	0	0	0	0	0	0	0	0	0	0	0	0	0	0	0	0	0	0	0	0	0	0	0	0	0	0	0	0	0	NaN	NaN	NaN	NaN	NaN	NaN	NaN	NaN	NaN	NaN	NaN	NaN	NaN
F208A	MISC	MISC	Miscellaneous	0	0	0	0	0	0	0	0	0	0	0	0	0	0	0	0	0	0	0	0	0	0	0	0	0	0	0	0	0	0	0	0	0	NaN	NaN	NaN	NaN	NaN	NaN	NaN	NaN	NaN	NaN	NaN	NaN	NaN
Fbx38	MISC	MISC	Miscellaneous	0	0	0	0	0	0	0	0	0	0	0	0	0	0	0	0	0	0	0	0	0	0	0	0	0	0	0	0	0	0	0	0	0	NaN	NaN	NaN	NaN	NaN	NaN	NaN	NaN	NaN	NaN	NaN	NaN	NaN
Fkbp8	MISC	MISC	Miscellaneous	0	0	0	0	0	0	0	0	0	0	0	0	0	0	0	0	0	0	0	0	0	0	0	0	0	0	0	0	0	0	0	0	0	NaN	NaN	NaN	NaN	NaN	NaN	NaN	NaN	NaN	NaN	NaN	NaN	NaN
Fnbp4	MISC	MISC	Miscellaneous	0	0	0	0	0	0	0	0	0	0	0	0	0	0	0	0	0	0	0	0	0	0	0	0	0	0	0	0	0	0	0	0	0	NaN	NaN	NaN	NaN	NaN	NaN	NaN	NaN	NaN	NaN	NaN	NaN	NaN
Fxi1E	MISC	MISC	Miscellaneous	0	0	0	0	0	0	0	0	0	0	0	0	0	0	0	0	0	0	0	0	0	0	0	0	0	0	0	0	0	0	0	0	0	NaN	NaN	NaN	NaN	NaN	NaN	NaN	NaN	NaN	NaN	NaN	NaN	NaN
Fxl19	MISC	MISC	Miscellaneous	0	0	0	0	0	0	0	0	0	0	0	0	0	0	0	0	0	0	0	0	0	0	0	0	0	0	0	0	0	0	0	0	0	NaN	NaN	NaN	NaN	NaN	NaN	NaN	NaN	NaN	NaN	NaN	NaN	NaN
Ganab	MISC	MISC	Miscellaneous	0	0	0	0	0	0	0	0	0	0	0	0	0	0	0	0	0	0	0	0	0	0	0	0	0	0	0	0	0	0	0	0	0	NaN	NaN	NaN	NaN	NaN	NaN	NaN	NaN	NaN	NaN	NaN	NaN	NaN
Gdia	MISC	MISC	Miscellaneous	0	0	0	0	0	0	0	0	0	0	0	0	0	0	0	0	0	0	0	0	0	0	0	0	0	0	0	0	0	0	0	0	0	NaN	NaN	NaN	NaN	NaN	NaN	NaN	NaN	NaN	NaN	NaN	NaN	NaN
Gemi	MISC	MISC	Miscellaneous	0	0	0	0	0	0	0	0	0	0	0	0	0	0	0	0	0	0	0	0	0	0	0	0	0	0	0	0	0	0	0	0	0	NaN	NaN	NaN	NaN	NaN	NaN	NaN	NaN	NaN	NaN	NaN	NaN	NaN
Gemi4	MISC	MISC	Miscellaneous	0	0	0	0	0	0	0	0	0	0	0	0	0	0	0	0	0	0	0	0	0	0	0	0	0	0	0	0	0	0	0	0	0	NaN	NaN	NaN	NaN	NaN	NaN	NaN	NaN	NaN	NaN	NaN	NaN	NaN
Gemi7	MISC	MISC	Miscellaneous	0	0	0	0	0	0	0	0	0	0	0	0	0	0	0	0	0	0	0	0	0	0	0	0	0	0	0	0	0	0	0	0	0	NaN	NaN	NaN	NaN	NaN	NaN	NaN	NaN	NaN	NaN	NaN	NaN	NaN
Gemi8	MISC	MISC	Miscellaneous	0	0	0	0	0	0	0	0	0	0	0	0	0	0	0	0	0	0	0	0	0	0	0	0	0	0	0	0	0	0	0	0	0	NaN	NaN	NaN	NaN	NaN	NaN	NaN	NaN	NaN	NaN	NaN	NaN	NaN
Gptc8	MISC	MISC	Miscellaneous	0	0	0	0	0	0	0	0	0	0	0	0	0	0	0	0	0	0	0	0	0	0	0	0	0	0	0	0	0	0	0	0	0	NaN	NaN	NaN	NaN	NaN	NaN	NaN	NaN	NaN	NaN	NaN	NaN	NaN
Grp75	MISC	MISC	Miscellaneous	0	0	0	0	0	0	0	0	0	0	0	0	0	0	0	0	0	0	0	0	0	0	0	0	0	0	0	0	0	0	0	0	0	NaN	NaN	NaN	NaN	NaN	NaN	NaN	NaN	NaN	NaN	NaN	NaN	NaN
Gsto1	MISC	MISC	Miscellaneous	0	0	0	0	0	0	0	0	0	0	0	0	0	0	0	0	0	0	0	0	0	0	0	0	0	0	0	0	0	0	0	0	0	NaN	NaN	NaN	NaN	NaN	NaN	NaN	NaN	NaN	NaN	NaN	NaN	NaN
Gtsf1	MISC	MISC	Miscellaneous	0	0	0	0	0	0	0	0	0	0	0	0	0	0	0	0	0	0	0	0	0	0	0	0	0	0	0	0	0	0	0	0	0	NaN	NaN	NaN	NaN	NaN	NaN	NaN	NaN	NaN	NaN	NaN	NaN	NaN
H2aw	MISC	MISC	Miscellaneous	0	0	0	0	0	0	0	0	0	0	0	0	0	0	0	0	0	0	0	0	0	0	0	0	0	0	0	0	0	0	0	0	0	NaN	NaN	NaN	NaN	NaN	NaN	NaN	NaN	NaN	NaN	NaN	NaN	NaN
H2ay	MISC	MISC	Miscellaneous	0	0	0	0	0	0	0	0	0	0	0	0	0	0	0	0	0	0	0	0	0	0	0	0	0	0	0	0	0	0	0	0	0	NaN	NaN	NaN	NaN	NaN	NaN	NaN	NaN	NaN	NaN	NaN	NaN	NaN
Hakai	MISC	MISC	Miscellaneous	0	0	0	0	0	0	0	0	0	0	0	0	0	0	0	0	0	0	0	0	0	0	0	0	0	0	0	0	0	0	0	0	0	NaN	NaN	NaN	NaN	NaN	NaN	NaN	NaN	NaN	NaN	NaN	NaN	NaN
Hat1	MISC	MISC	Miscellaneous	0	0	0	0	0	0	0	0	0	0	0	0	0	0	0	0	0	0	0	0	0	0	0	0	0	0	0	0	0	0	0	0	0	NaN	NaN	NaN	NaN	NaN	NaN	NaN	NaN	NaN	NaN	NaN	NaN	NaN
Hnrl2	MISC	MISC	Miscellaneous	0	0	0	0	0	0	0	0	0	0	0	0	0	0	0	0	0	0	0	0	0	0	0	0	0	0	0	0	0	0	0	0	0	NaN	NaN	NaN	NaN	NaN	NaN	NaN	NaN	NaN	NaN	NaN	NaN	NaN
Hnrll	MISC	MISC	Miscellaneous	0	0	0	0	0	0	0	0	0	0	0	0	0	0	0	0	0	0	0	0	0	0	0	0	0	0	0	0	0	0	0	0	0	NaN	NaN	NaN	NaN	NaN	NaN	NaN	NaN	NaN	NaN	NaN	NaN	NaN
Hnrpu	MISC	MISC	Miscellaneous	0	0	0	0	0	0	0	0	0	0	0	0	0	0	0	0	0	0	0	0	0	0	0	0	0	0	0	0	0	0	0	0	0	NaN	NaN	NaN	NaN	NaN	NaN	NaN	NaN	NaN	NaN	NaN	NaN	NaN
Hop2	DDR	HR	Homologous Recombination	0	0	0	0	0	0	0	0	0	0	0	0	0	0	0	0	0	0	0	0	0	0	0	0	0	0	0	0	0	0	0	0	0	NaN	NaN	NaN	NaN	NaN	NaN	NaN	NaN	NaN	NaN	NaN	NaN	NaN
Hs90A	MISC	MISC	Miscellaneous	0	0	0	0	0	0	0	0	0	0	0	0	0	0	0	0	0	0	0	0	0	0	0	0	0	0	0	0	0	0	0	0	0	NaN	NaN	NaN	NaN	NaN	NaN	NaN	NaN	NaN	NaN	NaN	NaN	NaN
Hsp70	MISC	MISC	Miscellaneous	0	0	0	0	0	0	0	0	0	0	0	0	0	0	0	0	0	0	0	0	0	0	0	0	0	0	0	0	0	0	0	0	0	NaN	NaN	NaN	NaN	NaN	NaN	NaN	NaN	NaN	NaN	NaN	NaN	NaN
Huth	MISC	MISC	Miscellaneous	0	0	0	0	0	0	0	0	0	0	0	0	0	0	0	0	0	0	0	0	0	0	0	0	0	0	0	0	0	0	0	0	0	NaN	NaN	NaN	NaN	NaN	NaN	NaN	NaN	NaN	NaN	NaN	NaN	NaN
Hxk2	MISC	MISC	Miscellaneous	0	0	0	0	0	0	0	0	0	0	0	0	0	0	0	0	0	0	0	0	0	0	0	0	0	0	0	0	0	0	0	0	0	NaN	NaN	NaN	NaN	NaN	NaN	NaN	NaN	NaN	NaN	NaN	NaN	NaN
Icln	MISC	MISC	Miscellaneous	0	0	0	0	0	0	0	0	0	0	0	0	0	0	0	0	0	0	0	0	0	0	0	0	0	0	0	0	0	0	0	0	0	NaN	NaN	NaN	NaN	NaN	NaN	NaN	NaN	NaN	NaN	NaN	NaN	NaN
Idhc	MISC	MISC	Miscellaneous	0	0	0	0	0	0	0	0	0	0	0	0	0	0	0	0	0	0	0	0	0	0	0	0	0	0	0	0	0	0	0	0	0	NaN	NaN	NaN	NaN	NaN	NaN	NaN	NaN	NaN	NaN	NaN	NaN	NaN
If4A2	MISC	MISC	Miscellaneous	0	0	0	0	0	0	0	0	0	0	0	0	0	0	0	0	0	0	0	0	0	0	0	0	0	0	0	0	0	0	0	0	0	NaN	NaN	NaN	NaN	NaN	NaN	NaN	NaN	NaN	NaN	NaN	NaN	NaN
If4G3	MISC	MISC	Miscellaneous	0	0	0	0	0	0	0	0	0	0	0	0	0	0	0	0	0	0	0	0	0	0	0	0	0	0	0	0	0	0	0	0	0	NaN	NaN	NaN	NaN	NaN	NaN	NaN	NaN	NaN	NaN	NaN	NaN	NaN
Ikbl1	MISC	MISC	Miscellaneous	0	0	0	0	0	0	0	0	0	0	0	0	0	0	0	0	0	0	0	0	0	0	0	0	0	0	0	0	0	0	0	0	0	NaN	NaN	NaN	NaN	NaN	NaN	NaN	NaN	NaN	NaN	NaN	NaN	NaN
Imp3	MISC	MISC	Miscellaneous	0	0	0	0	0	0	0	0	0	0	0	0	0	0	0	0	0	0	0	0	0	0	0	0	0	0	0	0	0	0	0	0	0	NaN	NaN	NaN	NaN	NaN	NaN	NaN	NaN	NaN	NaN	NaN	NaN	NaN
Imp4	MISC	MISC	Miscellaneous	0	0	0	0	0	0	0	0	0	0	0	0	0	0	0	0	0	0	0	0	0	0	0	0	0	0	0	0	0	0	0	0	0	NaN	NaN	NaN	NaN	NaN	NaN	NaN	NaN	NaN	NaN	NaN	NaN	NaN
Isoc1	MISC	MISC	Miscellaneous	0	0	0	0	0	0	0	0	0	0	0	0	0	0	0	0	0	0	0	0	0	0	0	0	0	0	0	0	0	0	0	0	0	NaN	NaN	NaN	NaN	NaN	NaN	NaN	NaN	NaN	NaN	NaN	NaN	NaN
Itb1A	MISC	MISC	Miscellaneous	0	0	0	0	0	0	0	0	0	0	0	0	0	0	0	0	0	0	0	0	0	0	0	0	0	0	0	0	0	0	0	0	0	NaN	NaN	NaN	NaN	NaN	NaN	NaN	NaN	NaN	NaN	NaN	NaN	NaN
K0090	MISC	MISC	Miscellaneous	0	0	0	0	0	0	0	0	0	0	0	0	0	0	0	0	0	0	0	0	0	0	0	0	0	0	0	0	0	0	0	0	0	NaN	NaN	NaN	NaN	NaN	NaN	NaN	NaN	NaN	NaN	NaN	NaN	NaN
K0284	MISC	MISC	Miscellaneous	0	0	0	0	0	0	0	0	0	0	0	0	0	0	0	0	0	0	0	0	0	0	0	0	0	0	0	0	0	0	0	0	0	NaN	NaN	NaN	NaN	NaN	NaN	NaN	NaN	NaN	NaN	NaN	NaN	NaN
K1C18	MISC	MISC	Miscellaneous	0	0	0	0	0	0	0	0	0	0	0	0	0	0	0	0	0	0	0	0	0	0	0	0	0	0	0	0	0	0	0	0	0	NaN	NaN	NaN	NaN	NaN	NaN	NaN	NaN	NaN	NaN	NaN	NaN	NaN
K2C8	MISC	MISC	Miscellaneous	0	0	0	0	0	0	0	0	0	0	0	0	0	0	0	0	0	0	0	0	0	0	0	0	0	0	0	0	0	0	0	0	0	NaN	NaN	NaN	NaN	NaN	NaN	NaN	NaN	NaN	NaN	NaN	NaN	NaN
Kap0	MISC	MISC	Miscellaneous	0	0	0	0	0	0	0	0	0	0	0	0	0	0	0	0	0	0	0	0	0	0	0	0	0	0	0	0	0	0	0	0	0	NaN	NaN	NaN	NaN	NaN	NaN	NaN	NaN	NaN	NaN	NaN	NaN	NaN
Kc1D	MISC	MISC	Miscellaneous	0	0	0	0	0	0	0	0	0	0	0	0	0	0	0	0	0	0	0	0	0	0	0	0	0	0	0	0	0	0	0	0	0	NaN	NaN	NaN	NaN	NaN	NaN	NaN	NaN	NaN	NaN	NaN	NaN	NaN
Kcc2G	MISC	MISC	Miscellaneous	0	0	0	0	0	0	0	0	0	0	0	0	0	0	0	0	0	0	0	0	0	0	0	0	0	0	0	0	0	0	0	0	0	NaN	NaN	NaN	NaN	NaN	NaN	NaN	NaN	NaN	NaN	NaN	NaN	NaN
Kcma1	MISC	MISC	Miscellaneous	0	0	0	0	0	0	0	0	0	0	0	0	0	0	0	0	0	0	0	0	0	0	0	0	0	0	0	0	0	0	0	0	0	NaN	NaN	NaN	NaN	NaN	NaN	NaN	NaN	NaN	NaN	NaN	NaN	NaN
Kdsr	MISC	MISC	Miscellaneous	0	0	0	0	0	0	0	0	0	0	0	0	0	0	0	0	0	0	0	0	0	0	0	0	0	0	0	0	0	0	0	0	0	NaN	NaN	NaN	NaN	NaN	NaN	NaN	NaN	NaN	NaN	NaN	NaN	NaN
Kpym	MISC	MISC	Miscellaneous	0	0	0	0	0	0	0	0	0	0	0	0	0	0	0	0	0	0	0	0	0	0	0	0	0	0	0	0	0	0	0	0	0	NaN	NaN	NaN	NaN	NaN	NaN	NaN	NaN	NaN	NaN	NaN	NaN	NaN
Krr1	MISC	MISC	Miscellaneous	0	0	0	0	0	0	0	0	0	0	0	0	0	0	0	0	0	0	0	0	0	0	0	0	0	0	0	0	0	0	0	0	0	NaN	NaN	NaN	NaN	NaN	NaN	NaN	NaN	NaN	NaN	NaN	NaN	NaN
Lar4B	MISC	MISC	Miscellaneous	0	0	0	0	0	0	0	0	0	0	0	0	0	0	0	0	0	0	0	0	0	0	0	0	0	0	0	0	0	0	0	0	0	NaN	NaN	NaN	NaN	NaN	NaN	NaN	NaN	NaN	NaN	NaN	NaN	NaN
Lc7L3	MISC	MISC	Miscellaneous	0	0	0	0	0	0	0	0	0	0	0	0	0	0	0	0	0	0	0	0	0	0	0	0	0	0	0	0	0	0	0	0	0	NaN	NaN	NaN	NaN	NaN	NaN	NaN	NaN	NaN	NaN	NaN	NaN	NaN
Ldha	MISC	MISC	Miscellaneous	0	0	0	0	0	0	0	0	0	0	0	0	0	0	0	0	0	0	0	0	0	0	0	0	0	0	0	0	0	0	0	0	0	NaN	NaN	NaN	NaN	NaN	NaN	NaN	NaN	NaN	NaN	NaN	NaN	NaN
Lef1	MISC	MISC	Miscellaneous	0	0	0	0	0	0	0	0	0	0	0	0	0	0	0	0	0	0	0	0	0	0	0	0	0	0	0	0	0	0	0	0	0	NaN	NaN	NaN	NaN	NaN	NaN	NaN	NaN	NaN	NaN	NaN	NaN	NaN
Lis1	MISC	MISC	Miscellaneous	0	0	0	0	0	0	0	0	0	0	0	0	0	0	0	0	0	0	0	0	0	0	0	0	0	0	0	0	0	0	0	0	0	NaN	NaN	NaN	NaN	NaN	NaN	NaN	NaN	NaN	NaN	NaN	NaN	NaN
Llph	MISC	MISC	Miscellaneous	0	0	0	0	0	0	0	0	0	0	0	0	0	0	0	0	0	0	0	0	0	0	0	0	0	0	0	0	0	0	0	0	0	NaN	NaN	NaN	NaN	NaN	NaN	NaN	NaN	NaN	NaN	NaN	NaN	NaN
Lman1	MISC	MISC	Miscellaneous	0	0	0	0	0	0	0	0	0	0	0	0	0	0	0	0	0	0	0	0	0	0	0	0	0	0	0	0	0	0	0	0	0	NaN	NaN	NaN	NaN	NaN	NaN	NaN	NaN	NaN	NaN	NaN	NaN	NaN
Lmna	MISC	MISC	Miscellaneous	0	0	0	0	0	0	0	0	0	0	0	0	0	0	0	0	0	0	0	0	0	0	0	0	0	0	0	0	0	0	0	0	0	NaN	NaN	NaN	NaN	NaN	NaN	NaN	NaN	NaN	NaN	NaN	NaN	NaN
Ln28B	MISC	MISC	Miscellaneous	0	0	0	0	0	0	0	0	0	0	0	0	0	0	0	0	0	0	0	0	0	0	0	0	0	0	0	0	0	0	0	0	0	NaN	NaN	NaN	NaN	NaN	NaN	NaN	NaN	NaN	NaN	NaN	NaN	NaN
Lrc42	MISC	MISC	Miscellaneous	0	0	0	0	0	0	0	0	0	0	0	0	0	0	0	0	0	0	0	0	0	0	0	0	0	0	0	0	0	0	0	0	0	NaN	NaN	NaN	NaN	NaN	NaN	NaN	NaN	NaN	NaN	NaN	NaN	NaN
Lsm4	MISC	MISC	Miscellaneous	0	0	0	0	0	0	0	0	0	0	0	0	0	0	0	0	0	0	0	0	0	0	0	0	0	0	0	0	0	0	0	0	0	NaN	NaN	NaN	NaN	NaN	NaN	NaN	NaN	NaN	NaN	NaN	NaN	NaN
Lyric	MISC	MISC	Miscellaneous	0	0	0	0	0	0	0	0	0	0	0	0	0	0	0	0	0	0	0	0	0	0	0	0	0	0	0	0	0	0	0	0	0	NaN	NaN	NaN	NaN	NaN	NaN	NaN	NaN	NaN	NaN	NaN	NaN	NaN
Max	MISC	MISC	Miscellaneous	0	0	0	0	0	0	0	0	0	0	0	0	0	0	0	0	0	0	0	0	0	0	0	0	0	0	0	0	0	0	0	0	0	NaN	NaN	NaN	NaN	NaN	NaN	NaN	NaN	NaN	NaN	NaN	NaN	NaN
Mbd1	MISC	MISC	Miscellaneous	0	0	0	0	0	0	0	0	0	0	0	0	0	0	0	0	0	0	0	0	0	0	0	0	0	0	0	0	0	0	0	0	0	NaN	NaN	NaN	NaN	NaN	NaN	NaN	NaN	NaN	NaN	NaN	NaN	NaN
Mcaf2	MISC	MISC	Miscellaneous	0	0	0	0	0	0	0	0	0	0	0	0	0	0	0	0	0	0	0	0	0	0	0	0	0	0	0	0	0	0	0	0	0	NaN	NaN	NaN	NaN	NaN	NaN	NaN	NaN	NaN	NaN	NaN	NaN	NaN
Mces	MISC	MISC	Miscellaneous	0	0	0	0	0	0	0	0	0	0	0	0	0	0	0	0	0	0	0	0	0	0	0	0	0	0	0	0	0	0	0	0	0	NaN	NaN	NaN	NaN	NaN	NaN	NaN	NaN	NaN	NaN	NaN	NaN	NaN
Mcm8	DDR	HR	Homologous Recombination	0	0	0	0	0	0	0	0	0	0	0	0	0	0	0	0	0	0	0	0	0	0	0	0	0	0	0	0	0	0	0	0	0	NaN	NaN	NaN	NaN	NaN	NaN	NaN	NaN	NaN	NaN	NaN	NaN	NaN
Md13L	MISC	MISC	Miscellaneous	0	0	0	0	0	0	0	0	0	0	0	0	0	0	0	0	0	0	0	0	0	0	0	0	0	0	0	0	0	0	0	0	0	NaN	NaN	NaN	NaN	NaN	NaN	NaN	NaN	NaN	NaN	NaN	NaN	NaN
Mdhm	MISC	MISC	Miscellaneous	0	0	0	0	0	0	0	0	0	0	0	0	0	0	0	0	0	0	0	0	0	0	0	0	0	0	0	0	0	0	0	0	0	NaN	NaN	NaN	NaN	NaN	NaN	NaN	NaN	NaN	NaN	NaN	NaN	NaN
Med18	MISC	MISC	Miscellaneous	0	0	0	0	0	0	0	0	0	0	0	0	0	0	0	0	0	0	0	0	0	0	0	0	0	0	0	0	0	0	0	0	0	NaN	NaN	NaN	NaN	NaN	NaN	NaN	NaN	NaN	NaN	NaN	NaN	NaN
Med7A	MISC	MISC	Miscellaneous	0	0	0	0	0	0	0	0	0	0	0	0	0	0	0	0	0	0	0	0	0	0	0	0	0	0	0	0	0	0	0	0	0	NaN	NaN	NaN	NaN	NaN	NaN	NaN	NaN	NaN	NaN	NaN	NaN	NaN
Med9	MISC	MISC	Miscellaneous	0	0	0	0	0	0	0	0	0	0	0	0	0	0	0	0	0	0	0	0	0	0	0	0	0	0	0	0	0	0	0	0	0	NaN	NaN	NaN	NaN	NaN	NaN	NaN	NaN	NaN	NaN	NaN	NaN	NaN
Melk	MISC	MISC	Miscellaneous	0	0	0	0	0	0	0	0	0	0	0	0	0	0	0	0	0	0	0	0	0	0	0	0	0	0	0	0	0	0	0	0	0	NaN	NaN	NaN	NaN	NaN	NaN	NaN	NaN	NaN	NaN	NaN	NaN	NaN
Mep50	MISC	MISC	Miscellaneous	0	0	0	0	0	0	0	0	0	0	0	0	0	0	0	0	0	0	0	0	0	0	0	0	0	0	0	0	0	0	0	0	0	NaN	NaN	NaN	NaN	NaN	NaN	NaN	NaN	NaN	NaN	NaN	NaN	NaN
Mnd1	DDR	HR	Homologous Recombination	0	0	0	0	0	0	0	0	0	0	0	0	0	0	0	0	0	0	0	0	0	0	0	0	0	1	1	0	0	0	0	0	0	NaN	NaN	NaN	NaN	NaN	NaN	NaN	NaN	NaN	NaN	NaN	NaN	NaN
Mpcp	MISC	MISC	Miscellaneous	0	0	0	0	0	0	0	0	0	0	0	0	0	0	0	0	0	0	0	0	0	0	0	0	0	0	0	0	0	0	0	0	0	NaN	NaN	NaN	NaN	NaN	NaN	NaN	NaN	NaN	NaN	NaN	NaN	NaN
Ms3L1	MISC	MISC	Miscellaneous	0	0	0	0	0	0	0	0	0	0	0	0	0	0	0	0	0	0	0	0	0	0	0	0	0	0	0	0	0	0	0	0	0	NaN	NaN	NaN	NaN	NaN	NaN	NaN	NaN	NaN	NaN	NaN	NaN	NaN
Msl1	MISC	MISC	Miscellaneous	0	0	0	0	0	0	0	0	0	0	0	0	0	0	0	0	0	0	0	0	0	0	0	0	0	0	0	0	0	0	0	0	0	NaN	NaN	NaN	NaN	NaN	NaN	NaN	NaN	NaN	NaN	NaN	NaN	NaN
Msl2	MISC	MISC	Miscellaneous	0	0	0	0	0	0	0	0	0	0	0	0	0	0	0	0	0	0	0	0	0	0	0	0	0	0	0	0	0	0	0	0	0	NaN	NaN	NaN	NaN	NaN	NaN	NaN	NaN	NaN	NaN	NaN	NaN	NaN
Mthsd	MISC	MISC	Miscellaneous	0	0	0	0	0	0	0	0	0	0	0	0	0	0	0	0	0	0	0	0	0	0	0	0	0	0	0	0	0	0	0	0	0	NaN	NaN	NaN	NaN	NaN	NaN	NaN	NaN	NaN	NaN	NaN	NaN	NaN
Mtl14	MISC	MISC	Miscellaneous	0	0	0	0	0	0	0	0	0	0	0	0	0	0	0	0	0	0	0	0	0	0	0	0	0	0	0	0	0	0	0	0	0	NaN	NaN	NaN	NaN	NaN	NaN	NaN	NaN	NaN	NaN	NaN	NaN	NaN
Myh9	MISC	MISC	Miscellaneous	0	0	0	0	0	0	0	0	0	0	0	0	0	0	0	0	0	0	0	0	0	0	0	0	0	0	0	0	0	0	0	0	0	NaN	NaN	NaN	NaN	NaN	NaN	NaN	NaN	NaN	NaN	NaN	NaN	NaN
Naa50	MISC	MISC	Miscellaneous	0	0	0	0	0	0	0	0	0	0	0	0	0	0	0	0	0	0	0	0	0	0	0	0	0	0	0	0	0	0	0	0	0	NaN	NaN	NaN	NaN	NaN	NaN	NaN	NaN	NaN	NaN	NaN	NaN	NaN
Ncln	MISC	MISC	Miscellaneous	0	0	0	0	0	0	0	0	0	0	0	0	0	0	0	0	0	0	0	0	0	0	0	0	0	0	0	0	0	0	0	0	0	NaN	NaN	NaN	NaN	NaN	NaN	NaN	NaN	NaN	NaN	NaN	NaN	NaN
Nf2Ip	MISC	MISC	Miscellaneous	0	0	0	0	0	0	0	0	0	0	0	0	0	0	0	0	0	0	0	0	0	0	0	0	0	0	0	0	0	0	0	0	0	NaN	NaN	NaN	NaN	NaN	NaN	NaN	NaN	NaN	NaN	NaN	NaN	NaN
Nfkb1	MISC	MISC	Miscellaneous	0	0	0	0	0	0	0	0	0	0	0	0	0	0	0	0	0	0	0	0	0	0	0	0	0	0	0	0	0	0	0	0	0	NaN	NaN	NaN	NaN	NaN	NaN	NaN	NaN	NaN	NaN	NaN	NaN	NaN
Nit1	MISC	MISC	Miscellaneous	0	0	0	0	0	0	0	0	0	0	0	0	0	0	0	0	0	0	0	0	0	0	0	0	0	0	0	0	0	0	0	0	0	NaN	NaN	NaN	NaN	NaN	NaN	NaN	NaN	NaN	NaN	NaN	NaN	NaN
Noc3L	MISC	MISC	Miscellaneous	0	0	0	0	0	0	0	0	0	0	0	0	0	0	0	0	0	0	0	0	0	0	0	0	0	0	0	0	0	0	0	0	0	NaN	NaN	NaN	NaN	NaN	NaN	NaN	NaN	NaN	NaN	NaN	NaN	NaN
Nol10	MISC	MISC	Miscellaneous	0	0	0	0	0	0	0	0	0	0	0	0	0	0	0	0	0	0	0	0	0	0	0	0	0	0	0	0	0	0	0	0	0	NaN	NaN	NaN	NaN	NaN	NaN	NaN	NaN	NaN	NaN	NaN	NaN	NaN
Nop16	MISC	MISC	Miscellaneous	0	0	0	0	0	0	0	0	0	0	0	0	0	0	0	0	0	0	0	0	0	0	0	0	0	0	0	0	0	0	0	0	0	NaN	NaN	NaN	NaN	NaN	NaN	NaN	NaN	NaN	NaN	NaN	NaN	NaN
Npl1B	MISC	MISC	Miscellaneous	0	0	0	0	0	0	0	0	0	0	0	0	0	0	0	0	0	0	0	0	0	0	0	0	0	0	0	0	0	0	0	0	0	NaN	NaN	NaN	NaN	NaN	NaN	NaN	NaN	NaN	NaN	NaN	NaN	NaN
Nsd1	MISC	MISC	Miscellaneous	0	0	0	0	0	0	0	0	0	0	0	0	0	0	0	0	0	0	0	0	0	0	0	0	0	0	0	0	0	0	0	0	0	NaN	NaN	NaN	NaN	NaN	NaN	NaN	NaN	NaN	NaN	NaN	NaN	NaN
Odr4	MISC	MISC	Miscellaneous	0	0	0	0	0	0	0	0	0	0	0	0	0	0	0	0	0	0	0	0	0	0	0	0	0	0	0	0	0	0	0	0	0	NaN	NaN	NaN	NaN	NaN	NaN	NaN	NaN	NaN	NaN	NaN	NaN	NaN
Osacb	MISC	MISC	Miscellaneous	0	0	0	0	0	0	0	0	0	0	0	0	0	0	0	0	0	0	0	0	0	0	0	0	0	0	0	0	0	0	0	0	0	NaN	NaN	NaN	NaN	NaN	NaN	NaN	NaN	NaN	NaN	NaN	NaN	NaN
P121c	MISC	NUP	Miscellaneous	0	0	0	0	0	0	0	0	0	0	0	0	0	0	0	0	0	0	0	0	0	0	0	0	0	0	0	0	0	0	0	0	0	NaN	NaN	NaN	NaN	NaN	NaN	NaN	NaN	NaN	NaN	NaN	NaN	NaN
Pabp4	MISC	MISC	Miscellaneous	0	0	0	0	0	0	0	0	0	0	0	0	0	0	0	0	0	0	0	0	0	0	0	0	0	0	0	0	0	0	0	0	0	NaN	NaN	NaN	NaN	NaN	NaN	NaN	NaN	NaN	NaN	NaN	NaN	NaN
Pdia4	MISC	MISC	Miscellaneous	0	0	0	0	0	0	0	0	0	0	0	0	0	0	0	0	0	0	0	0	0	0	0	0	0	0	0	0	0	0	0	0	0	NaN	NaN	NaN	NaN	NaN	NaN	NaN	NaN	NaN	NaN	NaN	NaN	NaN
Pgk	MISC	MISC	Miscellaneous	0	0	0	0	0	0	0	0	0	0	0	0	0	0	0	0	0	0	0	0	0	0	0	0	0	0	0	0	0	0	0	0	0	NaN	NaN	NaN	NaN	NaN	NaN	NaN	NaN	NaN	NaN	NaN	NaN	NaN
Phb	MISC	MISC	Miscellaneous	0	0	0	0	0	0	0	0	0	0	0	0	0	0	0	0	0	0	0	0	0	0	0	0	0	0	0	0	0	0	0	0	0	NaN	NaN	NaN	NaN	NaN	NaN	NaN	NaN	NaN	NaN	NaN	NaN	NaN
Phb2	MISC	MISC	Miscellaneous	0	0	0	0	0	0	0	0	0	0	0	0	0	0	0	0	0	0	0	0	0	0	0	0	0	0	0	0	0	0	0	0	0	NaN	NaN	NaN	NaN	NaN	NaN	NaN	NaN	NaN	NaN	NaN	NaN	NaN
Pi42C	MISC	MISC	Miscellaneous	0	0	0	0	0	0	0	0	0	0	0	0	0	0	0	0	0	0	0	0	0	0	0	0	0	0	0	0	0	0	0	0	0	NaN	NaN	NaN	NaN	NaN	NaN	NaN	NaN	NaN	NaN	NaN	NaN	NaN
Pim3	MISC	MISC	Miscellaneous	0	0	0	0	0	0	0	0	0	0	0	0	0	0	0	0	0	0	0	0	0	0	0	0	0	0	0	0	0	0	0	0	0	NaN	NaN	NaN	NaN	NaN	NaN	NaN	NaN	NaN	NaN	NaN	NaN	NaN
Pin4	MISC	MISC	Miscellaneous	0	0	0	0	0	0	0	0	0	0	0	0	0	0	0	0	0	0	0	0	0	0	0	0	0	0	0	0	0	0	0	0	0	NaN	NaN	NaN	NaN	NaN	NaN	NaN	NaN	NaN	NaN	NaN	NaN	NaN
Piwl1	MISC	MISC	Miscellaneous	0	0	0	0	0	0	0	0	0	0	0	0	0	0	0	0	0	0	0	0	0	0	0	0	0	0	0	0	0	0	0	0	0	NaN	NaN	NaN	NaN	NaN	NaN	NaN	NaN	NaN	NaN	NaN	NaN	NaN
Pm14	MISC	MISC	Miscellaneous	0	0	0	0	0	0	0	0	0	0	0	0	0	0	0	0	0	0	0	0	0	0	0	0	0	0	0	0	0	0	0	0	0	NaN	NaN	NaN	NaN	NaN	NaN	NaN	NaN	NaN	NaN	NaN	NaN	NaN
Pno1	MISC	MISC	Miscellaneous	0	0	0	0	0	0	0	0	0	0	0	0	0	0	0	0	0	0	0	0	0	0	0	0	0	0	0	0	0	0	0	0	0	NaN	NaN	NaN	NaN	NaN	NaN	NaN	NaN	NaN	NaN	NaN	NaN	NaN
Pp1R7	MISC	MISC	Miscellaneous	0	0	0	0	0	0	0	0	0	0	0	0	0	0	0	0	0	0	0	0	0	0	0	0	0	0	0	0	0	0	0	0	0	NaN	NaN	NaN	NaN	NaN	NaN	NaN	NaN	NaN	NaN	NaN	NaN	NaN
Ppia	MISC	MISC	Miscellaneous	0	0	0	0	0	0	0	0	0	0	0	0	0	0	0	0	0	0	0	0	0	0	0	0	0	0	0	0	0	0	0	0	0	NaN	NaN	NaN	NaN	NaN	NaN	NaN	NaN	NaN	NaN	NaN	NaN	NaN
Ppie	MISC	MISC	Miscellaneous	0	0	0	0	0	0	0	0	0	0	0	0	0	0	0	0	0	0	0	0	0	0	0	0	0	0	0	0	0	0	0	0	0	NaN	NaN	NaN	NaN	NaN	NaN	NaN	NaN	NaN	NaN	NaN	NaN	NaN
Prc2A	MISC	MISC	Miscellaneous	0	0	0	0	0	0	0	0	0	0	0	0	0	0	0	0	0	0	0	0	0	0	0	0	0	0	0	0	0	0	0	0	0	NaN	NaN	NaN	NaN	NaN	NaN	NaN	NaN	NaN	NaN	NaN	NaN	NaN
Prdx1	MISC	MISC	Miscellaneous	0	0	0	0	0	0	0	0	0	0	0	0	0	0	0	0	0	0	0	0	0	0	0	0	0	0	0	0	0	0	0	0	0	NaN	NaN	NaN	NaN	NaN	NaN	NaN	NaN	NaN	NaN	NaN	NaN	NaN
Prdx4	MISC	MISC	Miscellaneous	0	0	0	0	0	0	0	0	0	0	0	0	0	0	0	0	0	0	0	0	0	0	0	0	0	0	0	0	0	0	0	0	0	NaN	NaN	NaN	NaN	NaN	NaN	NaN	NaN	NaN	NaN	NaN	NaN	NaN
Prp31	MISC	MISC	Miscellaneous	0	0	0	0	0	0	0	0	0	0	0	0	0	0	0	0	0	0	0	0	0	0	0	0	0	0	0	0	0	0	0	0	0	NaN	NaN	NaN	NaN	NaN	NaN	NaN	NaN	NaN	NaN	NaN	NaN	NaN
Prp4B	MISC	MISC	Miscellaneous	0	0	0	0	0	0	0	0	0	0	0	0	0	0	0	0	0	0	0	0	0	0	0	0	0	0	0	0	0	0	0	0	0	NaN	NaN	NaN	NaN	NaN	NaN	NaN	NaN	NaN	NaN	NaN	NaN	NaN
Prps2	MISC	MISC	Miscellaneous	0	0	0	0	0	0	0	0	0	0	0	0	0	0	0	0	0	0	0	0	0	0	0	0	0	0	0	0	0	0	0	0	0	NaN	NaN	NaN	NaN	NaN	NaN	NaN	NaN	NaN	NaN	NaN	NaN	NaN
Psa	MISC	MISC	Miscellaneous	0	0	0	0	0	0	0	0	0	0	0	0	0	0	0	0	0	0	0	0	0	0	0	0	0	0	0	0	0	0	0	0	0	NaN	NaN	NaN	NaN	NaN	NaN	NaN	NaN	NaN	NaN	NaN	NaN	NaN
Psma4	MISC	MISC	Miscellaneous	0	0	0	0	0	0	0	0	0	0	0	0	0	0	0	0	0	0	0	0	0	0	0	0	0	0	0	0	0	0	0	0	0	NaN	NaN	NaN	NaN	NaN	NaN	NaN	NaN	NaN	NaN	NaN	NaN	NaN
Psmb3	MISC	MISC	Miscellaneous	0	0	0	0	0	0	0	0	0	0	0	0	0	0	0	0	0	0	0	0	0	0	0	0	0	0	0	0	0	0	0	0	0	NaN	NaN	NaN	NaN	NaN	NaN	NaN	NaN	NaN	NaN	NaN	NaN	NaN
Ptbp3	MISC	MISC	Miscellaneous	0	0	0	0	0	0	0	0	0	0	0	0	0	0	0	0	0	0	0	0	0	0	0	0	0	0	0	0	0	0	0	0	0	NaN	NaN	NaN	NaN	NaN	NaN	NaN	NaN	NaN	NaN	NaN	NaN	NaN
Rab18	MISC	MISC	Miscellaneous	0	0	0	0	0	0	0	0	0	0	0	0	0	0	0	0	0	0	0	0	0	0	0	0	0	0	0	0	0	0	0	0	0	NaN	NaN	NaN	NaN	NaN	NaN	NaN	NaN	NaN	NaN	NaN	NaN	NaN
Rab6A	MISC	MISC	Miscellaneous	0	0	0	0	0	0	0	0	0	0	0	0	0	0	0	0	0	0	0	0	0	0	0	0	0	0	0	0	0	0	0	0	0	NaN	NaN	NaN	NaN	NaN	NaN	NaN	NaN	NaN	NaN	NaN	NaN	NaN
Rac1	MISC	MISC	Miscellaneous	0	0	0	0	0	0	0	0	0	0	0	0	0	0	0	0	0	0	0	0	0	0	0	0	0	0	0	0	0	0	0	0	0	NaN	NaN	NaN	NaN	NaN	NaN	NaN	NaN	NaN	NaN	NaN	NaN	NaN
Rbm15	MISC	MISC	Miscellaneous	0	0	0	0	0	0	0	0	0	0	0	0	0	0	0	0	0	0	0	0	0	0	0	0	0	0	0	0	0	0	0	0	0	NaN	NaN	NaN	NaN	NaN	NaN	NaN	NaN	NaN	NaN	NaN	NaN	NaN
Rbm5A	MISC	MISC	Miscellaneous	0	0	0	0	0	0	0	0	0	0	0	0	0	0	0	0	0	0	0	0	0	0	0	0	0	0	0	0	0	0	0	0	0	NaN	NaN	NaN	NaN	NaN	NaN	NaN	NaN	NaN	NaN	NaN	NaN	NaN
Rbmx2	MISC	MISC	Miscellaneous	0	0	0	0	0	0	0	0	0	0	0	0	0	0	0	0	0	0	0	0	0	0	0	0	0	0	0	0	0	0	0	0	0	NaN	NaN	NaN	NaN	NaN	NaN	NaN	NaN	NaN	NaN	NaN	NaN	NaN
Rbp56	MISC	MISC	Miscellaneous	0	0	0	0	0	0	0	0	0	0	0	0	0	0	0	0	0	0	0	0	0	0	0	0	0	0	0	0	0	0	0	0	0	NaN	NaN	NaN	NaN	NaN	NaN	NaN	NaN	NaN	NaN	NaN	NaN	NaN
Rcor2	MISC	MISC	Miscellaneous	0	0	0	0	0	0	0	0	0	0	0	0	0	0	0	0	0	0	0	0	0	0	0	0	0	0	0	0	0	0	0	0	0	NaN	NaN	NaN	NaN	NaN	NaN	NaN	NaN	NaN	NaN	NaN	NaN	NaN
Reep6	MISC	MISC	Miscellaneous	0	0	0	0	0	0	0	0	0	0	0	0	0	0	0	0	0	0	0	0	0	0	0	0	0	0	0	0	0	0	0	0	0	NaN	NaN	NaN	NaN	NaN	NaN	NaN	NaN	NaN	NaN	NaN	NaN	NaN
Rfip2	MISC	MISC	Miscellaneous	0	0	0	0	0	0	0	0	0	0	0	0	0	0	0	0	0	0	0	0	0	0	0	0	0	0	0	0	0	0	0	0	0	NaN	NaN	NaN	NaN	NaN	NaN	NaN	NaN	NaN	NaN	NaN	NaN	NaN
Rh21A	MISC	MISC	Miscellaneous	0	0	0	0	0	0	0	0	0	0	0	0	0	0	0	0	0	0	0	0	0	0	0	0	0	0	0	0	0	0	0	0	0	NaN	NaN	NaN	NaN	NaN	NaN	NaN	NaN	NaN	NaN	NaN	NaN	NaN
Rl40	DDR	REP_MISC	Repair Miscellaneous	0	0	0	0	0	0	0	0	0	0	0	0	0	0	0	0	0	0	0	0	0	0	0	0	0	0	0	0	0	0	0	0	0	NaN	NaN	NaN	NaN	NaN	NaN	NaN	NaN	NaN	NaN	NaN	NaN	NaN
Rlp24	MISC	MISC	Miscellaneous	0	0	0	0	0	0	0	0	0	0	0	0	0	0	0	0	0	0	0	0	0	0	0	0	0	0	0	0	0	0	0	0	0	NaN	NaN	NaN	NaN	NaN	NaN	NaN	NaN	NaN	NaN	NaN	NaN	NaN
Rtf1	MISC	MISC	Miscellaneous	0	0	0	0	0	0	0	0	0	0	0	0	0	0	0	0	0	0	0	0	0	0	0	0	0	0	0	0	0	0	0	0	0	NaN	NaN	NaN	NaN	NaN	NaN	NaN	NaN	NaN	NaN	NaN	NaN	NaN
S30Bp	MISC	MISC	Miscellaneous	0	0	0	0	0	0	0	0	0	0	0	0	0	0	0	0	0	0	0	0	0	0	0	0	0	0	0	0	0	0	0	0	0	NaN	NaN	NaN	NaN	NaN	NaN	NaN	NaN	NaN	NaN	NaN	NaN	NaN
Sahhb	MISC	MISC	Miscellaneous	0	0	0	0	0	0	0	0	0	0	0	0	0	0	0	0	0	0	0	0	0	0	0	0	0	0	0	0	0	0	0	0	0	NaN	NaN	NaN	NaN	NaN	NaN	NaN	NaN	NaN	NaN	NaN	NaN	NaN
Sc16A	MISC	MISC	Miscellaneous	0	0	0	0	0	0	0	0	0	0	0	0	0	0	0	0	0	0	0	0	0	0	0	0	0	0	0	0	0	0	0	0	0	NaN	NaN	NaN	NaN	NaN	NaN	NaN	NaN	NaN	NaN	NaN	NaN	NaN
Sfr1	MISC	MISC	Miscellaneous	0	0	0	0	0	0	0	0	0	0	0	0	0	0	0	0	0	0	0	0	0	0	0	0	0	0	0	0	0	0	0	0	0	NaN	NaN	NaN	NaN	NaN	NaN	NaN	NaN	NaN	NaN	NaN	NaN	NaN
Sgt1	MISC	MISC	Miscellaneous	0	0	0	0	0	0	0	0	0	0	0	0	0	0	0	0	0	0	0	0	0	0	0	0	0	0	0	0	0	0	0	0	0	NaN	NaN	NaN	NaN	NaN	NaN	NaN	NaN	NaN	NaN	NaN	NaN	NaN
Skgr	MISC	MISC	Miscellaneous	0	0	0	0	0	0	0	0	0	0	0	0	0	0	0	0	0	0	0	0	0	0	0	0	0	0	0	0	0	0	0	0	0	NaN	NaN	NaN	NaN	NaN	NaN	NaN	NaN	NaN	NaN	NaN	NaN	NaN
Snx6	MISC	MISC	Miscellaneous	0	0	0	0	0	0	0	0	0	0	0	0	0	0	0	0	0	0	0	0	0	0	0	0	0	0	0	0	0	0	0	0	0	NaN	NaN	NaN	NaN	NaN	NaN	NaN	NaN	NaN	NaN	NaN	NaN	NaN
Sod1A	MISC	MISC	Miscellaneous	0	0	0	0	0	0	0	0	0	0	0	0	0	0	0	0	0	0	0	0	0	0	0	0	0	0	0	0	0	0	0	0	0	NaN	NaN	NaN	NaN	NaN	NaN	NaN	NaN	NaN	NaN	NaN	NaN	NaN
Sox15	MISC	MISC	Miscellaneous	0	0	0	0	0	0	0	0	0	0	0	0	0	0	0	0	0	0	0	0	0	0	0	0	0	0	0	0	0	0	0	0	0	NaN	NaN	NaN	NaN	NaN	NaN	NaN	NaN	NaN	NaN	NaN	NaN	NaN
Sp13A	MISC	MISC	Miscellaneous	0	0	0	0	0	0	0	0	0	0	0	0	0	0	0	0	0	0	0	0	0	0	0	0	0	0	0	0	0	0	0	0	0	NaN	NaN	NaN	NaN	NaN	NaN	NaN	NaN	NaN	NaN	NaN	NaN	NaN
Spinz	MISC	MISC	Miscellaneous	0	0	0	0	0	0	0	0	0	0	0	0	0	0	0	0	0	0	0	0	0	0	0	0	0	0	0	0	0	0	0	0	0	NaN	NaN	NaN	NaN	NaN	NaN	NaN	NaN	NaN	NaN	NaN	NaN	NaN
Spopa	MISC	MISC	Miscellaneous	0	0	0	0	0	0	0	0	0	0	0	0	0	0	0	0	0	0	0	0	0	0	0	0	0	0	0	0	0	0	0	0	0	NaN	NaN	NaN	NaN	NaN	NaN	NaN	NaN	NaN	NaN	NaN	NaN	NaN
Spsb1	MISC	MISC	Miscellaneous	0	0	0	0	0	0	0	0	0	0	0	0	0	0	0	0	0	0	0	0	0	0	0	0	0	0	0	0	0	0	0	0	0	NaN	NaN	NaN	NaN	NaN	NaN	NaN	NaN	NaN	NaN	NaN	NaN	NaN
Sr1Ip	MISC	MISC	Miscellaneous	0	0	0	0	0	0	0	0	0	0	0	0	0	0	0	0	0	0	0	0	0	0	0	0	0	0	0	0	0	0	0	0	0	NaN	NaN	NaN	NaN	NaN	NaN	NaN	NaN	NaN	NaN	NaN	NaN	NaN
Srp19	MISC	MISC	Miscellaneous	0	0	0	0	0	0	0	0	0	0	0	0	0	0	0	0	0	0	0	0	0	0	0	0	0	0	0	0	0	0	0	0	0	NaN	NaN	NaN	NaN	NaN	NaN	NaN	NaN	NaN	NaN	NaN	NaN	NaN
Srs11	MISC	MISC	Miscellaneous	0	0	0	0	0	0	0	0	0	0	0	0	0	0	0	0	0	0	0	0	0	0	0	0	0	0	0	0	0	0	0	0	0	NaN	NaN	NaN	NaN	NaN	NaN	NaN	NaN	NaN	NaN	NaN	NaN	NaN
Su41A	MISC	MISC	Miscellaneous	0	0	0	0	0	0	0	0	0	0	0	0	0	0	0	0	0	0	0	0	0	0	0	0	0	0	0	0	0	0	0	0	0	NaN	NaN	NaN	NaN	NaN	NaN	NaN	NaN	NaN	NaN	NaN	NaN	NaN
Sucb2	MISC	MISC	Miscellaneous	0	0	0	0	0	0	0	0	0	0	0	0	0	0	0	0	0	0	0	0	0	0	0	0	0	0	0	0	0	0	0	0	0	NaN	NaN	NaN	NaN	NaN	NaN	NaN	NaN	NaN	NaN	NaN	NaN	NaN
Suv39h1	MISC	MISC	Miscellaneous	0	0	0	0	0	0	0	0	0	0	0	0	0	0	0	0	0	0	0	0	0	0	0	0	0	0	0	0	0	0	0	0	0	NaN	NaN	NaN	NaN	NaN	NaN	NaN	NaN	NaN	NaN	NaN	NaN	NaN
Symc	MISC	MISC	Miscellaneous	0	0	0	0	0	0	0	0	0	0	0	0	0	0	0	0	0	0	0	0	0	0	0	0	0	0	0	0	0	0	0	0	0	NaN	NaN	NaN	NaN	NaN	NaN	NaN	NaN	NaN	NaN	NaN	NaN	NaN
Sytc	MISC	MISC	Miscellaneous	0	0	0	0	0	0	0	0	0	0	0	0	0	0	0	0	0	0	0	0	0	0	0	0	0	0	0	0	0	0	0	0	0	NaN	NaN	NaN	NaN	NaN	NaN	NaN	NaN	NaN	NaN	NaN	NaN	NaN
Taf3	MISC	MISC	Miscellaneous	0	0	0	0	0	0	0	0	0	0	0	0	0	0	0	0	0	0	0	0	0	0	0	0	0	0	0	0	0	0	0	0	0	NaN	NaN	NaN	NaN	NaN	NaN	NaN	NaN	NaN	NaN	NaN	NaN	NaN
Taf7	MISC	MISC	Miscellaneous	0	0	0	0	0	0	0	0	0	0	0	0	0	0	0	0	0	0	0	0	0	0	0	0	0	0	0	0	0	0	0	0	0	NaN	NaN	NaN	NaN	NaN	NaN	NaN	NaN	NaN	NaN	NaN	NaN	NaN
Taf8	MISC	MISC	Miscellaneous	0	0	0	0	0	0	0	0	0	0	0	0	0	0	0	0	0	0	0	0	0	0	0	0	0	0	0	0	0	0	0	0	0	NaN	NaN	NaN	NaN	NaN	NaN	NaN	NaN	NaN	NaN	NaN	NaN	NaN
Tb1Rb	MISC	MISC	Miscellaneous	0	0	0	0	0	0	0	0	0	0	0	0	0	0	0	0	0	0	0	0	0	0	0	0	0	0	0	0	0	0	0	0	0	NaN	NaN	NaN	NaN	NaN	NaN	NaN	NaN	NaN	NaN	NaN	NaN	NaN
Tba1	MISC	MISC	Miscellaneous	0	0	0	0	0	0	0	0	0	0	0	0	0	0	0	0	0	0	0	0	0	0	0	0	0	0	0	0	0	0	0	0	0	NaN	NaN	NaN	NaN	NaN	NaN	NaN	NaN	NaN	NaN	NaN	NaN	NaN
Tba1C	MISC	MISC	Miscellaneous	0	0	0	0	0	0	0	0	0	0	0	0	0	0	0	0	0	0	0	0	0	0	0	0	0	0	0	0	0	0	0	0	0	NaN	NaN	NaN	NaN	NaN	NaN	NaN	NaN	NaN	NaN	NaN	NaN	NaN
Tba1D	MISC	MISC	Miscellaneous	0	0	0	0	0	0	0	0	0	0	0	0	0	0	0	0	0	0	0	0	0	0	0	0	0	0	0	0	0	0	0	0	0	NaN	NaN	NaN	NaN	NaN	NaN	NaN	NaN	NaN	NaN	NaN	NaN	NaN
Tc35A	MISC	MISC	Miscellaneous	0	0	0	0	0	0	0	0	0	0	0	0	0	0	0	0	0	0	0	0	0	0	0	0	0	0	0	0	0	0	0	0	0	NaN	NaN	NaN	NaN	NaN	NaN	NaN	NaN	NaN	NaN	NaN	NaN	NaN
Tcpa	MISC	MISC	Miscellaneous	0	0	0	0	0	0	0	0	0	0	0	0	0	0	0	0	0	0	0	0	0	0	0	0	0	0	0	0	0	0	0	0	0	NaN	NaN	NaN	NaN	NaN	NaN	NaN	NaN	NaN	NaN	NaN	NaN	NaN
Tcpb	MISC	MISC	Miscellaneous	0	0	0	0	0	0	0	0	0	0	0	0	0	0	0	0	0	0	0	0	0	0	0	0	0	0	0	0	0	0	0	0	0	NaN	NaN	NaN	NaN	NaN	NaN	NaN	NaN	NaN	NaN	NaN	NaN	NaN
Tcpg	MISC	MISC	Miscellaneous	0	0	0	0	0	0	0	0	0	0	0	0	0	0	0	0	0	0	0	0	0	0	0	0	0	0	0	0	0	0	0	0	0	NaN	NaN	NaN	NaN	NaN	NaN	NaN	NaN	NaN	NaN	NaN	NaN	NaN
Tcpz	MISC	MISC	Miscellaneous	0	0	0	0	0	0	0	0	0	0	0	0	0	0	0	0	0	0	0	0	0	0	0	0	0	0	0	0	0	0	0	0	0	NaN	NaN	NaN	NaN	NaN	NaN	NaN	NaN	NaN	NaN	NaN	NaN	NaN
Tert	MISC	MISC	Miscellaneous	0	0	0	0	0	0	0	0	0	0	0	0	0	0	0	0	0	0	0	0	0	0	0	0	0	0	0	0	0	0	0	0	0	NaN	NaN	NaN	NaN	NaN	NaN	NaN	NaN	NaN	NaN	NaN	NaN	NaN
Tfcp2	MISC	MISC	Miscellaneous	0	0	0	0	0	0	0	0	0	0	0	0	0	0	0	0	0	0	0	0	0	0	0	0	0	0	0	0	0	0	0	0	0	NaN	NaN	NaN	NaN	NaN	NaN	NaN	NaN	NaN	NaN	NaN	NaN	NaN
Tfr1	MISC	MISC	Miscellaneous	0	0	0	0	0	0	0	0	0	0	0	0	0	0	0	0	0	0	0	0	0	0	0	0	0	0	0	0	0	0	0	0	0	NaN	NaN	NaN	NaN	NaN	NaN	NaN	NaN	NaN	NaN	NaN	NaN	NaN
Thila	MISC	MISC	Miscellaneous	0	0	0	0	0	0	0	0	0	0	0	0	0	0	0	0	0	0	0	0	0	0	0	0	0	0	0	0	0	0	0	0	0	NaN	NaN	NaN	NaN	NaN	NaN	NaN	NaN	NaN	NaN	NaN	NaN	NaN
Tmed7	MISC	MISC	Miscellaneous	0	0	0	0	0	0	0	0	0	0	0	0	0	0	0	0	0	0	0	0	0	0	0	0	0	0	0	0	0	0	0	0	0	NaN	NaN	NaN	NaN	NaN	NaN	NaN	NaN	NaN	NaN	NaN	NaN	NaN
Tmm33	MISC	MISC	Miscellaneous	0	0	0	0	0	0	0	0	0	0	0	0	0	0	0	0	0	0	0	0	0	0	0	0	0	0	0	0	0	0	0	0	0	NaN	NaN	NaN	NaN	NaN	NaN	NaN	NaN	NaN	NaN	NaN	NaN	NaN
Tnpo1	MISC	MISC	Miscellaneous	0	0	0	0	0	0	0	0	0	0	0	0	0	0	0	0	0	0	0	0	0	0	0	0	0	0	0	0	0	0	0	0	0	NaN	NaN	NaN	NaN	NaN	NaN	NaN	NaN	NaN	NaN	NaN	NaN	NaN
Top3B	MISC	MISC	Miscellaneous	0	0	0	0	0	0	0	0	0	0	0	0	0	0	0	0	0	0	0	0	0	0	0	0	0	0	0	0	0	0	0	0	0	NaN	NaN	NaN	NaN	NaN	NaN	NaN	NaN	NaN	NaN	NaN	NaN	NaN
Trbp2	MISC	MISC	Miscellaneous	0	0	0	0	0	0	0	0	0	0	0	0	0	0	0	0	0	0	0	0	0	0	0	0	0	0	0	0	0	0	0	0	0	NaN	NaN	NaN	NaN	NaN	NaN	NaN	NaN	NaN	NaN	NaN	NaN	NaN
Tri33	MISC	MISC	Miscellaneous	0	0	0	0	0	0	0	0	0	0	0	0	0	0	0	0	0	0	0	0	0	0	0	0	0	0	0	0	0	0	0	0	0	NaN	NaN	NaN	NaN	NaN	NaN	NaN	NaN	NaN	NaN	NaN	NaN	NaN
Tsg10	MISC	MISC	Miscellaneous	0	0	0	0	0	0	0	0	0	0	0	0	0	0	0	0	0	0	0	0	0	0	0	0	0	0	0	0	0	0	0	0	0	NaN	NaN	NaN	NaN	NaN	NaN	NaN	NaN	NaN	NaN	NaN	NaN	NaN
Txnd5	MISC	MISC	Miscellaneous	0	0	0	0	0	0	0	0	0	0	0	0	0	0	0	0	0	0	0	0	0	0	0	0	0	0	0	0	0	0	0	0	0	NaN	NaN	NaN	NaN	NaN	NaN	NaN	NaN	NaN	NaN	NaN	NaN	NaN
Tyy1	MISC	MISC	Miscellaneous	0	0	0	0	0	0	0	0	0	0	0	0	0	0	0	0	0	0	0	0	0	0	0	0	0	0	0	0	0	0	0	0	0	NaN	NaN	NaN	NaN	NaN	NaN	NaN	NaN	NaN	NaN	NaN	NaN	NaN
Uba1	DDR	MISC	Miscellaneous	0	0	0	0	0	0	0	0	0	0	0	0	0	0	0	0	0	0	0	0	0	0	0	0	0	0	0	0	0	0	0	0	0	NaN	NaN	NaN	NaN	NaN	NaN	NaN	NaN	NaN	NaN	NaN	NaN	NaN
Ube2T	MISC	MISC	Miscellaneous	0	0	0	0	0	0	0	0	0	0	0	0	0	0	0	0	0	0	0	0	0	0	0	0	0	0	0	0	0	0	0	0	0	NaN	NaN	NaN	NaN	NaN	NaN	NaN	NaN	NaN	NaN	NaN	NaN	NaN
Ubp12	MISC	MISC	Miscellaneous	0	0	0	0	0	0	0	0	0	0	0	0	0	0	0	0	0	0	0	0	0	0	0	0	0	0	0	0	0	0	0	0	0	NaN	NaN	NaN	NaN	NaN	NaN	NaN	NaN	NaN	NaN	NaN	NaN	NaN
Ubp14	MISC	MISC	Miscellaneous	0	0	0	0	0	0	0	0	0	0	0	0	0	0	0	0	0	0	0	0	0	0	0	0	0	0	0	0	0	0	0	0	0	NaN	NaN	NaN	NaN	NaN	NaN	NaN	NaN	NaN	NaN	NaN	NaN	NaN
Ubp37	MISC	MISC	Miscellaneous	0	0	0	0	0	0	0	0	0	0	0	0	0	0	0	0	0	0	0	0	0	0	0	0	0	0	0	0	0	0	0	0	0	NaN	NaN	NaN	NaN	NaN	NaN	NaN	NaN	NaN	NaN	NaN	NaN	NaN
Ubp48	MISC	MISC	Miscellaneous	0	0	0	0	0	0	0	0	0	0	0	0	0	0	0	0	0	0	0	0	0	0	0	0	0	0	0	0	0	0	0	0	0	NaN	NaN	NaN	NaN	NaN	NaN	NaN	NaN	NaN	NaN	NaN	NaN	NaN
Uspl1	MISC	MISC	Miscellaneous	0	0	0	0	0	0	0	0	0	0	0	0	0	0	0	0	0	0	0	0	0	0	0	0	0	0	0	0	0	0	0	0	0	NaN	NaN	NaN	NaN	NaN	NaN	NaN	NaN	NaN	NaN	NaN	NaN	NaN
Vdac3	MISC	MISC	Miscellaneous	0	0	0	0	0	0	0	0	0	0	0	0	0	0	0	0	0	0	0	0	0	0	0	0	0	0	0	0	0	0	0	0	0	NaN	NaN	NaN	NaN	NaN	NaN	NaN	NaN	NaN	NaN	NaN	NaN	NaN
Vim4	MISC	MISC	Miscellaneous	0	0	0	0	0	0	0	0	0	0	0	0	0	0	0	0	0	0	0	0	0	0	0	0	0	0	0	0	0	0	0	0	0	NaN	NaN	NaN	NaN	NaN	NaN	NaN	NaN	NaN	NaN	NaN	NaN	NaN
Wdr20	MISC	MISC	Miscellaneous	0	0	0	0	0	0	0	0	0	0	0	0	0	0	0	0	0	0	0	0	0	0	0	0	0	0	0	0	0	0	0	0	0	NaN	NaN	NaN	NaN	NaN	NaN	NaN	NaN	NaN	NaN	NaN	NaN	NaN
Wdr61	MISC	MISC	Miscellaneous	0	0	0	0	0	0	0	0	0	0	0	0	0	0	0	0	0	0	0	0	0	0	0	0	0	0	0	0	0	0	0	0	0	NaN	NaN	NaN	NaN	NaN	NaN	NaN	NaN	NaN	NaN	NaN	NaN	NaN
Xpo1	MISC	MISC	Miscellaneous	0	0	0	0	0	0	0	0	0	0	0	0	0	0	0	0	0	0	0	0	0	0	0	0	0	0	0	0	0	0	0	0	0	NaN	NaN	NaN	NaN	NaN	NaN	NaN	NaN	NaN	NaN	NaN	NaN	NaN
Xpo2	MISC	MISC	Miscellaneous	0	0	0	0	0	0	0	0	0	0	0	0	0	0	0	0	0	0	0	0	0	0	0	0	0	0	0	0	0	0	0	0	0	NaN	NaN	NaN	NaN	NaN	NaN	NaN	NaN	NaN	NaN	NaN	NaN	NaN
Ythd2	MISC	MISC	Miscellaneous	0	0	0	0	0	0	0	0	0	0	0	0	0	0	0	0	0	0	0	0	0	0	0	0	0	0	0	0	0	0	0	0	0	NaN	NaN	NaN	NaN	NaN	NaN	NaN	NaN	NaN	NaN	NaN	NaN	NaN
Zbtb2	MISC	MISC	Miscellaneous	0	0	0	0	0	0	0	0	0	0	0	0	0	0	0	0	0	0	0	0	0	0	0	0	0	0	0	0	0	0	0	0	0	NaN	NaN	NaN	NaN	NaN	NaN	NaN	NaN	NaN	NaN	NaN	NaN	NaN
Zc3H3	MISC	MISC	Miscellaneous	0	0	0	0	0	0	0	0	0	0	0	0	0	0	0	0	0	0	0	0	0	0	0	0	0	0	0	0	0	0	0	0	0	NaN	NaN	NaN	NaN	NaN	NaN	NaN	NaN	NaN	NaN	NaN	NaN	NaN
Zc3He	MISC	MISC	Miscellaneous	0	0	0	0	0	0	0	0	0	0	0	0	0	0	0	0	0	0	0	0	0	0	0	0	0	0	0	0	0	0	0	0	0	NaN	NaN	NaN	NaN	NaN	NaN	NaN	NaN	NaN	NaN	NaN	NaN	NaN
Zik1	MISC	MISC	Miscellaneous	0	0	0	0	0	0	0	0	0	0	0	0	0	0	0	0	0	0	0	0	0	0	0	0	0	0	0	0	0	0	0	0	0	NaN	NaN	NaN	NaN	NaN	NaN	NaN	NaN	NaN	NaN	NaN	NaN	NaN
Zn436	MISC	MISC	Miscellaneous	0	0	0	0	0	0	0	0	0	0	0	0	0	0	0	0	0	0	0	0	0	0	0	0	0	0	0	0	0	0	0	0	0	NaN	NaN	NaN	NaN	NaN	NaN	NaN	NaN	NaN	NaN	NaN	NaN	NaN
Zn503	MISC	MISC	Miscellaneous	0	0	0	0	0	0	0	0	0	0	0	0	0	0	0	0	0	0	0	0	0	0	0	0	0	0	0	0	0	0	0	0	0	NaN	NaN	NaN	NaN	NaN	NaN	NaN	NaN	NaN	NaN	NaN	NaN	NaN
Zn830	MISC	MISC	Miscellaneous	0	0	0	0	0	0	0	0	0	0	0	0	0	0	0	0	0	0	0	0	0	0	0	0	0	0	0	0	0	0	0	0	0	NaN	NaN	NaN	NaN	NaN	NaN	NaN	NaN	NaN	NaN	NaN	NaN	NaN
Znhi1	MISC	MISC	Miscellaneous	0	0	0	0	0	0	0	0	0	0	0	0	0	0	0	0	0	0	0	0	0	0	0	0	0	0	0	0	0	0	0	0	0	NaN	NaN	NaN	NaN	NaN	NaN	NaN	NaN	NaN	NaN	NaN	NaN	NaN
Zo22	MISC	MISC	Miscellaneous	0	0	0	0	0	0	0	0	0	0	0	0	0	0	0	0	0	0	0	0	0	0	0	0	0	0	0	0	0	0	0	0	0	NaN	NaN	NaN	NaN	NaN	NaN	NaN	NaN	NaN	NaN	NaN	NaN	NaN
Zo71	MISC	MISC	Miscellaneous	0	0	0	0	0	0	0	0	0	0	0	0	0	0	0	0	0	0	0	0	0	0	0	0	0	0	0	0	0	0	0	0	0	NaN	NaN	NaN	NaN	NaN	NaN	NaN	NaN	NaN	NaN	NaN	NaN	NaN
Zp2	MISC	MISC	Miscellaneous	0	0	0	0	0	0	0	0	0	0	0	0	0	0	0	0	0	0	0	0	0	0	0	0	0	0	0	0	0	0	0	0	0	NaN	NaN	NaN	NaN	NaN	NaN	NaN	NaN	NaN	NaN	NaN	NaN	NaN
Zp3	MISC	MISC	Miscellaneous	0	0	0	0	0	0	0	0	0	0	0	0	0	0	0	0	0	0	0	0	0	0	0	0	0	0	0	0	0	0	0	0	0	NaN	NaN	NaN	NaN	NaN	NaN	NaN	NaN	NaN	NaN	NaN	NaN	NaN
Paf15	REP	REP_EL	Replication Elongation	1	1	0	0	0	2	1	1	0	0	0	2	1	1	0	0	0	2	1	1	0	0	0	2	0	0	0	0	0	0	0	0	0	7.133	7.171	6.148	4.791	NaN	NaN	NaN	NaN	NaN	NaN	1.964	6.098	7.339
Pop5	MISC	MISC	Miscellaneous	0	0	0	1	1	2	0	0	0	0	0	0	0	0	0	0	0	0	0	0	0	0	0	0	0	0	0	0	0	0	0	0	0	1.484	1.133	1.841	1.169	NaN	NaN	2.378	1.605	2.52	1.718	1.678	0.959	0.421
Tpis	MISC	MISC	Miscellaneous	0	0	0	0	0	0	0	0	0	0	0	0	0	0	0	0	0	0	0	0	0	0	0	0	0	0	0	0	0	0	0	0	0	0.611	0.267	0.037	-0.349	NaN	NaN	0.794	0.557	0.716	0.52	1.281	0.512	0.197
Sap18	MISC	MISC	Miscellaneous	1	1	0	0	0	2	1	1	0	0	0	2	0	0	0	0	0	0	0	0	0	0	0	0	0	0	0	0	0	0	0	0	0	1.658	2.95	1.669	1.946	NaN	NaN	NaN	NaN	NaN	NaN	0.989	2.466	3.954
S61A1	MISC	MISC	Miscellaneous	0	0	0	0	0	0	0	0	0	1	0	1	0	0	0	0	0	0	0	0	0	0	0	0	0	0	0	0	0	0	0	0	0	0.606	0.347	0.723	0.329	NaN	NaN	1.398	0.904	NaN	NaN	1.028	1.255	1.081
Dx39A	MISC	MISC	Miscellaneous	0	0	0	0	0	0	0	0	0	0	0	0	0	0	0	0	0	0	0	0	0	0	0	0	0	0	0	0	0	0	0	0	0	1.274	0.899	0.804	0.585	NaN	NaN	0.289	-0.019	0.666	0.459	1.354	1.525	0.413
Ef1A2	MISC	MISC	Miscellaneous	0	0	0	1	1	2	0	0	0	1	1	2	0	0	0	1	1	2	0	0	0	1	1	2	0	0	0	0	0	0	0	0	0	NaN	NaN	NaN	NaN	NaN	NaN	2.74	2.057	2.99	2.05	0.965	NaN	NaN
Trfeb	MISC	MISC	Miscellaneous	0	0	0	0	0	0	0	0	0	0	0	0	0	0	0	0	0	0	0	0	0	0	0	0	0	0	0	0	0	0	0	0	0	0.74	0.654	0.754	0.677	NaN	NaN	0.753	0.676	0.808	0.618	1.401	0.014	-0.118
Sojo	MISC	MISC	Miscellaneous	0	0	0	0	0	0	0	0	0	0	0	0	1	1	0	1	0	3	0	1	0	0	0	1	0	0	0	0	0	0	0	0	0	1.504	1.168	2.087	1.192	NaN	NaN	1.429	0.746	NaN	NaN	1.158	0.878	1.118
Pr40A	MISC	MISC	Miscellaneous	0	0	0	0	0	0	1	0	0	0	0	1	0	0	0	0	0	0	1	0	0	0	0	1	0	0	0	0	0	0	0	0	0	0.843	1.927	0.162	-0.259	NaN	NaN	0.071	-0.64	NaN	NaN	0.968	1.022	2.604
Rnf41	MISC	MISC	Miscellaneous	0	0	0	0	0	0	1	1	0	0	0	2	1	0	0	0	0	1	1	0	0	0	0	1	1	0	1	0	0	0	0	0	0	0.001	-1.266	0	-2.49	NaN	NaN	NaN	NaN	NaN	NaN	0.362	3.702	3.101
M4K4	MISC	MISC	Miscellaneous	0	0	0	0	0	0	0	0	0	0	0	0	0	0	0	0	0	0	0	0	0	0	0	0	0	0	0	0	0	0	0	0	0	0.161	-0.196	1.187	0.705	NaN	NaN	NaN	NaN	0.731	0.418	0.977	0.188	-0.222
Glyr1	MISC	MISC	Miscellaneous	0	0	0	0	0	0	0	0	0	0	0	0	0	0	0	0	0	0	0	0	0	0	0	0	0	0	0	0	0	0	0	0	0	NaN	NaN	0.773	0.106	NaN	NaN	0.872	0.229	3.847	0.725	0.993	NaN	NaN
Wdr19	MISC	MISC	Miscellaneous	0	0	0	0	0	0	0	1	0	0	0	1	0	1	0	0	0	1	1	1	0	0	0	2	0	0	0	0	0	0	0	0	0	1.746	1.205	1.746	1.196	NaN	NaN	NaN	NaN	NaN	NaN	0.8	1.876	1.767
Vac14	MISC	MISC	Miscellaneous	0	0	0	0	0	0	0	0	0	0	0	0	0	0	0	0	0	0	0	0	0	0	1	1	0	0	0	0	0	0	0	0	0	NaN	NaN	1.629	0.617	NaN	NaN	1.939	0.905	2.827	1.237	1.137	NaN	NaN
Zc11A	MISC	MISC	Miscellaneous	0	0	0	0	1	1	0	0	0	0	1	1	0	0	0	0	0	0	0	0	0	0	0	0	0	0	0	0	0	0	0	0	0	NaN	NaN	NaN	NaN	NaN	NaN	1.36	1.215	2.296	1.846	0.856	NaN	NaN
Hmgb2	MISC	MISC	Miscellaneous	0	0	0	0	1	1	0	0	0	0	0	0	0	0	0	0	1	1	0	0	0	0	0	0	0	0	0	0	0	0	0	0	0	NaN	NaN	1.172	1.606	NaN	NaN	NaN	NaN	1.383	1.887	0.87	NaN	NaN
Dazp2	MISC	MISC	Miscellaneous	0	0	0	0	0	0	0	0	0	0	0	0	0	0	0	0	0	0	0	0	0	0	0	0	0	0	0	0	0	0	0	0	0	0.006	-0.603	0.038	-0.396	NaN	NaN	NaN	NaN	0.002	-0.967	0.76	0.002	-0.529
I4A3A	MISC	MISC	Miscellaneous	1	0	0	0	0	1	0	0	0	0	0	0	1	0	0	0	0	1	0	0	0	0	0	0	0	0	0	0	0	0	0	0	0	2.296	2.307	2.19	1.151	NaN	NaN	NaN	NaN	NaN	NaN	0.896	1.85	1.615
Ipo7	MISC	MISC	Miscellaneous	0	0	0	0	0	0	0	0	0	0	0	0	0	0	0	0	0	0	0	0	0	0	0	0	0	0	0	0	0	0	0	0	0	NaN	NaN	NaN	NaN	NaN	NaN	1.452	1.239	1.613	1.389	0.815	NaN	NaN
Rnc	MISC	MISC	Miscellaneous	0	0	0	0	0	0	0	0	0	0	0	0	0	0	0	0	0	0	0	0	0	0	0	0	0	0	0	0	0	0	0	0	0	NaN	NaN	NaN	NaN	NaN	NaN	1.627	0.415	3.255	0.899	0.714	NaN	NaN
Naf1	MISC	MISC	Miscellaneous	0	0	0	0	0	0	0	0	0	0	0	0	0	0	0	0	0	0	0	0	0	0	0	0	0	0	0	0	0	0	0	0	0	NaN	NaN	NaN	NaN	NaN	NaN	0.279	-0.021	0.414	0.09	0.607	NaN	NaN
If1Ax	MISC	MISC	Miscellaneous	0	0	0	0	0	0	0	0	0	0	0	0	0	0	0	0	0	0	0	0	0	0	0	0	0	0	0	0	0	0	0	0	0	0	-1.448	0	-1.902	NaN	NaN	NaN	NaN	NaN	NaN	0.382	0.669	0.773
Iqce	MISC	MISC	Miscellaneous	0	0	0	0	0	0	0	0	0	0	0	0	0	0	0	0	0	0	0	0	0	0	0	0	0	0	0	0	0	0	0	0	0	0.591	0.13	NaN	NaN	NaN	NaN	NaN	NaN	1.092	0.274	0.635	0.68	0.386
Tktl2	MISC	MISC	Miscellaneous	0	0	0	1	0	1	0	0	0	1	0	1	0	0	0	1	0	1	0	0	0	1	0	1	0	0	0	0	0	0	0	0	0	NaN	NaN	NaN	NaN	NaN	NaN	2.52	3.251	NaN	NaN	0.584	NaN	NaN
Vamp3	MISC	MISC	Miscellaneous	0	0	0	1	0	1	0	0	0	0	0	0	0	0	0	0	0	0	0	0	0	0	0	0	0	0	0	0	0	0	0	0	0	NaN	NaN	NaN	NaN	NaN	NaN	1.569	1.431	1.507	1.415	0.831	NaN	NaN
Ngdna	MISC	MISC	Miscellaneous	0	0	0	0	0	0	0	0	0	0	0	0	0	0	0	0	0	0	0	0	0	0	0	0	0	0	0	0	1	0	0	0	1	NaN	NaN	0.912	1.379	NaN	NaN	NaN	NaN	1.076	1.391	0.806	NaN	NaN
Dtlb	DDR	NER	Nucleotide excision repair	0	0	0	0	0	0	1	0	0	0	0	1	1	0	0	0	0	1	1	0	0	0	0	1	1	0	1	0	0	0	0	0	0	0.708	0.33	NaN	NaN	NaN	NaN	NaN	NaN	NaN	NaN	0.327	3.225	3.412
Kat8	MISC	MISC	Miscellaneous	0	0	0	0	0	0	0	0	0	0	0	0	0	0	0	0	1	1	0	0	0	0	1	1	0	0	0	0	0	0	0	0	0	NaN	NaN	1.176	0.505	NaN	NaN	NaN	NaN	1.826	1.069	0.732	NaN	NaN
Vir	MISC	MISC	Miscellaneous	0	0	0	0	0	0	0	0	0	0	0	0	0	0	0	0	0	0	0	0	0	0	0	0	0	0	0	1	0	0	0	0	1	0.036	-0.285	NaN	NaN	NaN	NaN	NaN	NaN	0.007	-0.596	0.536	0.762	0.157
Dons	MISC	MISC	Miscellaneous	0	0	0	0	0	0	1	0	0	0	0	1	0	0	0	0	0	0	1	0	0	0	0	1	1	0	1	0	0	0	0	0	0	1.097	0.26	NaN	NaN	NaN	NaN	NaN	NaN	NaN	NaN	0.322	5.413	2.864
Psmb6	PROT	MISC	Miscellaneous	0	0	0	1	0	1	0	0	0	1	0	1	0	0	0	1	0	1	0	0	0	0	0	0	0	0	0	0	0	0	1	0	1	NaN	NaN	NaN	NaN	NaN	NaN	3.009	2.122	NaN	NaN	0.49	NaN	NaN
Atla3	MISC	MISC	Miscellaneous	0	0	0	0	0	0	0	0	0	0	0	0	0	0	0	0	0	0	0	0	0	0	0	0	0	0	0	0	0	0	0	0	0	NaN	NaN	1.045	0.91	NaN	NaN	NaN	NaN	0.81	0.545	0.715	NaN	NaN
Prof1	MISC	MISC	Miscellaneous	0	0	0	1	0	1	0	0	0	1	0	1	0	0	0	1	0	1	0	0	0	1	0	1	0	0	0	0	0	0	1	0	1	NaN	NaN	NaN	NaN	NaN	NaN	1.858	2.277	NaN	NaN	0.487	NaN	NaN
Jhd2C	MISC	MISC	Miscellaneous	0	0	0	0	1	1	0	0	0	0	0	0	0	0	0	0	1	1	0	0	0	0	0	0	0	0	0	0	0	0	0	1	1	NaN	NaN	NaN	NaN	NaN	NaN	1.599	1.281	2.319	1.654	0.847	NaN	NaN
Znhi3	MISC	MISC	Miscellaneous	0	0	0	0	1	1	0	0	0	0	1	1	0	0	0	0	0	0	0	0	0	0	1	1	0	0	0	0	0	0	0	0	0	NaN	NaN	NaN	NaN	NaN	NaN	NaN	NaN	1.831	2.37	0.494	NaN	NaN
Pkp3	MISC	MISC	Miscellaneous	0	0	0	0	1	1	0	0	0	0	1	1	0	0	0	0	0	0	0	0	0	0	1	1	0	0	0	0	0	0	0	1	1	NaN	NaN	NaN	NaN	NaN	NaN	NaN	NaN	2.392	1.556	0.434	NaN	NaN
Tf3A	MISC	MISC	Miscellaneous	0	0	0	0	1	1	0	0	0	0	1	1	0	0	0	0	0	0	0	0	0	0	1	1	0	0	0	0	0	0	0	0	0	NaN	NaN	NaN	NaN	NaN	NaN	NaN	NaN	2.46	2.006	0.474	NaN	NaN
Cpsf4	MISC	MISC	Miscellaneous	0	0	0	0	0	0	0	1	0	0	0	1	0	0	0	0	0	0	0	0	0	0	0	0	0	0	0	0	0	0	0	0	0	NaN	NaN	0.963	0.464	NaN	NaN	NaN	NaN	NaN	NaN	0.338	NaN	NaN
Cdk13	MISC	MISC	Miscellaneous	0	0	0	1	0	1	0	0	0	1	0	1	0	0	0	0	0	0	0	0	0	0	0	0	0	0	0	0	0	0	0	0	0	NaN	NaN	NaN	NaN	NaN	NaN	1.611	1.48	NaN	NaN	0.421	NaN	NaN
Cd2B2	MISC	MISC	Miscellaneous	1	0	0	0	0	1	0	0	0	0	0	0	1	0	0	0	0	1	1	0	0	0	0	1	0	0	0	0	0	0	0	0	0	1.589	2.551	NaN	NaN	NaN	NaN	NaN	NaN	NaN	NaN	0.5	1.051	1.861
Surf6	MISC	MISC	Miscellaneous	0	0	0	0	0	0	0	0	0	0	1	1	0	0	0	0	1	1	0	0	0	0	0	0	0	0	0	0	0	0	0	0	0	NaN	NaN	NaN	NaN	NaN	NaN	NaN	NaN	1.458	1.072	0.388	NaN	NaN
Dsrad	MISC	MISC	Miscellaneous	0	0	0	0	0	0	0	0	0	0	1	1	0	0	0	0	0	0	0	0	0	0	0	0	0	0	0	0	0	0	0	0	0	NaN	NaN	NaN	NaN	NaN	NaN	NaN	NaN	0.507	0.346	0.326	NaN	NaN
Plec	MISC	MISC	Miscellaneous	0	0	0	0	0	0	0	0	0	0	0	0	1	0	0	0	0	1	1	0	0	0	0	1	0	1	1	1	0	0	0	0	1	0.905	2.058	NaN	NaN	NaN	NaN	NaN	NaN	NaN	NaN	0.439	0.79	1.621
Spt4H	MISC	MISC	Miscellaneous	0	0	0	0	0	0	0	0	0	0	0	0	0	0	0	0	0	0	0	0	0	0	0	0	0	0	0	0	0	0	0	0	0	NaN	NaN	NaN	NaN	NaN	NaN	0.262	-0.076	0.723	0.496	0.635	NaN	NaN
Dnajc7	MISC	MISC	Miscellaneous	0	0	0	0	0	0	0	0	0	0	0	0	0	0	0	0	0	0	0	0	0	0	0	0	0	0	0	0	0	0	0	0	0	NaN	NaN	NaN	NaN	NaN	NaN	0.925	1.006	NaN	NaN	0.376	NaN	NaN
Tr150	MISC	MISC	Miscellaneous	0	0	0	0	0	0	0	0	0	0	0	0	0	0	0	0	0	0	0	0	0	0	0	0	0	0	0	0	0	0	0	0	0	NaN	NaN	NaN	NaN	NaN	NaN	1.105	0.716	NaN	NaN	0.358	NaN	NaN
Syfb	MISC	MISC	Miscellaneous	0	0	0	0	0	0	0	0	0	0	0	0	0	0	0	0	0	0	0	0	0	0	0	0	0	0	0	0	0	0	0	0	0	NaN	NaN	1.467	0.695	NaN	NaN	NaN	NaN	NaN	NaN	0.358	NaN	NaN
Ccdc71	MISC	MISC	Miscellaneous	0	0	0	0	0	0	0	0	0	0	0	0	0	0	0	0	0	0	0	0	0	0	0	0	0	0	0	0	0	0	0	0	0	NaN	NaN	1.116	0.847	NaN	NaN	NaN	NaN	NaN	NaN	0.368	NaN	NaN
Sp1	MISC	MISC	Miscellaneous	0	0	0	0	0	0	0	0	0	0	0	0	0	0	0	0	0	0	0	0	0	0	0	0	0	0	0	0	0	0	0	0	0	1.861	0.628	NaN	NaN	NaN	NaN	NaN	NaN	NaN	NaN	0.353	2.378	0.818
Hibn	MISC	MISC	Miscellaneous	0	0	0	0	1	1	0	0	0	0	0	0	0	0	0	0	0	0	0	0	0	0	0	0	0	0	0	0	0	0	0	0	0	NaN	NaN	NaN	NaN	NaN	NaN	NaN	NaN	1.529	2.445	0.491	NaN	NaN
Rnh2b	REP	REP_EL	Replication Elongation	0	0	0	0	0	0	0	0	0	0	0	0	0	0	0	0	0	0	0	0	0	0	0	0	0	0	0	0	0	0	0	0	0	NaN	NaN	NaN	NaN	NaN	NaN	1.028	0.362	NaN	NaN	0.33	NaN	NaN
Nbp1A	MISC	MISC	Miscellaneous	0	0	0	0	0	0	0	0	0	0	0	0	0	0	0	0	0	0	0	0	0	0	0	0	0	0	0	0	0	0	0	0	0	0.298	-0.005	NaN	NaN	NaN	NaN	NaN	NaN	NaN	NaN	0.301	1.087	0.799
Kcrb	MISC	MISC	Miscellaneous	0	0	0	0	0	0	0	0	0	0	0	0	0	0	0	0	0	0	0	0	0	0	0	0	0	0	0	0	0	0	0	0	0	NaN	NaN	NaN	NaN	NaN	NaN	NaN	NaN	2.002	0.999	0.384	NaN	NaN
Mogs	MISC	MISC	Miscellaneous	0	0	0	0	0	0	0	0	0	0	0	0	0	0	0	0	0	0	0	0	0	0	0	0	0	0	0	0	0	0	0	0	0	NaN	NaN	NaN	NaN	NaN	NaN	NaN	NaN	0.504	0.224	0.318	NaN	NaN
Pcm1	MISC	MISC	Miscellaneous	0	0	0	0	0	0	0	0	0	0	0	0	0	0	0	0	0	0	0	0	0	0	0	0	0	0	0	0	0	0	1	0	1	NaN	NaN	NaN	NaN	NaN	NaN	0.603	0.473	0.583	0.371	0.665	NaN	NaN
Vma5A	MISC	MISC	Miscellaneous	0	0	0	0	0	0	0	0	0	0	0	0	0	0	0	0	0	0	0	0	0	0	0	0	0	0	0	0	0	0	0	0	0	NaN	NaN	NaN	NaN	NaN	NaN	0.687	0.579	NaN	NaN	0.344	NaN	NaN
Tox4B	MISC	MISC	Miscellaneous	0	0	0	0	1	1	0	0	0	0	0	0	0	0	0	0	0	0	0	0	0	0	0	0	0	0	0	0	0	0	0	0	0	NaN	NaN	NaN	NaN	NaN	NaN	NaN	NaN	2.13	1.547	0.431	NaN	NaN
Dc1L1	MISC	MISC	Miscellaneous	0	0	0	0	0	0	0	0	0	0	0	0	0	0	0	0	0	0	0	0	0	0	0	0	0	0	0	0	0	0	0	0	0	NaN	NaN	NaN	NaN	NaN	NaN	NaN	NaN	2.13	1.241	0.406	NaN	NaN
Int6	MISC	MISC	Miscellaneous	0	0	0	0	0	0	0	0	0	0	0	0	0	0	0	0	0	0	0	0	0	0	0	0	0	0	0	0	0	0	0	0	0	NaN	NaN	NaN	NaN	NaN	NaN	NaN	NaN	0.814	0.486	0.339	NaN	NaN
Rcl1	MISC	MISC	Miscellaneous	0	0	0	0	0	0	0	0	0	0	0	0	0	0	0	0	0	0	0	0	0	0	0	0	0	0	0	0	0	0	0	0	0	NaN	NaN	NaN	NaN	NaN	NaN	NaN	NaN	1.558	0.332	0.328	NaN	NaN
Rfip4	MISC	MISC	Miscellaneous	0	0	0	0	0	0	0	0	0	0	0	0	0	0	0	0	0	0	0	0	0	0	0	0	0	0	0	0	0	0	0	0	0	NaN	NaN	NaN	NaN	NaN	NaN	0.391	0.086	NaN	NaN	0.308	NaN	NaN
Epc1	MISC	MISC	Miscellaneous	0	0	0	0	1	1	0	0	0	0	0	0	0	0	0	0	1	1	0	0	0	0	1	1	0	1	1	0	0	0	0	1	1	NaN	NaN	NaN	NaN	NaN	NaN	NaN	NaN	4.978	2.706	0.564	NaN	NaN
Rybp	MISC	MISC	Miscellaneous	0	0	0	0	0	0	0	0	0	0	0	0	0	0	0	0	0	0	0	0	0	1	0	1	0	0	0	0	0	0	0	0	0	NaN	NaN	NaN	NaN	NaN	NaN	3.356	1.223	NaN	NaN	0.409	NaN	NaN
Ing3	MISC	MISC	Miscellaneous	0	0	0	0	0	0	0	0	0	0	0	0	0	0	0	0	1	1	0	0	0	0	0	0	0	0	0	0	0	0	0	1	1	NaN	NaN	NaN	NaN	NaN	NaN	NaN	NaN	1.248	1.191	0.395	NaN	NaN
Xrn1	MISC	MISC	Miscellaneous	0	0	0	0	0	0	0	0	0	0	0	0	0	0	0	0	0	0	0	0	0	0	0	0	0	0	0	0	0	0	0	0	0	NaN	NaN	NaN	NaN	NaN	NaN	1.352	0.592	NaN	NaN	0.349	NaN	NaN
Xpc	DDR	NER	Nucleotide excision repair	0	0	0	0	1	1	0	0	0	0	0	0	0	0	0	0	0	0	0	0	0	0	0	0	0	0	0	0	0	0	0	1	1	NaN	NaN	NaN	NaN	NaN	NaN	NaN	NaN	1.837	3.95	0.61	NaN	NaN
Cenpk	MISC	MISC	Miscellaneous	0	0	0	0	0	0	0	0	0	0	0	0	0	0	0	0	0	0	0	0	0	0	0	0	1	0	1	0	0	0	0	0	0	NaN	NaN	0.006	-0.772	NaN	NaN	NaN	NaN	NaN	NaN	0.245	NaN	NaN
Pacn3	MISC	MISC	Miscellaneous	0	0	0	0	0	0	0	0	0	0	0	0	0	0	0	0	0	0	0	0	0	0	0	0	0	0	0	0	0	0	0	0	0	NaN	NaN	0.2	-0.055	NaN	NaN	NaN	NaN	NaN	NaN	0.297	NaN	NaN
Sin3A	MISC	MISC	Miscellaneous	0	0	0	0	0	0	0	0	0	0	0	0	0	0	0	0	0	0	0	0	0	0	0	0	0	0	0	0	0	0	0	0	0	NaN	NaN	NaN	NaN	NaN	NaN	NaN	NaN	1.078	0.901	0.371	NaN	NaN
Taf4	MISC	MISC	Miscellaneous	0	0	0	0	1	1	0	0	0	0	0	0	0	0	0	0	0	0	0	0	0	0	0	0	0	1	1	0	0	0	0	1	1	NaN	NaN	NaN	NaN	NaN	NaN	0.37	0.146	1.616	1.704	0.75	NaN	NaN
Flna	MISC	MISC	Miscellaneous	0	0	0	0	0	0	0	0	0	0	0	0	0	0	0	0	0	0	0	0	0	0	0	0	0	0	0	0	0	0	0	0	0	0.115	-0.24	NaN	NaN	NaN	NaN	NaN	NaN	NaN	NaN	0.283	0.126	-0.329
Taf2	MISC	MISC	Miscellaneous	0	0	0	0	1	1	0	0	0	0	0	0	0	0	0	0	0	0	0	0	0	0	0	0	0	0	0	0	0	0	0	0	0	NaN	NaN	NaN	NaN	NaN	NaN	NaN	NaN	2.205	1.463	0.425	NaN	NaN
Dc1I2	MISC	MISC	Miscellaneous	0	0	0	0	0	0	0	0	0	0	0	0	0	0	0	0	0	0	0	0	0	0	0	0	0	0	0	0	0	0	0	0	0	0.102	-0.083	NaN	NaN	NaN	NaN	NaN	NaN	NaN	NaN	0.294	0.001	-0.4
Cbx5	DDR	REP_MISC	Repair Miscellaneous	0	1	0	0	0	1	0	0	0	0	0	0	0	0	0	0	0	0	0	0	0	0	0	0	0	0	0	0	1	0	0	0	1	NaN	NaN	4.051	1.825	NaN	NaN	NaN	NaN	NaN	NaN	0.468	NaN	NaN
Tbrg1	MISC	MISC	Miscellaneous	0	0	0	0	0	0	0	0	0	0	0	0	0	0	0	0	0	0	0	0	0	0	0	0	0	0	0	0	0	0	0	0	0	NaN	NaN	NaN	NaN	NaN	NaN	NaN	NaN	1.628	1.234	0.402	NaN	NaN
Arp5	MISC	MISC	Miscellaneous	0	0	0	0	0	0	0	0	0	0	0	0	0	0	0	0	0	0	0	0	0	0	0	0	0	0	0	0	0	0	0	0	0	NaN	NaN	NaN	NaN	NaN	NaN	NaN	NaN	1.439	1.233	0.4	NaN	NaN
Spt6H	MISC	MISC	Miscellaneous	0	0	0	0	1	1	0	0	0	0	0	0	0	0	0	0	0	0	0	0	0	0	0	0	0	0	0	0	0	0	0	1	1	NaN	NaN	NaN	NaN	NaN	NaN	NaN	NaN	4.301	1.791	0.466	NaN	NaN
Zn316	MISC	MISC	Miscellaneous	0	0	0	0	0	0	0	0	0	0	0	0	0	0	0	0	0	0	0	0	0	0	0	0	0	0	0	0	0	0	0	0	0	NaN	NaN	0.177	-0.171	NaN	NaN	NaN	NaN	NaN	NaN	0.288	NaN	NaN
Taf1	MISC	MISC	Miscellaneous	0	0	0	0	1	1	0	0	0	0	0	0	0	0	0	0	0	0	0	0	0	0	0	0	0	0	0	0	0	0	0	0	0	NaN	NaN	NaN	NaN	NaN	NaN	NaN	NaN	2.053	1.597	0.435	NaN	NaN
Arp8	MISC	MISC	Miscellaneous	0	0	0	0	0	0	0	0	0	0	0	0	0	0	0	0	0	0	0	0	0	0	0	0	0	0	0	0	0	0	0	1	1	NaN	NaN	NaN	NaN	NaN	NaN	NaN	NaN	0.241	-0.057	0.297	NaN	NaN
Taf5	MISC	MISC	Miscellaneous	0	0	0	0	1	1	0	0	0	0	0	0	0	0	0	0	1	1	0	0	0	0	1	1	0	1	1	0	0	0	0	1	1	NaN	NaN	NaN	NaN	NaN	NaN	NaN	NaN	4.444	2.311	0.519	NaN	NaN
Anr11	MISC	MISC	Miscellaneous	0	0	0	0	0	0	0	0	0	0	0	0	0	0	0	0	0	0	0	0	0	0	0	0	0	0	0	0	0	0	0	0	0	NaN	NaN	NaN	NaN	NaN	NaN	NaN	NaN	0.208	-0.048	0.297	NaN	NaN
Mce1	MISC	MISC	Miscellaneous	0	0	0	0	1	1	0	0	0	0	0	0	0	0	0	0	0	0	0	0	0	0	0	0	0	0	0	0	0	0	0	1	1	NaN	NaN	NaN	NaN	NaN	NaN	NaN	NaN	2.393	1.75	0.451	NaN	NaN
Leo1	MISC	MISC	Miscellaneous	0	0	0	0	0	0	0	0	0	0	0	0	0	0	0	0	0	0	0	0	0	0	0	0	0	0	0	0	0	0	0	0	0	NaN	NaN	NaN	NaN	NaN	NaN	NaN	NaN	1.373	1.092	0.389	NaN	NaN
Rpb11	MISC	MISC	Miscellaneous	0	0	0	0	0	0	0	0	0	0	0	0	0	0	0	0	0	0	0	0	0	0	0	0	0	0	0	0	0	0	0	0	0	NaN	NaN	NaN	NaN	NaN	NaN	NaN	NaN	1.399	0.668	0.355	NaN	NaN
Ctr9	MISC	MISC	Miscellaneous	0	0	0	0	1	1	0	0	0	0	0	0	0	0	0	0	0	0	0	0	0	0	0	0	0	0	0	0	0	0	0	0	0	NaN	NaN	NaN	NaN	NaN	NaN	NaN	NaN	1.777	1.73	0.443	NaN	NaN
Cdc73	MISC	MISC	Miscellaneous	0	0	0	0	1	1	0	0	0	0	0	0	0	0	0	0	0	0	0	0	0	0	0	0	0	0	0	0	0	0	0	0	0	NaN	NaN	NaN	NaN	NaN	NaN	NaN	NaN	2.574	2.655	0.533	NaN	NaN
Wdhd1	REP	REP_EL	Replication Elongation	0	0	0	0	0	0	1	1	1	1	1	5	1	1	1	1	1	5	1	1	1	1	1	5	1	0	1	0	0	0	0	0	0	2.974	0.391	0.009	-0.239	0	-0.898	0	-2.23	0	-6.043	1.051	5.283	11.144
Dpola	REP	REP_EL	Replication Elongation	0	0	0	0	0	0	1	1	1	1	1	5	1	1	1	1	0	4	1	1	1	1	1	5	1	0	1	0	0	0	0	0	0	3.623	0.818	1.717	0.277	0.006	-0.309	0	-1.851	0	-6.971	1.185	7.194	9.938
Pri2	REP	REP_EL	Replication Elongation	0	0	0	0	0	0	1	1	1	1	1	5	1	1	1	1	1	5	1	1	1	1	1	5	1	0	1	0	CQ	0	0	0	0	3.542	0.654	1.161	0.162	0.004	-0.326	0	-1.743	0	-5.35	1.188	7.078	9.72
Mcm3	REP	REP_EL	Replication Elongation	0	0	0	0	0	0	1	1	1	1	1	5	1	1	1	1	1	5	1	1	1	1	1	5	1	0	1	0	0	0	0	0	0	2.646	0.314	0.001	-0.311	0	-1.353	0	-2.451	0	-4.853	1.02	5.821	10.324
Pri1	REP	REP_EL	Replication Elongation	0	0	0	0	0	0	1	1	1	1	1	5	1	1	1	1	1	5	1	1	1	1	1	5	1	0	1	0	0	0	0	0	0	3.755	0.847	0.711	0.107	0.013	-0.375	0	-2.051	0	-6.041	1.173	11.343	9.79
Mcm5	REP	REP_EL	Replication Elongation	0	0	0	0	0	0	1	1	1	1	1	5	1	1	1	1	1	5	1	1	1	1	1	5	1	0	1	0	0	0	0	0	0	2.489	0.252	0	-0.467	0	-1.457	0	-2.804	0	-5.226	0.975	6.37	10.183
Tim	DDR	DRC	DNA Replication Checkpoint	0	0	0	0	0	0	1	1	1	1	1	5	1	1	1	1	1	5	1	1	1	1	1	5	1	0	1	0	0	0	0	0	0	1.83	0.376	0	-1.475	0	-2.14	0	-3.686	0	-6.979	0.823	7.948	10.866
Mcm6	REP	REP_EL	Replication Elongation	0	0	0	0	0	0	1	1	1	1	1	5	1	1	1	1	1	5	1	1	1	1	1	5	1	0	1	0	0	0	0	0	0	1.934	0.238	0	-0.348	0	-1.405	0	-2.59	0	-4.714	1.004	5.863	9.807
Ctf18	REP	COH_REG	Regulation and Maintanance of Cohesion	0	0	0	0	0	0	1	1	1	1	1	5	1	1	1	1	1	5	1	1	1	1	1	5	1	0	1	0	0	0	0	0	0	3.032	0.586	0.569	0.106	0	-1.696	0	-3.269	0	-5.924	1.006	6.197	10.381
Mcm2	REP	REP_EL	Replication Elongation	0	0	0	0	0	0	1	1	1	1	1	5	1	1	1	1	1	5	1	1	1	1	1	5	1	0	1	0	0	0	0	0	0	2.466	0.403	0.025	-0.142	0	-1.087	0	-2.333	0	-4.477	1.072	6.314	9.582
Dpoa2	REP	REP_EL	Replication Elongation	0	0	0	0	0	0	1	1	1	1	0	4	1	1	1	1	0	4	1	1	1	1	0	4	1	0	1	0	0	0	0	0	0	3.719	0.798	1.434	0.19	0.002	-0.334	0	-1.812	0	-7.237	1.174	6.994	9.211
Mcm10	REP	REP_INI	Replication Initiation	0	0	0	0	0	0	1	1	1	1	1	5	1	1	1	1	1	5	1	1	1	1	1	5	1	0	1	0	0	0	0	0	0	0.324	0.003	0.006	-0.115	0	-1.098	0	-2.364	0	-4.315	1.04	5.847	8.932
Psf1	REP	REP_EL	Replication Elongation	0	0	0	0	0	0	1	1	1	1	1	5	1	1	1	1	1	5	1	1	1	1	1	5	1	0	1	0	0	0	0	0	0	1.458	0.268	0.033	-0.156	0	-1.262	0	-2.416	0	-4.57	1.044	5.838	9.091
Dpoe1	REP	REP_EL	Replication Elongation	0	0	0	0	0	0	1	1	1	1	1	5	1	1	1	1	1	5	1	1	1	1	1	5	1	0	1	0	0	0	0	0	0	1.346	0.299	0.037	-0.23	0	-1.274	0	-2.801	0	-5.236	1.013	7.13	9.132
Psf3	REP	REP_EL	Replication Elongation	0	0	0	0	0	0	1	1	1	1	1	5	1	1	1	1	1	5	1	1	1	1	1	5	1	0	1	0	0	0	0	0	0	1.886	0.307	0.113	-0.082	0	-1.19	0	-2.55	0	-5.716	1.037	6.051	8.948
Mlh1	DDR	MMR	Mismatch repair	0	0	0	0	0	0	1	1	1	1	1	5	1	1	1	1	1	5	1	1	1	1	1	5	1	0	1	0	0	1	0	0	1	4.672	1.34	0.018	-0.302	0.009	-0.499	0	-1.177	0	-2.69	1.316	10.024	9.19
Dnmt1	MISC	MISC	Miscellaneous	1	1	1	1	1	5	1	1	1	1	1	5	1	1	0	0	0	2	1	1	1	1	1	5	0	0	0	0	0	0	0	0	0	8.088	12.819	7.766	11.329	7.007	8.611	6.115	6.564	5.445	4.724	6.776	7.061	11.476
Mcm7	REP	REP_EL	Replication Elongation	0	0	0	0	0	0	1	1	1	1	1	5	1	1	1	1	1	5	1	1	1	1	1	5	1	0	1	0	0	0	0	0	0	2.858	0.469	0.266	-0.01	0	-0.973	0	-2.214	0	-4.034	1.116	6.674	8.589
Psf2	REP	REP_EL	Replication Elongation	0	0	0	0	0	0	1	1	1	1	1	5	1	1	1	1	1	5	1	1	1	1	1	5	1	0	1	0	0	0	0	0	0	1.92	0.345	0.043	-0.154	0	-1.207	0	-2.444	0	-4.666	1.052	7.23	8.402
Sld5	REP	REP_EL	Replication Elongation	0	0	0	0	0	0	1	1	1	1	1	5	1	1	1	1	1	5	1	1	1	1	1	5	1	0	1	0	0	0	0	0	0	1.379	0.211	0.045	-0.152	0	-1.08	0	-2.585	0	-4.728	1.038	5.746	7.957
Ctf8	REP	COH_REG	Regulation and Maintanance of Cohesion	0	0	0	0	0	0	1	1	1	1	1	5	1	1	1	1	0	4	1	1	1	1	0	4	1	0	1	0	0	0	0	0	0	4.638	0.865	2.256	0.306	0	-1.347	0	-2.679	0	-5.56	1.105	6.695	8.773
Dpoe2	REP	REP_EL	Replication Elongation	0	0	0	0	0	0	1	1	1	1	1	5	1	1	1	1	1	5	1	1	1	1	1	5	1	0	1	0	0	0	0	0	0	2.426	0.416	0.024	-0.17	0	-1.541	0	-2.539	0	-5.085	1.024	6.514	8.456
Psmd13	PROT	MISC	Miscellaneous	0	0	1	1	1	3	0	0	1	1	1	3	0	0	1	1	1	3	0	0	1	1	1	3	0	0	0	0	0	1	1	1	3	NaN	NaN	NaN	NaN	4.188	5.319	4.041	5.148	3.223	4.307	2.348	NaN	NaN
Mms22	DDR	DRC	DNA Replication Checkpoint	0	1	1	1	0	3	1	1	1	1	1	5	1	1	1	1	1	5	1	1	1	1	1	5	1	1	2	0	0	0	0	0	0	6.26	1.487	6.205	2.164	5.905	2.029	5.186	1.306	0	-1.351	2.069	6.036	5.886
Clspn	DDR	DRC	DNA Replication Checkpoint	0	0	0	0	0	0	1	1	1	1	1	5	1	1	1	1	1	5	1	1	1	1	1	5	1	0	1	0	0	0	0	0	0	2.615	0.349	0	-1.637	0	-2.341	0	-3.818	0	-6.628	0.8	6.682	8.946
Dpod1	REP	REP_EL	Replication Elongation	0	0	0	0	0	0	1	1	1	1	1	5	1	1	1	0	0	3	1	1	1	1	0	4	1	0	1	0	0	0	0	0	0	4.5	0.946	0	-0.984	0	-3.509	0	-6.48	0	-8.239	0.792	7.269	10.701
Psmd2	PROT	MISC	Miscellaneous	1	1	1	1	1	5	1	1	1	1	1	5	0	1	1	1	1	4	1	1	1	1	1	5	0	0	0	0	0	1	0	0	1	4.366	3.016	4.565	3.536	5.579	5.162	4.774	4.848	4.813	3.878	3.589	3.322	3.76
Dcc1	REP	COH_REG	Regulation and Maintanance of Cohesion	0	0	0	0	0	0	1	1	1	1	0	4	1	1	1	1	0	4	1	1	1	1	0	4	1	0	1	0	0	0	0	0	0	3.705	0.707	1.714	0.232	0	-1.521	0	-3.058	0	-6.712	1.039	4.347	7.896
Pms2	DDR	MMR	Mismatch repair	0	0	0	0	0	0	1	1	1	1	1	5	1	1	1	1	1	5	1	1	1	1	1	5	1	0	1	0	0	0	0	0	0	4.784	1.2	0.002	-0.359	0	-0.667	0	-1.57	0	-3.995	1.214	7.642	7.325
Tipin	DDR	DRC	DNA Replication Checkpoint	0	0	0	0	0	0	1	1	1	1	1	5	1	1	1	1	0	4	1	1	1	1	0	4	1	0	1	0	0	0	0	0	0	1.21	0.393	0	-0.938	0	-1.752	0	-3.762	0	-5.483	0.909	6.681	7.466
Setx	MISC	MISC	Miscellaneous	0	0	0	0	0	0	1	1	1	1	1	5	1	1	1	1	0	4	1	1	1	1	1	5	1	0	1	0	0	0	0	0	0	4.499	1.225	5.433	1.032	4.81	0.892	0.837	0.119	0	-1.769	1.676	4.1	5.533
Dpoe4	REP	REP_EL	Replication Elongation	0	0	0	0	0	0	1	1	1	1	1	5	1	1	1	1	1	5	1	1	1	1	1	5	1	0	1	0	0	0	0	0	0	2.47	0.573	0.056	-0.18	0	-1.435	0	-2.376	0	-4.793	1.058	5.092	7.081
Cul2	MISC	MISC	Miscellaneous	0	0	0	0	0	0	1	1	1	1	0	4	1	1	1	1	0	4	1	1	1	1	0	4	1	0	1	0	0	0	0	0	0	0	-1.449	0	-1.693	0	-1.923	0	-3.855	0	-6.073	0.706	5.765	5.502
Rad17	DDR	DRC	DNA Replication Checkpoint	0	1	1	1	1	4	0	1	1	1	1	4	0	1	1	1	1	4	0	1	1	1	1	4	0	0	0	0	0	0	0	0	0	NaN	NaN	5.631	3.546	6.711	4.766	6.43	4.287	4.464	2.216	2.757	NaN	NaN
Llr1	MISC	MISC	Miscellaneous	0	0	0	0	0	0	1	1	1	1	1	5	1	1	1	1	0	4	1	1	1	1	1	5	1	0	1	0	0	0	0	0	0	0	-0.955	0	-1.51	0	-1.897	0	-2.984	0	-5.387	0.777	5.01	5.923
Mcm4	REP	REP_EL	Replication Elongation	0	0	0	0	0	0	1	1	1	1	1	5	1	1	1	1	1	5	1	1	1	1	1	5	1	0	1	0	0	0	0	0	0	2.275	0.383	0.014	-0.236	0	-1.282	0	-2.474	0	-4.307	1.051	3.494	6.642
Psmc1	PROT	MISC	Miscellaneous	1	1	1	1	1	5	1	1	1	1	1	5	0	1	1	1	0	3	1	1	1	1	1	5	0	0	0	0	0	1	1	1	3	2.795	1.907	3.308	2.436	4.301	3.797	3.68	3.509	2.94	2.186	2.794	4.683	2.998
Tonsl	DDR	DRC	DNA Replication Checkpoint	0	1	1	0	0	2	1	1	1	1	1	5	1	1	1	1	1	5	1	1	1	1	1	5	1	1	2	0	0	0	0	0	0	6.919	1.306	8.579	1.523	7.087	1.539	5.769	0.83	0	-1.492	1.881	8.601	4.532
Psmc2	PROT	MISC	Miscellaneous	1	1	1	1	1	5	1	1	1	1	1	5	1	1	1	1	1	5	1	1	1	1	1	5	0	0	0	0	0	1	1	0	2	2.696	2.004	3.535	2.672	4.97	4.679	4.059	4.194	2.554	2.236	3.017	2.557	2.071
Psmc5	PROT	MISC	Miscellaneous	1	1	1	1	1	5	1	1	1	1	1	5	0	1	1	1	1	4	1	1	1	1	1	5	0	0	0	0	0	1	1	0	2	3.925	1.959	4.3	2.499	5.906	3.808	4.403	3.287	2.816	2.432	2.853	2.311	2.781
Dna2l	REP	REP_EL	Replication Elongation	0	0	0	0	0	0	1	1	1	1	0	4	1	1	1	1	0	4	1	1	1	1	0	4	1	0	1	0	0	0	0	0	0	2.519	0.408	5.202	1.414	4.371	1.092	0.597	0.065	0	-2.502	1.62	4.906	3.907
Psmd11	PROT	MISC	Miscellaneous	1	1	1	1	1	5	1	1	1	1	1	5	1	1	1	1	1	5	1	1	1	1	1	5	0	0	0	0	0	1	1	1	3	3.695	2.859	5.427	3.633	6.382	5.093	4.911	4.464	4.866	2.954	3.451	2.786	2.186
Sc22B	MISC	MISC	Miscellaneous	0	0	0	0	0	0	1	1	1	1	1	5	1	1	1	1	1	5	0	0	0	0	0	0	0	0	0	1	0	0	0	0	1	0.138	-0.064	1.678	0.18	2.19	0.329	2.546	0.397	1.636	0.159	1.589	1.781	3.925
Cdc45	REP	REP_INI	Replication Initiation	0	0	0	0	0	0	1	1	1	1	0	4	1	1	1	1	1	5	1	1	1	1	1	5	1	1	2	0	0	0	0	0	0	2.778	0.462	0.069	-0.099	0	-1.132	0	-2.319	0	-5.342	1.07	6.842	5.79
Zn207	MISC	MISC	Miscellaneous	0	0	0	0	0	0	1	1	1	1	0	4	1	1	1	1	0	4	1	1	1	1	0	4	1	0	1	0	0	0	0	0	0	0.928	0.237	1.086	0.216	1.366	0.316	0.287	-0.01	NaN	NaN	1.266	3.793	4.107
Xrcc5	DDR	NHEJ	Non-homologous end joining	0	0	0	0	0	0	1	1	1	1	1	5	0	1	1	0	0	2	1	1	1	1	1	5	1	0	1	0	0	0	0	0	0	4.753	0.994	6.488	1.063	5.456	1.269	2.913	0.72	0.004	-0.54	1.825	4.798	3.884
Ubp7	DDR	MISC	Miscellaneous	1	1	1	1	0	4	1	1	1	1	0	4	1	1	1	0	0	3	1	1	1	1	0	4	0	0	0	0	0	0	0	0	0	6.116	10.648	5.531	8.503	4.195	5.165	3.048	3.29	0.763	0.676	4.553	6.945	9.59
Psmd1	PROT	MISC	Miscellaneous	0	0	1	1	0	2	0	1	1	1	1	4	0	1	1	1	0	3	0	1	1	1	1	4	0	0	0	0	0	1	1	0	2	1.064	0.409	2.809	1.349	5.202	2.83	3.787	2.227	2.319	0.893	2.214	2.05	1.613
Rfa2	DDR	DRC	DNA Replication Checkpoint	0	0	1	0	0	1	1	1	1	1	1	5	1	1	1	1	0	4	1	1	1	1	1	5	1	0	1	0	0	0	0	0	0	2.697	0.739	4.6	1.346	4.825	1.421	3.536	0.865	0	-1.238	1.806	7.031	3.332
Smal1	DDR	DRC	DNA Replication Checkpoint	0	1	1	1	0	3	1	1	1	1	1	5	1	1	1	1	0	4	1	1	1	1	1	5	1	0	1	0	0	0	0	0	0	5.513	0.791	7.4	1.566	7.634	1.701	7.05	1.271	0	-0.741	1.944	8.747	3.035
Psmc3	PROT	MISC	Miscellaneous	1	1	1	1	1	5	1	1	1	1	1	5	0	1	1	1	0	3	1	1	1	1	1	5	0	0	0	0	0	1	1	1	3	2.31	2.477	2.76	3.101	3.304	3.961	2.912	3.475	1.778	2.309	2.859	3.083	2.442
Fancj	DDR	FA	Fancon Anemia Pathway	0	0	0	0	0	0	1	1	1	1	1	5	1	1	1	1	1	5	1	1	1	1	1	5	1	1	2	0	0	0	0	0	0	4.094	0.574	5.257	0.861	6.244	1.178	4.315	0.624	0	-1.375	1.694	8.906	3.267
Psma3	PROT	MISC	Miscellaneous	0	0	1	1	0	2	1	1	1	1	1	5	0	0	1	1	0	2	0	1	1	1	0	3	0	0	0	0	1	1	1	0	3	1.876	1.236	2.476	1.409	3.778	2.657	3.299	2.184	1.156	0.728	2.232	2.782	2.423
Rfa1	DDR	DRC	DNA Replication Checkpoint	0	0	0	0	0	0	1	1	1	1	1	5	1	1	1	1	1	5	1	1	1	1	1	5	1	0	1	0	0	0	0	0	0	4.114	0.536	6.491	1	6.685	1.107	5.212	0.66	0	-1.254	1.708	8.812	3.188
Prkdc	DDR	NHEJ	Non-homologous end joining	0	0	1	1	0	2	1	1	1	1	1	5	1	1	1	1	1	5	1	1	1	1	1	5	1	0	1	0	0	0	0	0	0	4.91	1.19	6.015	1.482	6.107	1.705	5.768	1.398	1.349	0.195	2.054	5.394	3.224
Top2B	REP	REP_EL	Replication Elongation	1	0	1	0	0	2	1	0	1	0	0	2	0	0	0	0	0	0	0	0	0	0	0	0	0	0	0	0	0	0	0	0	0	2.547	4.457	NaN	NaN	2.326	4.544	NaN	NaN	NaN	NaN	1.369	1.613	3.652
Tydp1	MISC	MISC	Miscellaneous	0	0	0	0	0	0	1	1	1	1	0	4	0	1	1	0	0	2	1	1	1	1	0	4	1	0	1	0	0	0	0	0	0	0.028	-0.302	1.487	0.382	0.903	0.17	0.002	-0.668	NaN	NaN	1.176	3.391	3.24
Psma1	PROT	MISC	Miscellaneous	0	0	1	1	0	2	0	1	1	1	1	4	0	0	1	1	0	2	1	1	1	1	1	5	0	0	0	0	0	1	1	0	2	1.824	0.998	2.188	1.263	4.295	3.03	2.836	2.386	1.903	1.055	2.286	1.636	1.609
Xrcc6	DDR	NHEJ	Non-homologous end joining	0	0	0	0	0	0	1	1	1	1	1	5	0	1	1	0	0	2	1	1	1	1	1	5	1	0	1	0	0	0	0	0	0	2.264	0.678	2.125	0.591	3.055	0.974	0.684	0.164	0.006	-0.932	1.644	4.033	3.31
Rfa3	DDR	DRC	DNA Replication Checkpoint	0	0	0	0	0	0	1	1	1	1	0	4	1	1	1	1	1	5	1	1	1	1	1	5	1	0	1	0	0	0	0	0	0	3.427	0.436	5.325	0.906	4.772	0.899	3.057	0.362	0	-1.547	1.624	9.296	3.119
Psma5	PROT	MISC	Miscellaneous	0	0	1	1	0	2	1	1	1	1	1	5	0	1	1	1	0	3	1	1	1	1	1	5	0	0	0	0	1	1	0	0	2	1.069	1.333	1.12	1.389	1.478	1.917	1.583	2.064	0.867	1.027	2.102	3.569	2.992
Mlh3	DDR	MMR	Mismatch repair	0	0	1	1	0	2	0	0	1	1	0	2	0	0	1	1	0	2	0	0	1	1	0	2	0	0	0	0	0	1	1	0	2	NaN	NaN	NaN	NaN	4.722	3.488	5.009	3.819	NaN	NaN	1.335	NaN	NaN
Psmc4	PROT	MISC	Miscellaneous	1	1	1	1	1	5	1	1	1	1	1	5	0	0	1	1	0	2	1	1	1	1	1	5	0	0	0	0	0	1	0	0	1	3.384	1.857	3.746	1.879	4.595	3.3	3.942	3.189	3.579	1.852	2.639	3.969	2.054
Wrn	REP	REP_EL	Replication Elongation	0	1	1	1	0	3	1	1	1	1	1	5	0	1	1	1	0	3	1	1	1	1	0	4	0	0	0	0	0	0	0	0	0	7.534	1.357	8.688	1.831	7.797	1.836	7.144	1.381	0	-0.442	2.077	8.714	2.993
Rev3	DDR	TLS	Translesion Synthesis	0	1	1	1	1	4	0	1	1	1	0	3	1	1	1	1	1	5	1	1	1	1	1	5	1	1	2	0	1	1	1	0	3	5.222	1.559	6.776	3.46	8.093	4.133	7.474	3.588	4.956	1.86	3.016	3.535	0.861
Psma7	PROT	MISC	Miscellaneous	1	1	1	1	1	5	1	1	1	1	1	5	0	0	1	1	0	2	0	1	1	1	0	3	0	0	0	0	0	1	1	0	2	1.536	2.208	1.512	2.157	2.392	3.603	2.148	3.202	1.466	2.054	2.583	2.426	1.947
Dvc1	DDR	TLS	Translesion Synthesis	1	1	1	1	0	4	1	1	1	1	0	4	0	0	0	0	0	0	1	1	1	1	1	5	0	0	0	0	0	0	0	0	0	6.501	2.18	7.743	2.411	8.066	2.647	6.996	2.127	2.394	0.482	2.473	6.181	2.824
Senp6	DDR	DRC	DNA Replication Checkpoint	0	0	0	0	0	0	1	1	1	0	0	3	1	1	1	0	0	3	1	1	1	0	0	3	1	0	1	0	0	0	0	0	0	1.607	0.313	0.005	-0.369	0	-2.181	0	-5.634	NaN	NaN	0.813	5.807	5.779
Rfwd3	DDR	DRC	DNA Replication Checkpoint	0	0	0	0	0	0	1	1	1	1	0	4	1	1	1	1	1	5	1	1	1	1	1	5	1	0	1	0	0	0	0	0	0	0.006	-0.277	5.173	0.739	6.147	1.084	3.668	0.568	0	-1.244	1.606	5.593	1.867
Psmd12	PROT	MISC	Miscellaneous	0	0	1	1	0	2	0	1	1	1	0	3	0	0	1	0	0	1	0	1	1	1	0	3	0	0	0	0	0	1	1	0	2	NaN	NaN	2.97	1.566	5.102	2.888	2.961	2.275	NaN	NaN	1.527	NaN	NaN
Fop	MISC	MISC	Miscellaneous	0	0	1	1	1	3	0	0	1	1	1	3	0	0	1	1	1	3	0	0	1	1	1	3	0	0	0	0	0	0	0	0	0	NaN	NaN	NaN	NaN	2.844	2.032	3.071	2.685	5.531	3.461	1.676	NaN	NaN
Psmd3	PROT	MISC	Miscellaneous	0	0	1	1	1	3	1	1	1	1	1	5	0	0	1	1	0	2	0	1	1	1	1	4	0	0	0	0	0	1	0	0	1	3.061	1.46	2.922	1.547	4.045	2.688	3.239	2.207	2.906	1.75	2.376	6.447	1.965
Psmb1	PROT	MISC	Miscellaneous	0	1	1	1	1	4	0	1	1	1	1	4	0	0	1	1	0	2	0	1	1	1	1	4	0	0	0	0	1	1	1	1	4	1.232	1.381	1.865	1.864	3.192	3.467	2.359	2.597	1.697	1.568	2.435	1.358	1.093
Dpod2	REP	REP_EL	Replication Elongation	0	0	0	0	0	0	1	1	1	1	0	4	1	1	1	1	1	5	1	1	1	1	1	5	1	1	2	0	0	1	0	0	1	5.49	1.089	0.266	-0.008	0	-0.689	0	-1.421	0	-3.006	1.271	7.861	4.935
Pcna	REP	REP_EL	Replication Elongation	0	0	0	0	0	0	1	1	1	1	0	4	1	1	1	1	1	5	1	1	1	1	1	5	1	1	2	0	0	0	0	0	0	4.778	0.428	0	-1.098	0	-1.953	0	-2.482	0	-4.593	0.943	8.477	5.525
Psma6	PROT	MISC	Miscellaneous	0	0	1	1	0	2	1	1	1	1	1	5	1	1	1	1	1	5	1	1	1	1	1	5	0	0	0	0	0	1	0	0	1	1.313	1.302	1.501	1.464	2.223	2.304	1.842	1.816	1.026	1.147	2.157	2.982	2.14
Rfc1	REP	REP_EL	Replication Elongation	0	0	0	0	0	0	1	1	1	1	1	5	1	1	1	1	1	5	1	1	1	1	1	5	1	0	1	0	0	0	0	0	0	4.686	0.474	1.066	0.059	0.171	-0.018	0	-0.426	0	-1.558	1.406	8.666	3.616
Rev7	DDR	TLS	Translesion Synthesis	1	1	1	1	1	5	0	1	1	1	0	3	0	1	1	1	1	4	1	1	1	1	1	5	0	1	1	1	1	1	1	0	4	1.617	3.018	2.469	4.855	2.766	5.607	2.683	5.39	1.82	3.409	3.382	1.285	0.438
Dpod3	REP	REP_EL	Replication Elongation	0	0	0	0	0	0	1	1	1	1	0	4	1	1	1	1	1	5	1	1	1	1	1	5	1	1	2	0	0	0	0	0	0	4.943	0.855	0.006	-0.218	0	-1.1	0	-1.599	0	-3.018	1.194	7.562	4.971
Rev1	DDR	TLS	Translesion Synthesis	0	1	1	1	1	4	0	1	1	1	0	3	1	1	1	1	1	5	1	1	1	1	1	5	0	1	1	0	1	1	1	0	3	2.581	1.36	5.856	3.343	6.273	3.925	5.983	3.562	4.336	1.895	2.919	0.983	0.391
Ddx3	MISC	MISC	Miscellaneous	0	1	1	1	1	4	0	1	1	1	1	4	0	1	1	1	1	4	0	1	1	1	1	4	0	0	0	0	0	0	0	0	0	0.044	-0.868	3.126	2.395	3.981	3.662	4.51	4.429	4.447	4.301	2.893	0.002	-1.594
Psma2	PROT	MISC	Miscellaneous	0	1	1	1	1	4	0	1	1	1	0	3	0	1	1	1	1	4	0	1	1	1	0	3	0	0	0	0	1	1	1	0	3	NaN	NaN	3.437	2.689	4.45	3.932	3.639	3.225	2.494	2.172	2.334	NaN	NaN
Fan1	DDR	FA	Fancon Anemia Pathway	0	1	1	1	0	3	0	1	1	1	0	3	1	1	1	1	1	5	1	1	1	1	1	5	1	1	2	0	1	1	1	1	4	1.106	0.289	4.898	1.744	6.919	3.01	6.901	2.761	1.879	0.788	2.342	0.611	0.21
Muc1	MISC	MISC	Miscellaneous	0	0	1	1	1	3	0	0	1	1	1	3	0	0	0	0	0	0	0	0	1	1	1	3	0	0	0	0	0	0	0	0	0	NaN	NaN	NaN	NaN	2.011	1.828	2.011	1.832	1.727	1.521	1.333	NaN	NaN
Psmc6	PROT	MISC	Miscellaneous	0	1	1	1	1	4	0	1	1	1	1	4	0	1	1	1	0	3	0	1	1	1	0	3	0	0	0	0	0	1	1	0	2	1.811	1.88	2.61	2.418	3.33	3.295	3.246	3.229	1.944	1.783	2.62	2.027	1.385
Srsf2	MISC	MISC	Miscellaneous	0	0	1	1	1	3	0	1	1	1	1	4	0	0	0	0	0	0	0	0	0	0	0	0	0	0	0	0	0	0	0	0	0	NaN	NaN	0.602	0.948	1.109	1.727	1.095	1.732	1.335	2.114	1.684	NaN	NaN
Hus1	DDR	DRC	DNA Replication Checkpoint	0	1	1	1	1	4	0	1	1	1	1	4	1	1	1	1	1	5	1	1	1	1	1	5	1	1	2	0	0	0	0	0	0	3.411	1.452	5.096	2.323	5.565	3.133	5.689	2.995	4.38	1.853	2.642	2.945	1.065
Neil3	DDR	MISC	Miscellaneous	0	1	0	0	0	1	1	1	1	1	0	4	1	1	1	1	0	4	1	1	1	1	0	4	0	0	0	0	0	1	0	0	1	6.152	1.014	7.632	2.308	5.468	1.348	3.411	0.485	0	-1.358	1.895	7.142	2.368
Xrcc2	DDR	HR	Homologous Recombination	0	1	1	0	0	2	0	1	1	1	0	3	0	1	1	1	0	3	1	1	1	1	1	5	0	0	0	1	1	0	0	0	2	1.409	0.426	4.58	1.78	3.3	1.64	2.516	1.301	0.426	0.068	1.968	1.599	1.478
Scam2	MISC	MISC	Miscellaneous	0	0	0	0	0	0	1	1	1	1	1	5	0	0	0	0	0	0	0	1	1	1	1	4	0	0	0	0	0	0	0	0	0	1.587	0.277	2.822	0.552	3.991	0.67	4.419	0.853	2.359	0.441	1.745	1.707	2.284
Rad9a	DDR	DRC	DNA Replication Checkpoint	0	1	1	1	1	4	0	1	1	1	1	4	1	1	1	1	1	5	1	1	1	1	1	5	1	1	2	0	0	0	0	0	0	4.47	1.514	5.448	2.241	5.828	2.787	5.525	2.563	4.4	1.538	2.526	6.105	1.403
Alg8	MISC	MISC	Miscellaneous	0	0	0	0	0	0	0	1	1	1	1	4	0	1	1	1	1	4	0	0	0	1	0	1	0	0	0	0	0	0	0	0	0	0.011	-0.527	0.328	0.01	2.572	0.515	4.135	0.712	1.178	0.258	1.593	1.035	1.608
Rad1	DDR	DRC	DNA Replication Checkpoint	0	1	1	1	0	3	0	1	1	1	0	3	0	0	1	0	0	1	1	1	1	1	1	5	1	1	2	0	0	0	0	0	0	2.663	1.004	4.157	2.06	5.439	2.762	4.533	2.276	3.343	1.266	2.38	3.075	0.855
Cid2A	MISC	MISC	Miscellaneous	0	0	1	1	1	3	0	1	1	1	1	4	0	0	0	0	0	0	0	1	1	1	1	4	0	0	0	0	0	0	0	0	0	NaN	NaN	1.959	1.508	2.427	1.998	2.455	2.018	2.65	1.83	1.835	NaN	NaN
Bub3	MISC	MISC	Miscellaneous	0	0	0	0	0	0	1	1	1	1	1	5	1	1	1	0	0	3	1	1	1	1	0	4	1	0	1	0	0	0	0	0	0	2.517	1.024	1.94	0.687	1.796	0.643	0.334	0.028	0.038	-0.41	1.675	2.666	2.949
Nup35	MISC	NUP	Miscellaneous	0	1	1	1	1	4	0	1	1	1	1	4	0	0	0	0	0	0	0	1	1	1	1	4	0	0	0	0	1	0	0	0	1	NaN	NaN	1.968	1.891	2.408	2.347	2.315	2.263	2.383	2.311	1.955	NaN	NaN
Mcm9	DDR	HR	Homologous Recombination	0	0	1	0	0	1	0	1	1	1	0	3	0	0	0	0	0	0	1	1	1	1	0	4	0	0	0	0	0	1	0	0	1	1.557	1.021	1.797	0.928	3.001	1.783	2.113	1.121	NaN	NaN	1.616	1.723	1.796
Psmd4	PROT	MISC	Miscellaneous	0	0	1	1	0	2	0	1	1	1	0	3	0	1	1	1	0	3	0	0	1	1	0	2	0	0	0	0	0	1	1	0	2	NaN	NaN	1.221	1.224	2.184	2.338	2.048	2.221	0.868	0.827	1.746	NaN	NaN
Kin17	MISC	MISC	Miscellaneous	0	1	1	1	1	4	0	1	1	1	1	4	0	1	1	1	1	4	0	1	1	1	1	4	0	0	0	0	0	0	0	0	0	NaN	NaN	2.815	2.269	3.664	3.121	3.998	3.519	4.541	4.419	2.483	NaN	NaN
Canb1	MISC	MISC	Miscellaneous	0	1	0	1	0	2	0	1	1	1	0	3	0	0	0	0	0	0	0	1	1	1	0	3	0	0	0	0	0	0	0	0	0	NaN	NaN	1.336	2.068	0.952	1.697	1.24	1.901	NaN	NaN	1.324	NaN	NaN
Scai	DDR	MISC	Miscellaneous	0	1	1	1	1	4	0	1	1	1	1	4	1	1	1	1	1	5	1	1	1	1	1	5	1	1	2	0	1	1	0	0	2	2.995	0.838	5.557	2.435	6.309	2.983	6.058	2.783	5.236	1.945	2.577	2.274	0.288
Pms1	DDR	MMR	Mismatch repair	1	1	1	1	1	5	1	1	1	1	1	5	0	0	0	0	0	0	1	0	1	1	1	4	0	0	0	0	0	1	1	0	2	3.018	2.735	2.574	2.215	2.766	2.455	2.935	2.629	2.943	2.659	2.634	3.365	2.671
Dpolq	DDR	TLS	Translesion Synthesis	0	1	0	0	0	1	1	1	1	1	0	4	1	1	1	0	0	3	1	1	1	1	0	4	0	0	0	0	0	0	0	0	0	6.445	1.073	6.919	1.497	5.137	1.02	2.469	0.415	0.003	-0.371	1.839	6.485	2.434
Psmd8	PROT	MISC	Miscellaneous	0	0	1	1	0	2	0	1	1	1	1	4	0	0	1	1	0	2	0	0	0	0	0	0	0	0	0	0	0	1	0	0	1	NaN	NaN	2.373	0.823	2.825	1.627	2.813	1.579	1.728	0.69	1.611	NaN	NaN
Atr	DDR	DRC	DNA Replication Checkpoint	0	0	0	0	0	0	1	1	1	1	0	4	0	1	1	0	0	2	1	1	1	1	1	5	1	0	1	0	0	0	0	0	0	5.31	0.68	6.484	0.833	5.216	0.815	4.637	0.494	0	-0.638	1.703	8.938	2.138
Plk1	MISC	MISC	Miscellaneous	0	1	1	1	0	3	1	1	1	1	0	4	0	1	1	1	0	3	1	1	1	1	1	5	0	0	0	0	0	0	0	0	0	6.152	1.171	8.325	1.636	6.894	1.671	6.897	1.281	2.107	0.264	2.064	7.093	1.761
Pnkp	DDR	NHEJ	Non-homologous end joining	0	0	0	0	0	0	1	1	1	1	1	5	1	1	1	1	1	5	1	1	1	1	1	5	1	0	1	0	0	0	0	0	0	0.236	-0.026	0	-0.776	0	-1.056	0	-1.094	0	-1.091	1.209	7.183	3.275
Traip	DDR	MISC	Miscellaneous	0	0	0	0	0	0	1	1	1	1	0	4	1	1	1	0	0	3	1	1	1	0	0	3	1	0	1	0	0	0	0	0	0	4.749	0.245	0.173	-0.021	0	-1.177	0	-1.933	0	-2.593	1.145	8.263	3.662
Atrip	DDR	DRC	DNA Replication Checkpoint	0	0	0	0	0	0	1	1	1	1	0	4	0	1	1	0	0	2	1	1	1	1	1	5	1	0	1	0	0	0	0	0	0	5.291	0.597	5.943	0.769	5.675	0.628	3.632	0.307	0	-0.953	1.634	9.011	2.189
Psmd6	PROT	MISC	Miscellaneous	0	0	0	0	0	0	0	0	1	0	0	1	0	0	0	0	0	0	0	0	1	0	0	1	0	0	0	0	0	1	0	0	1	NaN	NaN	NaN	NaN	1.667	1.306	NaN	NaN	NaN	NaN	0.408	NaN	NaN
Kif2A	MISC	MISC	Miscellaneous	0	0	0	0	0	0	1	1	1	1	0	4	1	1	1	0	0	3	1	1	1	1	0	4	0	0	0	0	0	0	0	0	0	3.851	0.782	5.23	1.152	3.675	0.793	0.762	0.138	0	-1.152	1.674	7.319	2.152
Tpc1	MISC	MISC	Miscellaneous	0	0	0	0	0	0	1	1	1	0	1	4	0	0	0	0	0	0	0	0	0	0	0	0	0	0	0	0	0	0	0	0	0	0.901	0.374	1.588	0.588	1.012	0.439	NaN	NaN	0.737	0.292	1.341	1.693	2.085
Rtel1	DDR	HR	Homologous Recombination	0	0	0	0	0	0	1	1	1	1	0	4	1	1	1	0	0	3	1	1	1	1	0	4	1	0	1	0	0	0	0	0	0	3.302	0.192	6.238	0.404	1.726	0.113	0	-0.391	0	-1.313	1.439	9.154	2.224
Helq	DDR	HR	Homologous Recombination	1	1	1	1	0	4	1	1	1	1	0	4	0	1	0	0	0	1	1	1	1	1	0	4	0	0	0	0	0	0	0	0	0	2.806	2.623	3.096	2.908	2.734	2.432	2.218	1.895	NaN	NaN	2.075	3.358	2.3
Ubim	MISC	MISC	Miscellaneous	1	0	1	0	0	2	0	0	1	0	0	1	0	0	1	0	0	1	0	0	1	0	0	1	0	0	0	0	0	0	0	0	0	1.252	2.825	NaN	NaN	1.671	3.199	NaN	NaN	NaN	NaN	1.053	0.704	1.731
Pp2Ba	MISC	MISC	Miscellaneous	0	0	1	1	0	2	0	0	1	1	0	2	0	0	0	0	0	0	0	0	1	1	0	2	0	0	0	0	0	0	0	0	0	NaN	NaN	NaN	NaN	3.054	1.946	2.854	1.936	NaN	NaN	0.946	NaN	NaN
Eme1	DDR	INC	DNA Incision	0	0	0	0	0	0	0	1	1	0	1	3	0	0	0	0	0	0	0	0	0	0	0	0	0	0	0	0	0	1	0	0	1	NaN	NaN	0.776	0.778	1.092	1.197	NaN	NaN	1.045	1.134	1.138	NaN	NaN
Tmx2	MISC	MISC	Miscellaneous	0	0	0	0	0	0	0	1	1	1	1	4	0	1	1	1	1	4	0	0	1	1	0	2	1	0	1	0	0	0	0	0	0	0.858	0.257	1.077	0.259	2.356	0.733	2.353	0.72	0.699	0.155	1.682	1.265	1.587
Psmb5	PROT	MISC	Miscellaneous	0	0	1	1	1	3	0	0	1	1	1	3	0	0	1	1	1	3	0	0	1	1	1	3	0	0	0	0	0	1	1	1	3	NaN	NaN	NaN	NaN	3.187	2.521	3.162	2.46	2.062	1.811	1.505	NaN	NaN
Dad1	MISC	MISC	Miscellaneous	0	0	0	0	0	0	0	0	1	1	1	3	0	0	0	0	0	0	0	0	0	0	0	0	0	0	0	0	0	1	0	0	1	NaN	NaN	NaN	NaN	1.397	1.095	1.425	1.142	1.055	0.926	1.154	NaN	NaN
Cirbb	MISC	MISC	Miscellaneous	0	1	1	1	1	4	0	1	1	1	1	4	0	0	0	0	0	0	0	0	0	0	0	0	0	0	0	0	0	0	0	0	0	NaN	NaN	2.372	2.251	5.815	2.703	3.869	3.837	3.632	3.941	2.409	NaN	NaN
Brca2	DDR	HR	Homologous Recombination	0	1	1	1	0	3	0	1	1	1	0	3	0	1	1	1	0	3	1	1	1	1	1	5	0	0	0	0	0	1	0	0	1	6.573	0.932	7.997	2.371	8.962	2.453	8.25	2.107	6.425	0.81	2.35	4.804	0.465
Palb2	DDR	HR	Homologous Recombination	0	1	1	1	0	3	0	1	1	1	0	3	0	1	1	1	0	3	1	1	1	1	1	5	0	0	0	0	1	1	0	0	2	2.834	0.83	6.086	2.42	6.061	2.52	5.476	2.122	3.623	0.971	2.349	1.451	0.265
Rbbp8	DDR	RES	DNA Resection	1	1	1	1	0	4	1	1	1	1	0	4	0	0	0	0	0	0	1	1	1	1	0	4	0	0	0	0	0	1	0	1	2	8.482	2.948	10.012	3.118	8.539	2.532	8.18	1.872	4.422	0.663	2.632	8.123	2.357
Aimp2	MISC	MISC	Miscellaneous	0	0	1	0	1	2	0	0	1	1	1	3	0	0	0	0	1	1	0	0	1	1	1	3	0	0	0	0	0	0	0	0	0	NaN	NaN	NaN	NaN	1.632	1.547	1.548	1.27	1.717	1.706	1.27	NaN	NaN
Psmd7	PROT	MISC	Miscellaneous	0	1	1	0	0	2	0	1	1	0	0	2	0	0	0	0	0	0	0	0	0	0	0	0	0	0	0	0	0	1	0	0	1	NaN	NaN	1.742	1.718	2.056	2.162	NaN	NaN	NaN	NaN	0.923	NaN	NaN
Rnh1	REP	REP_EL	Replication Elongation	0	0	0	0	0	0	0	1	1	1	1	4	0	1	1	1	1	4	0	1	1	1	0	3	0	0	0	0	0	0	0	0	0	3.016	0.442	4.851	0.867	4.51	1.018	3.014	0.602	3.843	0.552	1.808	6.76	1.34
Esf1	MISC	MISC	Miscellaneous	0	0	0	0	0	0	0	0	1	1	1	3	0	0	0	0	0	0	0	0	1	0	0	1	0	0	0	0	0	0	0	0	0	NaN	NaN	NaN	NaN	1.213	1.395	1.256	1.192	1.231	1.161	1.196	NaN	NaN
Ssra	MISC	MISC	Miscellaneous	0	0	0	0	0	0	0	1	1	1	1	4	0	0	0	0	0	0	0	0	0	0	0	0	0	0	0	0	1	1	0	0	2	0.104	-0.068	1.051	0.203	2.768	0.502	2.078	0.409	0.912	0.117	1.603	1.062	1.326
Rad51d	DDR	HR	Homologous Recombination	1	1	1	1	0	4	0	1	1	1	0	3	1	1	1	1	0	4	1	1	1	1	0	4	0	0	0	0	1	1	1	0	3	1.959	2.163	2.691	3.197	2.771	3.352	2.618	3.146	NaN	NaN	2.239	1.178	0.693
Spcs3	MISC	MISC	Miscellaneous	0	1	1	1	0	3	0	1	1	1	1	4	0	0	0	0	0	0	0	1	1	1	1	4	0	0	0	0	0	0	1	0	1	NaN	NaN	2.084	1.887	1.993	1.751	2.278	2.091	1.604	1.374	1.799	NaN	NaN
Senp1	MISC	MISC	Miscellaneous	0	0	0	1	1	2	0	0	1	1	1	3	0	0	0	1	1	2	0	1	1	1	1	4	0	0	0	0	1	0	0	0	1	NaN	NaN	0.745	0.709	1.222	1.327	1.435	1.529	1.711	1.935	1.638	NaN	NaN
Xrcc3	DDR	HR	Homologous Recombination	0	1	1	1	0	3	0	1	1	1	0	3	0	1	1	0	0	2	1	1	1	1	0	4	0	0	0	0	0	0	0	0	0	5.349	1.541	6.659	2.612	6.773	2.547	6.406	2.202	3.482	0.698	2.436	3.602	0.842
Polk	DDR	TLS	Translesion Synthesis	1	1	1	1	1	5	0	0	1	1	0	2	1	1	1	1	1	5	1	1	1	1	1	5	0	1	1	1	0	1	0	0	2	2.36	3.114	3.259	3.732	3.626	4.369	3.42	3.933	2.795	3.019	3.172	0.543	0.554
Hltf	DDR	TLS	Translesion Synthesis	0	0	1	0	0	1	0	0	1	0	0	1	0	0	0	0	0	0	0	0	1	0	0	1	0	0	0	0	0	0	0	0	0	NaN	NaN	0.141	-0.211	3.812	2.159	0.243	-0.055	NaN	NaN	1.082	NaN	NaN
Al3A2	MISC	MISC	Miscellaneous	0	1	1	1	0	3	0	1	1	1	0	3	0	0	0	0	0	0	0	1	1	1	0	3	0	0	0	0	0	0	0	0	0	1.208	1.528	1.765	1.913	1.835	1.994	1.644	2.187	NaN	NaN	1.815	1.931	1.318
Psmb4	MISC	MISC	Miscellaneous	0	0	1	0	0	1	0	0	1	0	0	1	0	0	0	0	0	0	0	0	1	0	0	1	0	0	0	0	0	1	0	0	1	NaN	NaN	NaN	NaN	2.322	1.81	NaN	NaN	NaN	NaN	0.456	NaN	NaN
Bud13	MISC	MISC	Miscellaneous	0	0	1	1	1	3	0	1	1	1	1	4	0	0	0	0	1	1	0	0	0	0	1	1	0	0	0	0	0	0	0	0	0	NaN	NaN	1.158	1.154	1.917	1.67	2.208	1.998	3.286	3.328	1.909	NaN	NaN
Rad51c	DDR	HR	Homologous Recombination	0	1	1	1	0	3	0	1	1	1	0	3	0	1	1	1	0	3	0	1	1	1	0	3	0	0	0	0	0	0	0	0	0	3.054	1.358	5.187	2.427	4.69	2.25	4.606	1.959	2.221	0.695	2.312	2.645	0.864
Slx1	DDR	INC	DNA Incision	1	1	1	1	1	5	0	1	1	1	0	3	1	1	1	1	1	5	1	1	1	1	1	5	0	1	1	1	1	1	1	1	5	4.676	3.418	5.338	4.092	5.33	4.301	5.562	4.576	5.162	3.767	3.579	0.711	0.859
Msh6	DDR	MMR	Mismatch repair	1	0	0	0	0	1	1	0	1	1	1	4	1	0	0	0	0	1	1	0	0	0	1	2	0	0	0	0	0	0	1	1	2	4.645	3.006	0.172	-0.158	1.115	0.62	2.097	0.972	2.21	1.285	2.026	5.848	4.128
Itpr1	MISC	MISC	Miscellaneous	0	1	1	0	0	2	0	1	1	0	0	2	0	1	1	0	0	2	0	1	0	0	0	1	0	0	0	0	1	0	0	0	1	NaN	NaN	2.78	2.586	2.247	2.48	NaN	NaN	NaN	NaN	1.042	NaN	NaN
Ytdc2	MISC	MISC	Miscellaneous	0	0	1	1	1	3	0	0	1	1	1	3	0	0	1	1	1	3	0	0	1	1	1	3	0	1	1	0	0	0	0	0	0	NaN	NaN	NaN	NaN	5.326	5.003	5.469	5.154	6.093	6.546	2.72	NaN	NaN
Ipp2	MISC	MISC	Miscellaneous	0	0	0	0	0	0	1	0	1	0	0	2	0	0	0	0	0	0	1	0	1	0	0	2	0	0	0	0	0	0	0	0	0	1.295	1.455	NaN	NaN	0.824	0.827	0.506	0.379	NaN	NaN	1.105	2.002	2.337
Zchc9	MISC	MISC	Miscellaneous	0	0	0	0	0	0	0	1	1	1	1	4	0	0	0	0	0	0	0	0	0	0	0	0	0	0	0	0	0	0	0	0	0	NaN	NaN	0.331	0.03	0.591	0.212	1.217	0.54	1.142	0.541	1.31	NaN	NaN
Ro21	MISC	MISC	Miscellaneous	0	0	0	0	0	0	0	0	1	0	1	2	0	0	0	0	0	0	0	0	0	0	0	0	0	0	0	0	0	0	0	1	1	NaN	NaN	NaN	NaN	1.159	0.913	NaN	NaN	1.605	1.037	0.759	NaN	NaN
Etaa1	DDR	MISC	Miscellaneous	0	0	0	0	0	0	0	1	1	1	0	3	1	1	1	1	1	5	1	1	1	1	0	4	1	0	1	0	0	0	0	0	0	0.005	-0.161	0.126	-0.039	0.165	-0.028	0	-0.509	0	-1.959	1.316	6.473	1.537
Ddx20	MISC	MISC	Miscellaneous	0	0	1	0	0	1	0	0	1	0	0	1	0	0	0	0	0	0	0	0	0	0	0	0	0	0	0	0	0	1	0	0	1	NaN	NaN	NaN	NaN	3.165	2.125	NaN	NaN	NaN	NaN	0.492	NaN	NaN
Sf3B2	MISC	MISC	Miscellaneous	0	0	0	0	0	0	1	1	1	1	1	5	0	0	0	0	0	0	0	0	0	0	0	0	0	0	0	0	0	0	0	0	0	2.08	1.268	2.639	0.59	2.877	0.424	1.215	0.281	1.942	0.376	1.752	1.428	2.49
Plcc	MISC	MISC	Miscellaneous	0	0	0	0	0	0	0	1	1	1	0	3	0	0	0	0	0	0	0	0	0	0	0	0	0	0	0	0	0	0	0	0	0	NaN	NaN	0.283	-0.027	0.324	0.029	0.367	0.075	0.109	-0.399	1.182	NaN	NaN
Ppil2	MISC	MISC	Miscellaneous	0	0	0	0	0	0	0	0	1	0	0	1	0	0	0	0	0	0	0	0	1	0	0	1	0	0	0	0	0	0	0	0	0	0.681	1.201	0.727	0.629	1.463	1.197	0.576	0.378	0.487	0.265	1.777	0.853	1.632
Upk2	MISC	MISC	Miscellaneous	0	0	0	0	0	0	0	1	1	1	0	3	0	1	1	1	0	3	0	0	0	0	0	0	0	0	0	0	0	0	0	0	0	0.604	0.15	1.911	0.524	1.826	0.564	1.286	0.344	NaN	NaN	1.335	0.933	1.213
Pif1	MISC	MISC	Miscellaneous	0	0	0	0	0	0	1	1	1	0	0	3	1	1	1	0	0	3	1	1	1	0	0	3	1	0	1	0	0	0	0	0	0	1.317	0.257	0	-0.696	0	-1.197	0	-1.791	0	-2.127	1.126	6.59	3.076
Fancd2	DDR	FA	Fancon Anemia Pathway	0	0	1	1	0	2	0	1	1	1	1	4	1	1	1	1	1	5	1	1	1	1	1	5	1	1	2	0	1	1	1	1	4	0.644	0.053	7.644	1.144	7.884	1.651	8.279	1.803	7.135	1.241	2.058	0.31	0.002
Nb5R3	MISC	MISC	Miscellaneous	0	0	0	0	0	0	0	1	1	1	0	3	0	0	0	0	0	0	0	0	0	0	0	0	0	0	0	0	0	0	0	0	0	0.15	-0.099	0.976	0.185	1.432	0.302	1.858	0.447	0.073	-0.172	1.561	0.953	1.192
Fanci	DDR	FA	Fancon Anemia Pathway	0	0	1	1	1	3	0	1	1	1	1	4	0	1	1	1	1	4	1	1	1	1	1	5	1	1	2	0	1	1	1	1	4	0.768	0.077	6.523	1.169	6.766	1.6	7.114	1.855	6.697	1.308	2.066	0.778	0.062
Aqr	MISC	MISC	Miscellaneous	0	0	0	0	0	0	1	1	1	0	0	3	0	0	0	0	0	0	0	0	0	0	0	0	0	0	0	0	0	1	0	0	1	0.766	1.515	0.209	-0.124	0.208	-0.128	NaN	NaN	NaN	NaN	0.986	1.448	3.22
Ru2B	MISC	MISC	Miscellaneous	0	0	0	0	1	1	0	0	1	1	1	3	0	0	1	0	1	2	0	0	0	0	0	0	0	0	0	0	1	1	0	1	3	NaN	NaN	0.751	0.853	1.197	1.262	1.093	1.15	1.531	1.661	1.585	NaN	NaN
Arf1	MISC	MISC	Miscellaneous	0	0	1	1	0	2	0	0	1	0	0	1	0	0	0	0	0	0	1	0	1	1	0	3	0	0	0	0	0	1	0	0	1	2.332	1.346	NaN	NaN	2.815	1.667	2.208	1.561	NaN	NaN	1.296	0.874	1.201
Nxt2	MISC	MISC	Miscellaneous	0	0	0	0	1	1	0	0	1	1	1	3	0	0	0	1	1	2	0	0	0	0	0	0	0	0	0	0	0	0	0	0	0	0.854	0.437	0.713	0.381	1.409	0.66	1.743	1.057	2.786	1.431	1.834	0.904	1.298
Slf2	DDR	SMC5/6	SMC5/6 complex	0	0	0	0	0	0	1	1	1	0	0	3	1	1	1	0	0	3	1	1	1	1	1	5	1	1	2	0	0	0	0	0	0	5.05	0.997	0	-0.713	0	-1.778	0	-2.685	0	-3.04	1.078	5.316	4.289
Kif2C	MISC	MISC	Miscellaneous	0	0	0	0	0	0	0	1	1	0	0	2	0	0	0	0	0	0	0	1	0	0	0	1	0	0	0	0	0	0	0	0	0	2.222	0.23	5.74	0.865	2.769	0.36	0.027	-0.113	0	-0.894	1.556	5.673	1.38
Dnja2	MISC	MISC	Miscellaneous	0	0	1	1	0	2	0	1	1	1	0	3	0	0	0	0	0	0	0	0	0	1	0	1	0	0	0	0	0	0	0	0	0	3.178	1.432	2.729	1.307	2.621	1.452	2.793	1.48	NaN	NaN	1.697	1.95	1.485
Sf3A1	MISC	MISC	Miscellaneous	1	0	0	0	0	1	1	1	1	0	0	3	0	0	0	0	0	0	1	1	0	0	0	2	0	0	0	0	0	0	0	0	0	2.862	2.2	3.506	1.491	3.05	1.271	1.88	0.893	2.725	1.002	2.104	2.539	2.427
Phf5A	MISC	MISC	Miscellaneous	0	0	0	0	0	0	1	1	1	1	1	5	0	0	0	0	0	0	0	0	0	0	0	0	0	0	0	0	0	0	0	0	0	1.836	1.751	1.739	1.379	1.677	1.335	1.517	1.187	1.504	1.208	2.066	1.628	1.905
Paf	MISC	MISC	Miscellaneous	1	1	1	0	0	3	1	1	1	0	0	3	1	1	0	0	0	2	1	1	1	0	0	3	0	0	0	0	0	0	0	0	0	7.099	7.155	5.2	4.713	2.771	1.489	NaN	NaN	NaN	NaN	2.366	4.764	7.117
Zn268	MISC	MISC	Miscellaneous	0	0	0	0	1	1	0	0	1	1	1	3	0	0	0	0	1	1	0	0	0	1	1	2	0	0	0	0	0	0	0	0	0	NaN	NaN	NaN	NaN	0.841	0.878	1.065	1.18	2.081	2.478	1.266	NaN	NaN
Nup155	MISC	NUP	Miscellaneous	0	0	1	1	1	3	0	0	1	1	1	3	0	1	1	1	1	4	0	1	1	1	1	4	0	0	0	0	0	0	0	0	0	0.28	-0.02	3.097	1.166	3.811	1.841	4.379	2.217	4.154	1.866	2.152	0.023	-0.424
At2A2	MISC	MISC	Miscellaneous	0	0	0	0	0	0	0	1	1	1	0	3	0	0	0	0	0	0	0	1	1	1	0	3	0	0	0	0	0	0	0	0	0	0.373	0.027	2.828	0.639	2.997	0.736	2.641	0.623	1.054	0.266	1.699	3.085	0.725
Srp14	MISC	MISC	Miscellaneous	0	0	0	0	0	0	0	0	1	0	0	1	0	0	0	0	0	0	0	0	0	0	0	0	0	0	0	0	0	0	0	0	0	0.331	0.028	NaN	NaN	0.736	0.293	NaN	NaN	NaN	NaN	0.627	1.162	1.167
Dhr13	MISC	MISC	Miscellaneous	0	0	0	0	0	0	0	0	1	0	0	1	0	0	0	0	0	0	0	0	1	1	0	2	0	0	0	0	0	0	0	0	0	NaN	NaN	0.427	0.193	0.884	0.668	0.679	0.399	0.375	0.109	1.308	NaN	NaN
Nup62	MISC	MISC	Miscellaneous	0	1	1	1	1	4	0	0	1	1	1	3	0	1	1	1	1	4	1	1	1	1	1	5	0	1	1	0	0	0	0	0	0	1.153	1.034	2.248	1.801	3.002	2.604	3.333	3.033	3.418	3.19	2.548	0.052	-0.199
Gnai2	MISC	MISC	Miscellaneous	0	1	1	0	0	2	0	1	1	0	0	2	0	0	0	0	0	0	0	0	0	0	0	0	0	0	0	0	0	1	0	0	1	NaN	NaN	2.864	1.892	2.713	1.724	NaN	NaN	NaN	NaN	0.919	NaN	NaN
Rhino	DDR	DRC	DNA Replication Checkpoint	0	0	0	0	0	0	0	1	1	0	0	2	0	0	0	0	0	0	0	1	1	1	0	3	0	0	0	0	0	0	0	0	0	1.505	0.819	1.368	0.748	1.672	0.813	1.482	0.745	NaN	NaN	1.46	1.329	1.346
Puf60	MISC	MISC	Miscellaneous	0	0	0	0	0	0	0	0	1	0	0	1	0	0	0	0	0	0	0	0	0	0	0	0	0	0	0	0	0	1	0	0	1	NaN	NaN	NaN	NaN	0.935	0.483	NaN	NaN	NaN	NaN	0.339	NaN	NaN
Cyb5	MISC	MISC	Miscellaneous	0	0	1	0	0	1	0	0	1	0	0	1	0	1	1	0	1	3	0	1	1	0	1	3	1	1	2	0	1	1	0	1	3	0.482	0.386	1.078	1.113	1.696	1.826	NaN	NaN	1.201	1.262	1.563	0.061	-0.105
Kif4A	MISC	MISC	Miscellaneous	0	1	1	1	1	4	0	0	1	1	0	2	0	1	1	1	1	4	0	1	1	1	1	4	0	1	1	0	1	1	1	1	4	NaN	NaN	2.566	1.635	3.39	2.463	3.523	2.513	2.675	1.8	1.959	NaN	NaN
Slx4ip	DDR	INC	DNA Incision	0	0	0	0	0	0	0	1	1	1	0	3	0	1	1	1	1	4	1	1	1	1	1	5	0	0	0	0	1	1	1	1	4	3.075	0.347	5.18	1.059	5.914	1.106	5.358	0.934	2.974	0.421	1.848	4.238	0.572
Uhrf1	DDR	MISC	Miscellaneous	1	1	1	1	1	5	1	1	1	0	1	4	1	0	0	0	1	2	1	1	1	1	1	5	0	0	0	0	0	0	0	0	0	3.486	2.807	2.37	1.686	2.12	1.721	2.294	1.54	3.209	2.428	2.405	2.933	2.391
Dpolb	DDR	BER	Base excision repair	0	0	0	0	0	0	1	1	1	1	1	5	0	0	0	0	0	0	1	1	0	0	1	3	1	0	1	0	0	0	0	0	0	0.006	-0.402	0	-0.854	0	-1.188	0	-1.291	0	-0.899	1.168	5.207	2.082
Xpf	DDR	INC	DNA Incision	0	0	0	0	0	0	0	1	1	1	0	3	0	1	1	1	1	4	1	1	1	1	1	5	1	1	2	0	1	1	1	1	4	2.429	0.386	5.411	0.98	5.81	1.134	5.505	0.993	4.615	0.618	1.87	3.141	0.537
Sylc	MISC	MISC	Miscellaneous	0	0	0	0	0	0	0	0	0	1	1	2	0	0	0	0	0	0	0	0	0	0	0	0	0	0	0	0	0	0	0	0	0	1.252	0.805	0.879	0.504	1.599	0.867	1.707	0.916	1.945	1.067	1.845	1.131	1.213
Erc6L	MISC	MISC	Miscellaneous	1	1	0	0	0	2	1	1	1	0	0	3	0	0	0	0	0	0	1	1	1	1	1	5	1	1	2	0	0	0	0	0	0	5.622	2.478	6.185	1.658	5.673	1.244	4.496	0.887	0.99	0.151	2.106	4.818	2.501
Ttc14	MISC	MISC	Miscellaneous	0	0	1	1	1	3	0	0	0	1	1	2	0	0	0	0	0	0	0	0	0	0	0	0	0	0	0	0	0	0	0	0	0	1.588	1.673	1.3	0.932	2.195	1.61	2.139	1.619	2.713	2.076	2.169	1.295	1.328
1433E	MISC	MISC	Miscellaneous	0	0	0	0	0	0	0	0	1	0	0	1	0	0	1	1	0	2	0	0	0	0	0	0	0	0	0	0	0	0	0	0	0	0.019	-0.753	0.082	-0.374	1.368	0.666	0.441	0.118	0.005	-1.093	1.412	0.146	-0.154
Laml1	MISC	MISC	Miscellaneous	0	0	0	0	1	1	0	0	1	1	1	3	0	0	1	1	1	3	0	0	1	1	1	3	0	0	0	0	0	0	0	0	0	0.859	0.127	2.888	0.508	5.384	1.156	6.508	1.169	4.142	1.316	1.887	0.765	0.227
Vita2	MISC	MISC	Miscellaneous	0	0	0	0	0	0	0	0	0	0	0	0	1	1	1	1	0	4	1	0	1	0	0	2	0	0	0	0	1	1	0	0	2	0.83	1.531	0.702	1.08	0.844	1.775	0.575	0.84	0.343	0.152	1.872	0.804	1.008
Usp1	DDR	FA	Fancon Anemia Pathway	0	0	1	1	0	2	0	0	1	0	0	1	1	1	1	1	1	5	0	1	1	1	1	4	1	1	2	0	1	1	1	1	4	0.078	-0.13	4.57	1.064	5.15	1.462	4.98	1.305	4.223	1.029	1.933	0.001	-0.342
Xrcc1	DDR	BER	Base excision repair	0	0	0	0	0	0	1	1	1	1	1	5	1	1	1	1	1	5	1	1	1	1	1	5	1	0	1	0	0	0	0	0	0	0.054	-0.131	0	-1.006	0	-1.503	0	-1.456	0	-1.156	1.129	7.074	2.615
Pop1	MISC	MISC	Miscellaneous	0	0	0	0	1	1	0	0	0	0	1	1	0	0	0	0	0	0	0	0	0	0	1	1	0	0	0	0	0	0	0	1	1	NaN	NaN	NaN	NaN	1.645	0.936	1.674	0.969	3.286	2.282	1.266	NaN	NaN
Va0D1	MISC	MISC	Miscellaneous	0	0	0	0	0	0	0	0	0	0	0	0	0	0	0	0	0	0	1	1	1	1	1	5	1	0	1	0	0	0	0	0	0	0.854	0.599	1.074	0.79	1.207	1.102	1.189	0.917	0.814	0.683	1.824	1.114	0.712
Nu214	MISC	MISC	Miscellaneous	0	0	1	1	1	3	0	0	1	1	1	3	0	1	1	1	1	4	0	1	1	1	1	4	0	0	0	0	0	0	0	0	0	0.194	-0.106	1.735	0.693	3.665	1.684	3.99	1.89	4.198	2.069	2.071	0.008	-0.587
Dcr1a	DDR	INC	DNA Incision	0	0	0	0	0	0	1	1	1	0	0	3	1	1	1	0	0	3	1	1	1	0	0	3	1	0	1	0	0	0	0	0	0	5.035	0.509	0	-0.677	0	-1.011	0	-1.287	0	-1.54	1.22	10.469	2.72
Nup205	MISC	NUP	Miscellaneous	0	0	1	1	1	3	0	0	1	1	1	3	0	1	1	1	1	4	0	1	1	1	1	4	0	1	1	0	0	0	0	0	0	0.191	-0.077	3.354	0.948	4.242	1.696	5.057	1.926	5.067	1.859	2.091	0.002	-0.577
Gld2B	MISC	MISC	Miscellaneous	0	0	1	1	1	3	0	0	0	1	1	2	0	1	1	1	1	4	0	0	0	1	1	2	0	0	0	0	0	0	0	0	0	3.879	0.813	5.252	1.3	5.657	2.01	5.48	2.308	5.959	2.419	2.344	0.22	-0.027
Gpx1	MISC	MISC	Miscellaneous	0	0	0	0	0	0	0	0	0	0	0	0	0	0	0	0	0	0	0	0	0	0	0	0	0	0	0	0	0	0	0	0	0	NaN	NaN	NaN	NaN	0.855	0.938	NaN	NaN	NaN	NaN	0.371	NaN	NaN
Ercc1	DDR	INC	DNA Incision	0	0	0	0	0	0	0	0	0	0	0	0	0	1	1	1	1	4	1	1	1	1	1	5	1	1	2	0	1	1	1	1	4	0.741	0.133	4.699	0.876	4.367	0.964	4.569	0.731	2.149	0.308	1.768	1.321	0.337
Pias4	DDR	REP_MISC	Repair Miscellaneous	0	0	0	0	0	0	0	1	0	0	0	1	0	0	0	0	0	0	1	1	1	1	0	4	0	0	0	0	0	0	0	0	0	2.63	0.909	4.343	1.426	3.855	1.242	3.53	1.036	0.074	-0.178	1.899	2.611	0.809
Rab7A	MISC	MISC	Miscellaneous	0	0	0	0	0	0	0	0	0	0	0	0	0	0	0	0	0	0	0	0	0	0	0	0	0	0	0	0	0	0	0	0	0	NaN	NaN	NaN	NaN	2.169	1.046	NaN	NaN	NaN	NaN	0.389	NaN	NaN
Ckap5	MISC	MISC	Miscellaneous	0	0	0	0	0	0	0	0	0	0	0	0	0	1	1	1	1	4	0	0	0	0	0	0	0	0	0	0	0	0	0	0	0	1.068	0.369	1.335	0.421	2.249	0.754	2.326	0.746	1.614	0.63	1.748	2.185	0.739
Pgrc1	MISC	MISC	Miscellaneous	0	0	0	0	0	0	0	0	0	0	0	0	0	1	1	1	1	4	0	0	0	0	0	0	0	0	0	0	0	0	0	0	0	0.038	-0.157	1.662	0.282	2.676	0.446	1.161	0.334	0.075	-0.127	1.571	2.575	0.518
Nup93	MISC	NUP	Miscellaneous	0	0	1	1	1	3	0	0	0	1	0	1	0	1	1	1	1	4	0	1	1	1	1	4	0	0	0	0	0	0	0	0	0	1.032	0.202	3.702	0.853	5.207	1.422	5.167	1.586	4.711	1.416	2.001	0.09	-0.104
Po210	MISC	MISC	Miscellaneous	0	0	0	0	0	0	0	0	0	1	0	1	0	1	1	1	1	4	0	0	0	0	0	0	0	0	0	0	0	0	0	0	0	0.273	-0.02	1.723	0.549	2.303	0.814	2.797	1.084	0.872	0.259	1.732	1.207	0.277
Roa0	MISC	MISC	Miscellaneous	0	0	1	1	1	3	0	0	0	1	1	2	0	0	0	0	0	0	0	0	0	1	1	2	0	0	0	0	0	0	0	0	0	0.077	-0.282	1.329	0.483	4.669	1.531	4.713	1.866	4.022	1.813	2.002	0.009	-0.716
Polh	DDR	TLS	Translesion Synthesis	0	0	0	0	1	1	0	0	0	1	1	2	0	0	0	1	1	2	0	0	0	1	1	2	0	0	0	0	0	0	0	0	0	NaN	NaN	0.608	0.218	1.504	0.667	2.193	0.998	2.703	1.764	1.514	NaN	NaN
Elys	MISC	MISC	Miscellaneous	0	0	1	1	1	3	0	0	0	0	1	1	0	0	1	1	1	3	1	1	1	1	1	5	0	1	1	0	0	0	0	0	0	2.695	0.628	4.027	1.125	5.738	1.914	5.908	1.955	5.863	2.205	2.239	0.042	-0.196
Nup37	MISC	NUP	Miscellaneous	0	0	1	1	1	3	0	0	0	1	1	2	1	1	1	1	1	5	1	1	1	1	1	5	1	1	2	0	0	0	0	0	0	1.669	0.319	4.116	0.917	6.563	1.749	7.058	1.918	7.054	2.093	2.165	0.01	-0.341
Slx4	DDR	INC	DNA Incision	0	0	0	0	0	0	0	0	0	0	0	0	1	1	1	1	1	5	1	1	1	1	1	5	1	0	1	0	1	1	1	1	4	1.605	0.179	5.418	0.811	5.477	0.89	4.898	0.661	3.416	0.434	1.765	2.652	0.359
Rrp8	MISC	MISC	Miscellaneous	0	1	1	1	1	4	0	0	0	1	0	1	0	0	0	0	0	0	0	1	1	1	1	4	0	0	0	0	0	1	0	1	2	NaN	NaN	1.631	1.898	2.077	1.996	2.271	2.275	2.076	2.002	1.885	NaN	NaN
Pr38A	MISC	MISC	Miscellaneous	0	0	0	0	0	0	1	1	0	1	0	3	0	0	0	0	0	0	0	0	0	0	0	0	0	0	0	0	0	0	0	0	0	2.877	1.323	6.439	0.955	3.266	0.72	4.184	0.834	2.545	0.663	1.897	3.367	1.666
Pspc1	MISC	MISC	Miscellaneous	0	0	1	1	1	3	0	0	0	1	1	2	0	0	0	1	1	2	0	0	0	1	1	2	0	0	0	0	0	0	0	0	0	0.251	-0.03	3.443	1.094	4.45	1.718	4.756	2.001	5	2.267	2.16	0.001	-0.685
Smo2b	DDR	DRC	DNA Replication Checkpoint	1	1	1	1	1	5	0	0	0	0	0	0	1	1	1	1	1	5	0	0	1	1	0	2	0	0	0	0	0	0	0	0	0	1.125	2.68	1.042	2.451	1.264	3.063	1.254	3.022	0.98	2.276	2.448	1.944	0.672
Smu1	MISC	MISC	Miscellaneous	0	0	0	0	0	0	0	0	0	0	0	0	0	0	0	0	0	0	0	0	0	0	0	0	0	0	0	0	0	0	0	0	0	1.155	1.183	3.096	0.585	2.067	0.67	3.044	0.675	1.753	0.492	1.802	1.429	1.567
Tpr	MISC	MISC	Miscellaneous	0	1	1	1	1	4	0	0	0	1	1	2	0	1	1	1	1	4	0	1	1	1	1	4	0	1	1	0	0	0	0	0	0	1.205	0.73	2.828	1.941	3.835	3.104	3.989	3.652	4.526	4.08	2.789	0	-1.323
Nup85	MISC	NUP	Miscellaneous	0	0	1	1	1	3	0	0	0	0	1	1	0	1	1	1	1	4	0	1	1	1	1	4	0	0	0	0	0	0	0	0	0	0.669	0.116	4.535	0.935	5.777	1.668	5.643	1.751	6.217	1.85	2.093	0.003	-0.503
Nup160	MISC	NUP	Miscellaneous	0	0	0	1	1	2	0	0	0	1	1	2	0	1	1	1	1	4	0	1	1	1	1	4	0	0	0	0	0	0	0	0	0	1.34	0.261	3.523	0.645	4.318	1.332	5.545	1.804	6.119	1.695	2.031	0.249	-0.023
Rbp2	MISC	MISC	Miscellaneous	0	0	1	1	1	3	0	0	0	1	1	2	0	1	1	1	1	4	0	1	1	1	1	4	0	1	1	0	0	0	0	0	0	1.061	0.202	5.118	0.947	6.02	1.752	7.209	1.975	7.149	2.044	2.16	0.001	-0.505
Bap31	MISC	MISC	Miscellaneous	0	0	0	0	0	0	0	0	0	0	0	0	0	0	1	1	0	2	1	1	1	1	1	5	1	1	2	0	0	0	0	0	0	0.263	-0.029	0.634	0.206	2.338	0.902	1.708	0.644	0.609	0.183	1.664	0.652	0.103
Prc1	MISC	MISC	Miscellaneous	0	0	0	0	0	0	0	0	0	0	0	0	0	1	1	1	1	4	0	0	0	0	0	0	0	0	0	0	0	0	0	0	0	2.951	0.526	4.559	0.762	4.59	0.792	4.384	0.741	2.948	0.37	1.782	4.028	0.768
Carfb	MISC	MISC	Miscellaneous	0	0	0	1	1	2	0	0	0	1	1	2	0	0	0	0	1	1	0	0	0	0	1	1	0	0	0	0	0	0	0	0	0	NaN	NaN	NaN	NaN	1.792	1.418	2.478	1.722	3.079	2.148	1.36	NaN	NaN
Mcph1	DDR	DSB	DSB Signalling	0	0	0	0	0	0	0	0	0	0	0	0	0	0	0	0	0	0	0	1	1	0	0	2	0	0	0	0	0	0	0	0	0	2.085	0.201	4.317	0.47	4.312	0.459	3.616	0.305	0.188	-0.027	1.625	5.663	0.767
Dnli3	DDR	BER	Base excision repair	0	0	0	0	0	0	1	1	0	0	1	3	1	1	1	1	1	5	1	1	1	1	1	5	1	0	1	0	0	0	0	0	0	0.004	-0.34	0	-1.127	0	-1.472	0	-1.556	0	-1.288	1.094	7.832	2.155
Ubc9	MISC	MISC	Miscellaneous	0	1	1	1	1	4	0	0	0	0	1	1	0	1	1	1	1	4	1	1	1	1	1	5	0	1	1	0	0	0	0	0	0	1.651	0.921	3.227	1.817	3.986	2.517	3.886	2.482	4.148	2.732	2.47	0.009	-0.579
Wlsa	MISC	MISC	Miscellaneous	0	0	0	0	0	0	0	0	0	1	0	1	0	0	0	1	0	1	0	0	0	0	0	0	0	0	0	0	0	0	0	0	0	NaN	NaN	1.616	0.469	3.073	0.74	3.264	0.945	1.766	0.373	1.42	NaN	NaN
Mdhc	MISC	MISC	Miscellaneous	0	0	1	0	0	1	0	0	0	0	0	0	0	0	0	0	0	0	0	0	0	0	0	0	0	0	0	0	0	0	0	0	0	NaN	NaN	NaN	NaN	1.584	1.744	NaN	NaN	NaN	NaN	0.441	NaN	NaN
Nup153	MISC	NUP	Miscellaneous	0	0	0	1	1	2	0	0	0	1	1	2	0	1	1	1	1	4	0	1	1	1	1	4	0	0	0	0	0	0	0	0	0	1.457	0.252	3.046	0.593	5.033	1.194	5.288	1.343	5.417	1.473	1.942	0.585	0.055
Mre11a	DDR	RES	DNA Resection	0	0	0	0	0	0	0	0	0	0	0	0	0	0	0	0	0	0	0	1	1	0	0	2	0	0	0	0	0	0	0	0	0	3.292	0.524	4.961	0.803	4.984	0.763	3.341	0.404	0.6	0.05	1.726	4.781	0.756
Nup133	MISC	NUP	Miscellaneous	0	0	1	1	1	3	0	0	0	1	1	2	0	1	1	1	1	4	1	1	1	1	1	5	0	1	1	0	0	0	0	0	0	2.389	0.434	3.859	0.899	5.758	1.557	6.486	1.909	6.106	1.901	2.128	0.066	-0.132
Wd82A	MISC	MISC	Miscellaneous	0	0	0	0	1	1	0	0	0	0	1	1	0	0	0	0	0	0	0	0	0	0	0	0	0	0	0	0	0	0	0	0	0	NaN	NaN	NaN	NaN	0.814	1.103	NaN	NaN	1.312	1.652	0.809	NaN	NaN
Vapb	MISC	MISC	Miscellaneous	0	0	0	0	0	0	0	0	0	0	0	0	0	1	1	1	1	4	0	0	0	1	0	1	0	0	0	0	0	0	0	0	0	0.001	-0.331	1.083	0.081	2.571	0.328	3.353	0.464	0.601	0.1	1.561	2.106	0.327
Gbb1	MISC	MISC	Miscellaneous	0	0	0	0	0	0	0	0	0	0	0	0	0	0	0	0	0	0	0	0	1	1	0	2	0	0	0	0	1	0	0	0	1	1.197	0.237	1.177	0.184	1.991	0.384	1.938	0.298	0.626	0.094	1.604	0.95	0.839
Ost48	MISC	MISC	Miscellaneous	0	0	0	0	0	0	0	0	0	1	0	1	0	0	0	0	0	0	0	1	1	1	1	4	0	0	0	0	0	0	0	0	0	0.064	-0.381	1.479	0.191	4.433	0.528	3.54	0.948	3.573	0.614	1.674	0.382	0.073
U2Af1	MISC	MISC	Miscellaneous	0	0	0	0	0	0	0	0	0	0	0	0	0	0	0	0	0	0	0	0	0	0	0	0	0	0	0	0	0	0	0	0	0	2.552	0.729	3.162	0.448	1.9	0.712	2.02	0.665	3.954	0.602	1.772	2.643	0.998
Pon2	MISC	MISC	Miscellaneous	0	0	0	0	0	0	0	0	0	1	0	1	0	1	1	1	1	4	0	0	0	1	0	1	0	0	0	0	0	0	0	0	0	0.425	0.045	2.45	0.415	2.554	0.506	4.449	0.964	1.942	0.449	1.709	2.081	0.519
Stt3a	MISC	MISC	Miscellaneous	0	0	0	0	0	0	0	0	0	0	0	0	0	0	1	1	0	2	0	0	0	0	0	0	0	0	0	0	0	0	0	0	0	0.027	-0.16	1.11	0.18	2.709	0.586	2.372	0.602	0.611	0.098	1.616	1.121	0.231
Exo1	DDR	RES	DNA Resection	0	0	0	0	0	0	1	1	0	0	0	2	1	0	0	0	0	1	1	0	0	0	0	1	1	0	1	0	0	0	0	0	0	6.205	0.389	0	-0.403	0	-0.669	0	-0.81	0	-0.74	1.336	9.319	2.035
Nu107	MISC	NUP	Miscellaneous	0	0	1	1	1	3	0	0	0	1	1	2	0	1	1	1	1	4	1	1	1	1	1	5	0	1	1	0	0	0	0	0	0	0.966	0.5	1.839	1.015	2.926	1.802	3.218	2.055	3.418	2.217	2.174	0.002	-0.328
Nup98	MISC	NUP	Miscellaneous	0	0	1	1	1	3	0	0	0	0	0	0	1	1	1	1	1	5	1	1	1	1	1	5	1	1	2	0	0	0	0	0	0	0.226	-0.037	4.403	0.652	5.764	1.416	5.699	1.454	6.394	1.585	1.971	0.003	-0.48
Zar1L	MISC	MISC	Miscellaneous	0	0	0	1	1	2	0	0	0	0	1	1	0	0	0	0	0	0	0	0	0	0	1	1	0	0	0	0	0	0	0	0	0	0.348	0.06	1.018	0.675	2.014	1.395	2.107	1.503	2.439	1.772	1.959	0.015	-0.362
Kc1A	MISC	MISC	Miscellaneous	0	0	0	0	0	0	0	0	0	0	0	0	0	0	0	0	0	0	0	0	0	0	0	0	0	0	0	0	0	0	0	0	0	0.727	0.165	2.899	0.844	2.255	0.728	1.571	0.445	0.776	0.19	1.705	2.857	0.403
Ndc1	MISC	MISC	Miscellaneous	0	0	0	0	0	0	0	0	0	0	0	0	0	0	0	0	0	0	0	0	0	0	0	0	0	0	0	0	0	0	0	0	0	NaN	NaN	1.206	0.542	1.591	0.752	1.551	0.669	1.089	0.413	1.398	NaN	NaN
Fen1b	REP	REP_EL	Replication Elongation	0	0	0	0	0	0	1	0	0	0	0	1	1	0	0	0	0	1	1	0	0	0	0	1	1	0	1	0	0	0	0	0	0	0.699	0.425	0.001	-1.574	0.003	-1.433	0.01	-1.865	NaN	NaN	0.927	2.959	2.818
Nup43	MISC	NUP	Miscellaneous	0	0	1	1	1	3	0	0	0	1	1	2	0	1	1	1	1	4	1	1	1	1	1	5	1	1	2	0	0	0	0	0	0	0.88	0.374	2.331	1.023	3.318	1.791	3.93	2.024	4.068	2.196	2.172	0.01	-0.459
Slf1	DDR	SMC5/6	SMC5/6 complex	0	0	0	0	0	0	1	1	0	0	0	2	1	1	1	1	1	5	1	1	1	1	1	5	1	1	2	0	0	0	0	0	0	4.584	0.616	0	-0.764	0	-1.671	0	-2.278	0	-2.72	1.069	5.353	3.229
Ragp1	MISC	MISC	Miscellaneous	0	0	1	1	1	3	0	0	0	0	1	1	0	1	1	1	1	4	0	1	1	1	1	4	0	0	0	0	0	0	0	0	0	2.211	0.272	5.743	0.968	6.882	1.763	6.682	1.884	7.675	2.027	2.159	0	-0.55
Wdr55	MISC	MISC	Miscellaneous	0	0	0	0	0	0	0	0	0	0	0	0	0	0	0	0	0	0	0	0	0	0	0	0	0	0	0	0	0	0	0	0	0	0.749	0.813	1.1	0.289	0.682	0.183	0.57	0.145	0.643	0.216	1.632	1.263	1.567
Nktr	MISC	MISC	Miscellaneous	0	0	0	0	0	0	0	0	0	0	0	0	0	0	0	0	0	0	0	0	0	0	0	0	0	0	0	0	0	0	0	0	0	0.667	1.119	0.368	0.056	0.674	0.237	0.228	-0.093	0.442	0.131	1.607	0.829	1.818
Cf151	MISC	MISC	Miscellaneous	0	0	0	0	1	1	0	0	0	0	1	1	0	0	0	0	0	0	0	0	0	0	0	0	0	0	0	0	0	0	0	0	0	NaN	NaN	NaN	NaN	2.285	0.824	2.313	1.082	3.266	1.333	1.182	NaN	NaN
Rif1	DDR	DSB	DSB Signalling	0	0	0	0	0	0	0	0	0	0	0	0	0	0	0	0	0	0	0	1	0	0	0	1	0	0	0	0	0	0	0	0	0	3.625	0.437	6.254	0.556	5.756	0.477	4.52	0.379	3.666	0.185	1.68	4.138	0.874
Sac1	MISC	MISC	Miscellaneous	0	0	0	0	0	0	0	0	0	0	0	0	0	0	0	0	0	0	0	0	0	0	0	0	0	0	0	0	0	0	0	0	0	NaN	NaN	2.859	0.415	2.222	0.491	NaN	NaN	NaN	NaN	0.678	NaN	NaN
Mo4l1	DDR	HR	Homologous Recombination	0	1	1	1	1	4	0	0	0	0	0	0	0	1	1	1	0	3	0	1	1	1	1	4	0	1	1	0	0	1	0	0	1	1.707	1.903	2.715	3.336	2.98	3.745	2.681	3.245	2.476	2.944	2.834	0	-0.928
Smhd1	MISC	MISC	Miscellaneous	0	1	0	0	0	1	0	1	0	0	0	1	0	0	0	0	0	0	0	1	1	1	0	3	0	0	0	0	0	0	0	0	0	4.553	1.127	6.772	1.532	5.965	1.295	5.993	1.232	5.619	0.859	2.056	3.192	0.741
Rpn2	MISC	MISC	Miscellaneous	0	0	0	0	0	0	0	0	0	1	0	1	0	0	0	1	0	1	0	1	0	1	0	2	0	0	0	0	0	0	0	0	0	0.516	0.137	1.863	0.652	1.786	0.606	3.113	1.145	1.608	0.543	1.765	1.466	0.441
Rbm25	MISC	MISC	Miscellaneous	1	0	0	0	0	1	1	0	0	0	0	1	1	0	0	0	0	1	0	0	0	0	0	0	0	0	0	0	1	0	0	0	1	1.27	2.293	1.712	0.903	0.77	0.808	0.724	0.346	0.909	0.702	1.891	1.313	2.388
Fus	MISC	MISC	Miscellaneous	0	0	1	1	1	3	0	0	0	1	1	2	0	1	1	1	1	4	0	0	0	0	1	1	0	0	0	0	0	0	0	0	0	0.372	0.141	0.606	0.53	1.612	1.746	2.568	3.014	2.775	3.308	2.251	0.013	-0.713
Rad50	DDR	RES	DNA Resection	0	0	0	0	0	0	0	0	0	0	0	0	0	0	0	0	0	0	0	0	0	0	0	0	0	0	0	0	0	0	0	0	0	3.622	0.279	5.334	0.477	3.684	0.328	0.686	0.044	0	-0.645	1.552	4.084	0.84
Spf45	MISC	MISC	Miscellaneous	1	1	1	1	1	5	0	0	0	0	0	0	0	0	0	0	0	0	0	0	0	0	0	0	0	0	0	1	0	1	1	0	3	3.702	3.089	4.058	2.43	3.914	2.293	4.021	2.365	4.106	2.562	2.698	2.482	1.684
Trm1	MISC	MISC	Miscellaneous	0	1	1	1	1	4	0	0	0	0	1	1	0	1	1	1	1	4	0	0	1	1	1	3	0	0	0	0	0	0	0	0	0	NaN	NaN	2.66	1.663	3.487	1.798	3.324	2.017	3.994	2.583	1.935	NaN	NaN
Laml3	MISC	MISC	Miscellaneous	0	0	0	0	0	0	0	0	0	0	0	0	0	1	1	1	1	4	0	0	1	1	1	3	0	0	0	0	0	0	0	0	0	0.061	-0.234	0.8	0.138	2.835	0.669	3.535	0.89	3.379	0.751	1.698	0.267	-0.017
Roa1	MISC	MISC	Miscellaneous	0	0	0	0	1	1	0	0	0	0	1	1	0	0	0	0	0	0	0	0	0	0	0	0	0	0	0	0	0	0	0	0	0	0	-0.296	3.932	0.416	5.527	1.102	5.252	1.203	7.334	1.466	1.862	0	-0.515
Vldlr	MISC	MISC	Miscellaneous	0	0	0	0	0	0	0	0	0	0	0	0	0	0	0	0	0	0	0	0	0	0	0	0	0	0	0	0	0	0	0	0	0	0.701	0.285	NaN	NaN	1.83	0.981	2.04	0.845	1.674	0.698	1.437	0.448	0.186
Nbn	DDR	RES	DNA Resection	0	0	0	0	0	0	0	0	0	0	0	0	0	0	0	0	0	0	0	1	1	0	0	2	0	0	0	0	0	0	0	0	0	2.347	0.417	4.529	0.703	4.209	0.603	2.561	0.297	0.017	-0.169	1.665	3.532	0.695
Parp1	DDR	BER	Base excision repair	0	0	0	0	0	0	0	0	0	0	0	0	1	1	1	1	1	5	1	1	1	1	1	5	1	0	1	0	0	0	0	0	0	0.629	0.066	0.111	-0.046	0.062	-0.088	0.009	-0.153	0.126	-0.056	1.483	5.588	1.025
Rl10A	MISC	MISC	Miscellaneous	0	0	1	1	1	3	0	0	0	0	1	1	0	0	0	0	0	0	0	0	0	0	0	0	0	0	0	0	0	0	0	0	0	1.695	0.707	1.881	0.816	3.272	1.464	3.204	1.446	3.764	1.884	2.06	0.598	0.113
Tob1a	DDR	DRC	DNA Replication Checkpoint	0	0	0	0	0	0	0	1	0	0	0	1	0	0	0	0	0	0	1	1	0	0	0	2	0	0	0	0	0	0	0	0	0	5.184	0.785	5.578	0.801	4.057	0.53	1.884	0.154	0	-0.378	1.673	7.061	1.119
Ews	MISC	MISC	Miscellaneous	0	0	1	1	1	3	0	0	0	1	1	2	0	0	1	1	1	3	0	0	0	1	1	2	0	0	0	0	0	0	0	0	0	0.047	-0.156	4.397	1.001	5.052	1.863	6.156	2.273	6.873	2.738	2.252	0	-1.167
Calx	MISC	MISC	Miscellaneous	0	0	0	0	0	0	0	0	0	0	0	0	0	0	1	0	0	1	0	0	1	1	0	2	0	0	0	0	0	0	0	0	0	0.586	0.122	0.956	0.333	2.559	0.751	2.595	0.663	0.228	-0.049	1.658	1	0.216
Bard1	DDR	HR	Homologous Recombination	0	1	0	0	0	1	0	1	0	0	0	1	0	0	0	0	0	0	0	1	1	0	0	2	0	0	0	0	1	1	0	0	2	4.682	0.778	8.017	1.743	7.676	1.283	5.849	0.777	3.911	0.456	1.966	2.861	0.339
Rb12B	MISC	MISC	Miscellaneous	0	0	0	0	1	1	0	0	0	0	1	1	0	0	0	0	1	1	0	1	1	1	1	4	0	0	0	0	0	0	0	0	0	NaN	NaN	0.934	0.994	1.38	1.306	1.45	1.371	1.915	1.863	1.647	NaN	NaN
Nup54	MISC	MISC	Miscellaneous	0	0	0	0	0	0	0	0	0	0	0	0	0	0	1	1	1	3	0	1	1	1	1	4	0	0	0	0	0	0	0	0	0	0.586	0.138	1.761	0.458	3.961	0.921	4.673	1.195	3.479	1.004	1.83	0.396	0.047
Rpp40	MISC	MISC	Miscellaneous	0	0	0	0	1	1	0	0	0	0	1	1	0	0	0	0	1	1	0	0	0	0	1	1	0	0	0	0	0	0	0	0	0	0.999	0.231	2.647	0.675	3.346	0.985	4.026	1.197	4.695	1.785	1.939	0.434	0.071
Zo84	MISC	MISC	Miscellaneous	0	0	1	1	1	3	0	0	0	0	1	1	0	0	0	0	1	1	0	1	1	1	1	4	0	0	0	0	1	0	0	0	1	0.972	0.755	1.749	1.208	2.633	1.969	2.77	2.044	3.162	2.51	2.241	0.17	-0.39
Up44A	MISC	MISC	Miscellaneous	0	1	1	1	1	4	0	0	0	0	0	0	0	1	1	1	1	4	0	1	1	1	1	4	0	1	1	0	0	0	0	0	0	NaN	NaN	1.114	1.925	1.257	1.811	1.146	1.985	1.016	1.734	1.753	NaN	NaN
Ce087	MISC	MISC	Miscellaneous	0	0	0	0	0	0	0	0	0	0	0	0	0	0	0	0	0	0	0	1	1	0	1	3	0	0	0	0	0	1	0	0	1	NaN	NaN	1.514	1.309	1.928	1.376	NaN	NaN	1.799	1.268	1.228	NaN	NaN
Grwd1	MISC	MISC	Miscellaneous	1	1	1	1	1	5	0	0	0	0	1	1	0	1	1	1	1	4	1	1	1	1	1	5	0	1	1	0	0	0	0	0	0	1.613	2.08	1.874	2.445	2.009	2.664	2.063	2.734	2.525	3.496	2.622	0.627	0.237
Ago4	MISC	MISC	Miscellaneous	0	0	0	0	1	1	0	0	0	0	1	1	0	0	0	0	1	1	0	0	0	0	1	1	0	0	0	0	0	0	0	0	0	NaN	NaN	0.453	0.183	1.588	0.957	1.686	1.014	3.057	1.891	1.548	NaN	NaN
Nupl1	MISC	MISC	Miscellaneous	0	0	0	1	1	2	0	0	0	1	0	1	0	0	0	0	0	0	0	0	1	1	1	3	0	0	0	0	1	0	1	0	2	NaN	NaN	1.931	0.569	4.537	1.053	4.507	1.438	4.524	1.326	1.595	NaN	NaN
Seh1A	MISC	MISC	Miscellaneous	0	0	0	1	1	2	0	0	0	0	0	0	1	1	1	1	1	5	1	1	1	1	1	5	1	1	2	0	0	0	0	0	0	1.423	0.29	3.244	0.707	4.246	1.283	5.204	1.349	5.326	1.386	1.955	0.061	-0.183
Nomo2	MISC	MISC	Miscellaneous	0	1	1	0	0	2	0	0	0	0	0	0	0	0	0	0	0	0	0	0	0	0	0	0	0	0	0	0	0	0	0	0	0	NaN	NaN	3.765	1.649	3.819	1.554	NaN	NaN	NaN	NaN	0.891	NaN	NaN
Syic	MISC	MISC	Miscellaneous	0	0	1	0	1	2	0	0	0	0	0	0	0	0	0	0	0	0	1	1	1	0	1	4	0	0	0	0	0	0	0	0	0	4.086	1.689	3.957	1.516	4.234	1.774	NaN	NaN	4.515	1.974	1.841	0.981	0.723
Rpn1	MISC	MISC	Miscellaneous	0	0	0	0	0	0	0	0	0	0	0	0	0	1	1	1	1	4	0	0	0	0	0	0	0	0	0	0	0	0	0	0	0	0.036	-0.265	0.113	-0.069	1.297	0.237	2.855	0.41	0.743	0.142	1.545	1.391	0.304
1433Z	MISC	MISC	Miscellaneous	0	0	0	0	0	0	0	0	0	0	0	0	0	0	1	0	0	1	0	0	0	0	0	0	0	0	0	0	0	1	0	0	1	0.102	-0.188	0.331	0.017	2.614	0.451	1.223	0.29	0.052	-0.327	1.529	0.591	0.162
Lab	MISC	MISC	Miscellaneous	0	0	0	0	0	0	0	0	0	0	0	0	0	0	0	0	0	0	0	0	0	0	0	0	0	0	0	0	0	0	0	0	0	2.088	0.37	2.798	0.663	4.466	1.275	4.101	1.087	4.407	1.27	1.917	0.079	-0.104
Fmr1B	MISC	MISC	Miscellaneous	0	0	0	1	1	2	0	0	0	0	1	1	0	0	0	0	1	1	0	0	0	1	1	2	0	0	0	0	0	0	0	0	0	NaN	NaN	2.147	0.942	2.864	1.402	3.342	1.645	3.95	2.096	1.746	NaN	NaN
Dhx33	MISC	MISC	Miscellaneous	0	0	1	1	1	3	0	0	0	0	0	0	0	1	1	1	1	4	0	0	0	0	0	0	0	0	0	0	0	0	0	0	0	NaN	NaN	1.836	1.573	1.927	1.675	1.757	1.863	2.222	1.959	1.791	NaN	NaN
Smo1b	DDR	DRC	DNA Replication Checkpoint	0	0	0	0	0	0	0	0	0	0	0	0	0	0	0	0	0	0	0	0	0	0	0	0	0	0	0	0	0	0	0	0	0	0.334	0.009	0.742	0.067	0.005	-0.243	0.001	-0.34	0	-1.319	1.371	5.066	1.031
Nup88	MISC	MISC	Miscellaneous	0	0	1	1	1	3	0	0	0	1	1	2	0	0	1	1	1	3	0	0	1	1	1	3	0	0	0	0	0	0	0	0	0	NaN	NaN	2.267	0.843	3.937	1.751	4.565	2.412	3.82	2.597	1.906	NaN	NaN
Tdrd3	MISC	MISC	Miscellaneous	0	0	0	0	0	0	0	0	0	0	1	1	0	0	0	0	1	1	0	0	0	0	1	1	0	0	0	0	0	0	0	0	0	NaN	NaN	NaN	NaN	0.854	0.431	NaN	NaN	2.105	1.222	0.739	NaN	NaN
Dhx36	MISC	MISC	Miscellaneous	0	0	0	0	0	0	0	0	0	0	1	1	0	0	0	0	1	1	0	0	0	0	0	0	0	0	0	0	0	0	0	0	0	0.123	-0.27	0.322	0.012	1.319	0.584	1.102	0.373	3.198	1.179	1.667	0.23	-0.085
Rfc5	REP	REP_EL	Replication Elongation	0	0	0	0	0	0	0	0	0	0	0	0	1	1	1	1	0	4	1	1	1	1	1	5	1	0	1	0	0	0	0	0	0	1.438	0.306	0.635	0.114	0.495	0.065	0.138	-0.1	0.004	-0.43	1.504	5.338	0.997
Ssrd	MISC	MISC	Miscellaneous	0	0	0	0	0	0	0	0	0	0	0	0	0	0	0	0	0	0	0	0	0	0	0	0	0	0	0	0	0	0	0	0	0	NaN	NaN	0.611	0.189	0.846	0.319	1.662	0.802	0.28	-0.022	1.309	NaN	NaN
Fancl	DDR	FA	Fancon Anemia Pathway	0	0	0	0	0	0	0	0	0	0	0	0	0	0	0	0	0	0	0	0	0	0	0	0	0	0	0	0	0	0	0	0	0	2.031	0.221	2.889	0.23	0.94	0.076	0.195	-0.015	0	-0.372	1.518	4.652	0.899
Rae1l	MISC	MISC	Miscellaneous	0	0	0	1	1	2	0	0	0	0	0	0	0	1	1	1	1	4	0	0	1	1	1	3	0	0	0	0	0	0	0	0	0	1.092	0.221	3.9	0.812	4.58	1.304	5.894	1.541	5.828	1.585	2.002	0.011	-0.329
Rs27A	DDR	REP_MISC	Repair Miscellaneous	0	0	0	0	0	0	0	0	0	0	0	0	0	0	0	0	0	0	0	1	0	1	0	2	0	0	0	0	0	0	0	0	0	6.001	0.899	6.606	1.058	5.875	0.977	5.171	0.999	3.767	0.583	1.907	4.963	0.675
Fancf	DDR	FA	Fancon Anemia Pathway	0	0	0	0	0	0	0	0	0	0	0	0	0	0	0	0	0	0	0	0	0	0	0	0	0	0	0	0	0	0	0	0	0	1.439	0.154	1.447	0.095	0.79	0.093	0.236	-0.009	0	-0.326	1.507	4.7	0.813
Nup188	MISC	NUP	Miscellaneous	0	0	0	1	0	1	0	0	0	0	0	0	0	0	1	1	1	3	0	1	1	1	1	4	0	0	0	0	0	0	0	0	0	NaN	NaN	0.998	0.787	1.917	1.403	2.03	1.485	1.952	1.378	1.621	NaN	NaN
C19L2	MISC	MISC	Miscellaneous	0	1	1	1	1	4	0	0	0	0	0	0	0	1	1	1	1	4	0	0	0	0	0	0	0	0	0	0	1	0	0	0	1	NaN	NaN	1.516	1.784	1.932	2.057	1.766	1.71	2.307	2.339	1.856	NaN	NaN
Tmx3	MISC	MISC	Miscellaneous	0	0	0	0	0	0	0	0	0	0	0	0	0	0	0	0	0	0	0	0	0	0	0	0	0	0	0	0	1	1	1	0	3	0.478	0.308	0.575	0.377	0.585	0.387	0.598	0.483	NaN	NaN	1.319	1.39	0.661
Dhrs7	MISC	MISC	Miscellaneous	0	0	0	0	0	0	0	0	0	0	0	0	0	1	1	1	0	3	0	0	0	0	0	0	0	0	0	0	0	0	0	0	0	0.048	-0.206	0.797	0.169	0.796	0.167	1.865	0.5	0.009	-0.402	1.527	2.366	0.364
Spcs2	MISC	MISC	Miscellaneous	0	0	0	0	0	0	0	0	0	0	0	0	0	0	0	0	0	0	0	0	0	0	0	0	1	1	2	0	0	0	0	0	0	0.462	0.365	0.721	0.828	0.972	1.021	0.948	0.987	NaN	NaN	1.442	0.378	0.081
Fancc	DDR	FA	Fancon Anemia Pathway	0	0	0	0	0	0	0	0	0	0	0	0	0	0	0	0	0	0	0	0	0	0	0	0	0	0	0	0	0	0	0	0	0	2.115	0.11	1.907	0.068	0.785	0.049	0.001	-0.094	0	-0.428	1.482	6.209	0.796
Ppp1ca	DDR	REP_MISC	Repair Miscellaneous	0	0	0	0	0	0	0	0	0	0	0	0	0	0	0	0	0	0	0	1	1	1	0	3	0	0	0	0	0	0	0	0	0	1.27	0.344	3.45	0.803	2.831	0.532	2.266	0.418	1.504	0.251	1.704	2.092	0.544
Tfp11	MISC	MISC	Miscellaneous	0	0	0	0	0	0	0	0	0	0	0	0	0	0	0	0	0	0	0	0	0	0	0	0	0	0	0	0	0	1	0	0	1	0.898	2.069	0.726	0.79	1.003	1.005	0.248	-0.127	0.693	0.8	1.828	0.837	1.795
Rnh2A	REP	REP_EL	Replication Elongation	0	0	0	0	0	0	0	0	0	0	0	0	0	0	0	0	0	0	0	0	0	0	0	0	0	0	0	0	0	0	0	0	0	2.586	1.258	0.885	0.4	0.831	0.427	NaN	NaN	NaN	NaN	1.076	3.231	1.561
Baz1b	DDR	DSB	DSB Signalling	0	0	0	0	1	1	0	0	0	0	0	0	0	0	0	0	1	1	0	1	1	1	1	4	0	0	0	0	0	1	0	0	1	2.058	0.278	6.811	0.975	7.295	1.212	6.705	1.168	7.225	1.457	1.969	0.034	-0.204
Bcd1	MISC	MISC	Miscellaneous	0	0	1	1	1	3	0	0	0	0	1	1	0	1	1	1	1	4	0	0	0	1	1	2	0	0	0	0	0	0	0	0	0	0.463	0.072	1.813	0.535	4.074	1.408	4.457	1.733	5.467	2.597	2.095	0	-0.607
Rpp14	MISC	MISC	Miscellaneous	0	0	1	1	1	3	0	0	0	0	1	1	0	0	0	0	1	1	0	0	0	1	1	2	0	0	0	0	0	0	0	0	0	NaN	NaN	1.377	1.324	1.965	1.588	2.351	1.973	2.904	2.599	1.842	NaN	NaN
Ef1B	MISC	MISC	Miscellaneous	0	0	0	1	1	2	0	0	0	1	1	2	0	0	0	1	0	1	0	0	0	1	1	2	0	0	0	0	0	0	0	0	0	1.539	1.424	1.24	0.925	1.777	1.059	1.818	3.098	1.495	2.25	2.204	1.161	1.088
Mus81	DDR	INC	DNA Incision	0	0	0	0	0	0	0	0	0	0	0	0	0	0	0	0	0	0	1	1	1	1	1	5	1	1	2	0	0	0	0	0	0	0.753	0.196	0.46	0.075	0.069	-0.214	0.035	-0.298	0.003	-0.658	1.438	3.807	1.121
Tcph	MISC	MISC	Miscellaneous	0	0	0	1	1	2	0	0	0	0	1	1	1	0	1	1	1	4	1	0	1	1	1	4	0	1	1	0	0	1	0	0	1	1.439	1.302	NaN	NaN	1.362	1.249	1.759	1.732	2.324	2.443	1.758	0.589	0.758
Sr140	MISC	MISC	Miscellaneous	0	0	0	0	0	0	0	0	0	0	0	0	0	0	0	0	0	0	0	0	0	0	0	0	0	0	0	0	0	0	0	0	0	1.64	1.259	1.267	0.609	1.322	0.635	0.934	0.428	1.442	0.679	1.799	1.772	1.327
Syne1	MISC	MISC	Miscellaneous	0	0	0	0	0	0	1	0	0	0	0	1	1	1	1	0	0	3	1	1	1	1	0	4	1	0	1	0	0	0	0	0	0	1.111	1	0.083	-0.57	0.03	-0.993	0.011	-1.478	NaN	NaN	1.083	2.958	2.69
Aukbb	MISC	MISC	Miscellaneous	0	0	0	0	0	0	0	0	0	0	0	0	0	0	0	0	0	0	0	0	0	0	0	0	0	0	0	0	0	0	0	0	0	0.201	-0.062	2.4	0.67	2.968	0.894	2.052	0.52	2.685	0.672	1.735	0.012	-0.26
Faap24	DDR	FA	Fancon Anemia Pathway	0	0	0	0	0	0	0	0	0	0	0	0	0	0	0	0	0	0	0	0	0	0	0	0	0	0	0	0	0	0	0	0	0	0.665	0.056	0.857	0.057	0.546	0.035	0.027	-0.075	0.002	-0.364	1.483	4.675	0.715
Cul1	MISC	MISC	Miscellaneous	0	0	0	0	0	0	0	0	0	0	0	0	0	0	0	0	0	0	0	0	0	0	0	0	0	0	0	0	0	0	0	0	0	0.291	-0.003	2.666	0.357	2.805	0.451	2.43	0.382	2.092	0.276	1.628	1.655	0.241
Ppp1cb	DDR	REP_MISC	Repair Miscellaneous	0	0	0	0	0	0	0	0	0	0	0	0	0	0	0	0	0	0	0	0	0	0	0	0	0	0	0	0	0	0	0	0	0	4.279	0.491	4.937	0.668	5.095	0.589	4.446	0.554	3.614	0.31	1.731	4.071	0.586
Aaas	MISC	MISC	Miscellaneous	0	0	0	1	1	2	0	0	0	0	0	0	0	0	1	1	1	3	1	1	1	1	1	5	0	0	0	0	0	0	0	0	0	0.987	0.999	1.162	0.985	1.539	1.355	1.871	1.675	1.685	1.487	2.028	0.683	0.327
Utp6	MISC	MISC	Miscellaneous	0	0	0	0	0	0	0	0	0	0	0	0	0	0	0	0	0	0	0	0	0	0	0	0	0	0	0	0	0	0	0	0	0	0.841	0.706	1.122	0.821	1.164	0.863	0.791	0.655	0.743	0.603	1.787	0.589	0.525
Ange2	MISC	MISC	Miscellaneous	0	0	0	0	0	0	0	0	0	0	0	0	0	0	0	0	0	0	0	0	0	0	0	0	0	0	0	0	0	0	0	0	0	0.766	0.527	NaN	NaN	0.725	0.58	NaN	NaN	NaN	NaN	0.686	1.231	0.627
Nupl	MISC	MISC	Miscellaneous	0	0	0	0	0	0	0	0	0	0	0	0	0	0	0	0	0	0	0	0	0	0	0	0	0	0	0	0	0	0	0	0	0	0.824	0.27	2.361	0.528	2.469	0.655	2.692	0.706	2.549	0.641	1.741	0.926	0.295
Rfc3	REP	REP_EL	Replication Elongation	0	0	0	0	0	0	0	0	0	0	0	0	1	1	1	1	0	4	1	1	1	1	0	4	1	0	1	0	0	0	0	0	0	3.394	0.369	0.356	0.006	0.914	0.057	0.015	-0.092	0	-0.485	1.496	6.12	0.991
Srrm1	MISC	MISC	Miscellaneous	0	0	0	0	0	0	0	0	0	0	0	0	0	0	0	0	0	0	0	0	0	0	0	0	0	0	0	0	0	0	0	0	0	1.007	1.003	1.166	0.192	0.714	0.151	0.05	-0.217	0.058	-0.826	1.538	1.456	1.528
Mlecb	MISC	MISC	Miscellaneous	0	0	0	0	0	0	0	0	0	0	0	0	0	0	0	0	0	0	0	0	0	1	0	1	1	0	1	0	0	0	0	0	0	0.168	-0.158	0.777	0.185	1.505	0.469	2.47	0.812	1.197	0.363	1.645	0.348	0.045
Aimp1	MISC	MISC	Miscellaneous	0	0	0	0	0	0	0	0	0	0	0	0	0	0	0	0	0	0	0	0	0	0	0	0	0	0	0	0	0	0	0	0	0	1.15	0.355	2.515	0.722	2.83	0.951	2.07	0.664	3.705	1.205	1.839	0.476	0.072
Sf3B1	MISC	MISC	Miscellaneous	0	0	0	0	0	0	0	0	0	0	0	0	0	0	0	0	0	0	0	0	0	0	0	0	0	0	0	0	0	0	0	0	0	1.783	0.972	2.052	0.313	1.97	0.354	2.774	0.397	1.973	0.389	1.707	2.235	1.281
Lap2B	MISC	MISC	Miscellaneous	0	0	0	0	0	0	0	0	0	0	0	0	0	0	0	0	0	0	0	0	0	1	1	2	0	0	0	0	0	0	0	0	0	0.529	0.113	3.583	0.467	2.66	0.688	4.294	1.077	5.517	0.995	1.797	0.426	0.08
Upk3A	MISC	MISC	Miscellaneous	0	0	0	0	0	0	0	0	0	0	0	0	0	0	0	0	0	0	0	0	0	0	0	0	0	0	0	0	0	0	0	0	0	0.553	0.093	1.868	0.388	1.985	0.432	1.695	0.367	0.686	0.114	1.621	1.576	0.317
Cs047	MISC	MISC	Miscellaneous	0	0	0	1	1	2	0	0	0	0	1	1	0	1	1	1	1	4	0	0	0	0	1	1	0	0	0	0	0	0	0	0	0	0.932	0.258	1.742	0.381	3.352	0.993	4.357	1.367	5.794	2.319	1.992	0.168	-0.079
Mfap1	MISC	MISC	Miscellaneous	1	0	0	1	0	2	0	0	0	0	0	0	1	1	0	0	0	2	0	0	0	0	0	0	0	0	0	0	0	1	0	0	1	1.8	2.539	2.168	1.379	2.527	1.325	2.249	1.434	NaN	NaN	1.761	1.474	1.869
Ro32	MISC	MISC	Miscellaneous	0	0	0	0	0	0	0	0	0	0	0	0	0	1	1	1	1	4	0	0	0	0	0	0	0	0	0	0	0	0	0	0	0	0.028	-0.368	0.949	0.153	3.392	0.713	3.046	0.835	2.921	1.052	1.714	0.029	-0.427
Dctn5	MISC	MISC	Miscellaneous	0	0	1	0	0	1	0	0	0	0	0	0	0	0	0	0	0	0	0	0	0	0	0	0	0	0	0	0	0	0	0	0	0	NaN	NaN	NaN	NaN	2.452	1.84	NaN	NaN	NaN	NaN	0.46	NaN	NaN
Cld4	MISC	MISC	Miscellaneous	0	0	0	0	0	0	0	0	0	0	0	0	0	0	0	0	0	0	0	0	0	0	0	0	0	0	0	0	0	0	0	0	0	2.231	1.085	NaN	NaN	2.89	1.294	NaN	NaN	2.451	1.273	1.216	1.694	0.441
Rtn3A	MISC	MISC	Miscellaneous	0	0	0	0	0	0	0	0	0	0	0	0	1	1	1	1	1	5	0	1	1	1	1	4	0	0	0	0	0	0	0	0	0	0.028	-0.167	2.868	0.413	1.307	0.285	2.656	0.539	0.944	0.129	1.606	0.779	0.195
Ddx5	MISC	MISC	Miscellaneous	0	0	0	0	1	1	0	0	0	0	0	0	0	0	0	0	0	0	0	0	0	0	0	0	0	0	0	0	0	0	0	0	0	3.035	0.259	5.933	0.64	6.73	1.028	6.991	1.135	7.895	1.264	1.895	0.009	-0.129
C4Bpa	MISC	MISC	Miscellaneous	0	0	0	0	0	0	0	0	0	0	0	0	0	0	0	0	0	0	0	0	0	0	0	0	0	0	0	0	0	0	0	0	0	NaN	NaN	0.578	0.309	1.117	0.734	1.088	0.869	0.562	0.29	1.376	NaN	NaN
Dgcr8	MISC	MISC	Miscellaneous	0	1	1	1	1	4	0	0	0	0	0	0	0	0	0	0	1	1	0	0	0	0	1	1	0	0	0	0	0	0	0	0	0	1.552	1.73	1.465	1.886	1.796	2.451	2.156	2.419	2.588	3.018	2.457	0.261	-0.084
Fanca	DDR	FA	Fancon Anemia Pathway	0	0	0	0	0	0	0	0	0	0	0	0	0	0	0	0	0	0	0	0	0	0	0	0	0	0	0	0	0	0	0	0	0	1.981	0.213	2.226	0.237	0.95	0.1	0.567	0.046	0.002	-0.236	1.536	6.548	0.747
Plrg1	MISC	MISC	Miscellaneous	0	0	0	0	0	0	0	0	0	0	1	1	0	0	0	0	0	0	0	0	0	0	0	0	0	0	0	0	0	1	0	0	1	0.484	0.276	0.098	-0.225	0.042	-0.484	0.059	-0.233	1.051	0.327	1.481	0.96	1.393
Traf4	MISC	MISC	Miscellaneous	0	0	0	0	0	0	0	0	0	0	0	0	0	1	1	1	1	4	0	0	0	0	0	0	0	0	0	0	0	0	0	0	0	NaN	NaN	1.663	1	2.228	1.459	1.81	1.112	1.938	1.205	1.603	NaN	NaN
Pcf11	MISC	MISC	Miscellaneous	0	0	0	1	1	2	0	0	0	0	1	1	0	0	0	0	1	1	0	0	0	0	1	1	0	0	0	0	0	0	0	0	0	0.586	0.435	0.377	0.136	1.705	1.359	1.826	1.467	3.025	2.722	2.025	0.046	-0.303
Eapp	MISC	MISC	Miscellaneous	0	0	0	0	0	0	0	0	0	0	0	0	0	0	0	0	0	0	0	0	0	0	0	0	0	0	0	0	0	1	0	0	1	NaN	NaN	NaN	NaN	0.487	0.241	NaN	NaN	NaN	NaN	0.319	NaN	NaN
Brx1	MISC	MISC	Miscellaneous	1	1	1	1	1	5	0	0	0	0	0	0	0	0	0	0	0	0	0	0	1	1	1	3	0	0	0	0	0	0	0	0	0	2.803	1.94	3.582	2.048	3.899	2.4	4.228	2.728	4.011	2.53	2.582	0.679	0.151
Nono	MISC	MISC	Miscellaneous	0	0	0	1	1	2	0	0	0	0	0	0	0	0	0	0	0	0	0	0	0	0	0	0	0	0	0	0	0	0	0	0	0	0.219	-0.028	3.159	0.568	4.737	1.124	5.402	1.362	5.593	1.496	1.914	0	-0.547
Hndla	MISC	MISC	Miscellaneous	0	0	0	0	0	0	0	0	0	0	0	0	0	1	1	1	1	4	0	0	0	0	0	0	0	0	0	0	0	0	0	0	0	1.19	0.131	4.222	0.614	4.659	0.768	3.645	0.862	4.832	0.827	1.784	0.238	-0.032
Rs13	MISC	MISC	Miscellaneous	0	0	0	0	0	0	0	0	0	0	0	0	0	0	0	0	0	0	0	0	0	0	0	0	0	0	0	0	0	0	0	0	0	0.848	0.096	4.411	0.713	4.741	0.875	5.023	1.139	5.128	1.173	1.86	0.013	-0.178
Wdr48	DDR	FA	Fancon Anemia Pathway	0	0	0	0	0	0	0	0	0	0	0	0	0	1	1	1	1	4	0	1	1	1	1	4	0	0	0	0	1	1	1	1	4	0.218	-0.026	4.801	0.872	4.577	1.002	5.091	0.929	3.919	0.671	1.809	0.002	-0.429
Fancb	DDR	FA	Fancon Anemia Pathway	0	0	0	0	0	0	0	0	0	0	0	0	0	0	0	0	0	0	0	0	0	0	0	0	0	0	0	0	0	0	0	0	0	1.097	0.094	1.562	0.086	0.046	-0.051	0.03	-0.07	0	-0.359	1.482	5.25	0.742
Nkrf	MISC	MISC	Miscellaneous	0	0	0	0	1	1	0	0	0	0	1	1	0	0	0	0	1	1	0	0	0	0	1	1	0	0	0	0	0	0	0	0	0	0.495	0.329	0.688	0.491	1.194	1.023	1.443	1.216	2.137	1.903	1.905	0.116	-0.097
U2Af2	MISC	MISC	Miscellaneous	0	0	0	0	0	0	0	0	0	0	0	0	0	0	0	0	0	0	0	0	0	0	0	0	0	0	0	0	0	0	0	0	0	2.746	1.104	2.787	0.66	2.293	0.755	1.306	0.311	1.403	0.315	1.772	2.545	0.945
Ing2	MISC	MISC	Miscellaneous	0	0	0	1	1	2	0	0	0	0	1	1	0	0	0	0	1	1	0	0	0	0	1	1	0	0	0	0	0	0	0	0	0	NaN	NaN	NaN	NaN	2.045	1.135	3.366	1.473	4.259	2.508	1.366	NaN	NaN
Fbxw7	MISC	MISC	Miscellaneous	0	0	0	0	0	0	0	0	0	0	0	0	0	0	0	0	0	0	0	0	0	0	0	0	0	0	0	0	0	0	0	0	0	0.191	-0.03	1.131	0.199	0.276	-0.011	0.006	-0.275	0	-1.205	1.411	1.326	0.572
Alkb5	DDR	BER	Base excision repair	0	0	0	1	1	2	0	0	0	0	1	1	0	0	0	1	1	2	0	0	0	1	1	2	0	0	0	0	0	0	0	0	0	0.115	-0.126	1.786	0.376	3.181	1.137	3.651	1.713	5.007	2.481	2.019	0.02	-0.673
Upk1A	MISC	MISC	Miscellaneous	0	0	0	0	0	0	0	0	0	0	0	0	0	0	0	0	0	0	0	0	0	0	0	0	0	0	0	0	0	0	0	0	0	1.178	0.309	1.448	0.335	2.158	0.533	1.917	0.458	0.527	0.101	1.649	1.672	0.365
Faap100	DDR	FA	Fancon Anemia Pathway	0	0	0	0	0	0	0	0	0	0	0	0	0	0	0	0	0	0	0	0	0	0	0	0	0	0	0	0	0	0	0	0	0	2.081	0.233	1.287	0.136	0.069	-0.08	0.056	-0.092	0	-0.443	1.487	6.312	0.9
Incea	MISC	MISC	Miscellaneous	0	0	0	0	0	0	0	0	0	0	0	0	0	0	0	0	0	0	0	0	0	0	0	0	0	0	0	0	0	0	0	0	0	0.108	-0.169	3.069	0.633	3.87	0.833	3.481	0.634	2.971	0.578	1.722	0.016	-0.419
Stag1	REP	SMC1/3	SMC1/3 complex	0	0	0	0	0	0	0	0	0	0	0	0	0	1	1	1	0	3	0	1	1	1	0	3	1	1	2	0	0	0	0	0	0	NaN	NaN	0.218	-0.05	0.147	-0.125	0.023	-0.353	NaN	NaN	0.862	NaN	NaN
Lemd1	MISC	MISC	Miscellaneous	0	0	0	0	0	0	0	0	0	0	0	0	0	1	1	1	1	4	0	0	1	0	0	1	1	0	1	0	0	0	0	0	0	0.006	-0.651	0.003	-0.618	0.228	-0.042	0.044	-0.257	0.029	-0.322	1.362	0.242	-0.03
Dhx37	MISC	MISC	Miscellaneous	0	0	0	0	0	0	0	0	0	0	0	0	0	0	0	0	0	0	0	0	0	0	0	0	0	0	0	0	0	0	0	0	0	NaN	NaN	0.964	0.604	0.676	0.416	1.128	0.666	1.125	0.616	1.386	NaN	NaN
Pp2Bb	MISC	MISC	Miscellaneous	0	0	0	0	0	0	0	0	0	0	0	0	0	0	0	0	0	0	0	0	0	0	0	0	0	0	0	0	0	0	0	0	0	0.001	-1.469	0.044	-0.387	0.003	-0.87	0.003	-1.02	0	-2.564	1.091	0.272	-0.025
Fa98B	MISC	MISC	Miscellaneous	0	0	0	0	0	0	0	0	0	0	0	0	0	0	0	0	0	0	0	0	0	0	0	0	0	0	0	0	0	0	0	0	0	NaN	NaN	NaN	NaN	2.211	0.846	2.183	0.999	2.859	1.175	1.16	NaN	NaN
Rfc4	REP	REP_EL	Replication Elongation	0	0	0	0	0	0	0	0	0	0	0	0	1	1	1	1	0	4	1	1	1	1	0	4	1	0	1	0	0	0	0	0	0	4.933	0.419	1.166	0.057	0.001	-0.162	0.062	-0.091	0	-0.548	1.483	5.317	1.15
Acbp4	MISC	MISC	Miscellaneous	0	0	0	0	0	0	0	1	0	0	0	1	0	1	0	0	0	1	0	1	0	0	0	1	0	0	0	0	0	0	0	0	0	0.002	-0.277	4.632	0.579	0.002	-0.407	0	-0.622	0	-0.773	1.395	3.897	0.691
Dhx35	MISC	MISC	Miscellaneous	0	0	0	0	0	0	0	0	0	0	0	0	0	0	0	0	0	0	0	0	0	0	0	0	0	0	0	0	0	1	0	0	1	NaN	NaN	NaN	NaN	0.599	0.25	NaN	NaN	0.755	0.33	0.648	NaN	NaN
Rfc2	REP	REP_EL	Replication Elongation	0	0	0	0	0	0	0	0	0	0	0	0	1	1	1	1	1	5	1	1	1	0	0	3	1	0	1	0	0	0	0	0	0	1.477	0.145	0.002	-0.238	0.002	-0.194	0	-0.416	0	-0.822	1.387	5.098	0.897
Rad18	DDR	SMC5/6	SMC5/6 complex	0	0	0	0	0	0	1	1	0	0	0	2	1	1	1	1	1	5	1	1	1	1	1	5	1	1	2	0	0	0	0	0	0	3.6	0.666	0	-0.698	0	-1.558	0	-2.313	0	-3.107	1.082	6.605	2.78
Top3A	DDR	HR	Homologous Recombination	0	0	0	0	0	0	0	0	0	0	0	0	0	0	0	0	0	0	0	0	0	0	0	0	0	0	0	0	0	0	0	0	0	0.074	-0.043	0.001	-0.183	0.003	-0.199	0	-0.381	0	-0.65	1.39	6.063	0.706
Reep5	MISC	MISC	Miscellaneous	0	0	0	0	0	0	0	0	0	0	0	0	0	1	1	1	0	3	0	1	1	1	0	3	0	0	0	0	0	0	0	0	0	0.356	0.019	0.835	0.136	1.812	0.366	1.57	0.275	0.056	-0.421	1.54	1.554	0.201
Atm	DDR	DSB	DSB Signalling	0	0	0	0	0	0	0	0	0	0	0	0	0	0	0	0	0	0	0	0	0	0	0	0	0	0	0	0	0	0	0	0	0	0	-0.897	0	-0.892	0	-0.609	0	-0.654	0	-0.872	1.21	1.711	0.256
Ch033	MISC	MISC	Miscellaneous	0	0	1	1	1	3	0	0	0	0	1	1	0	0	0	0	1	1	0	0	1	1	1	3	0	0	0	0	0	0	0	0	0	NaN	NaN	1.162	1.361	1.963	2.094	2.096	2.153	3.088	3.552	1.986	NaN	NaN
Nupl2	MISC	MISC	Miscellaneous	0	0	1	1	1	3	0	0	0	0	1	1	0	0	0	0	0	0	0	0	0	0	0	0	0	0	0	0	0	0	0	0	0	0.892	1.499	1.083	1.887	1.131	1.985	1.301	2.324	1.451	2.615	2.267	0.487	0.054
Tera	DDR	REP_MISC	Repair Miscellaneous	0	0	0	0	0	0	0	0	0	0	0	0	0	1	1	1	1	4	0	0	0	0	0	0	0	0	0	0	0	1	1	0	2	0.034	-0.11	3.143	0.364	5.289	0.94	5.341	0.989	1.093	0.263	1.72	0	-0.512
Tho4B	MISC	MISC	Miscellaneous	0	0	0	0	1	1	0	0	0	0	1	1	0	0	0	0	1	1	0	0	0	0	0	0	0	0	0	0	0	0	0	0	0	0.729	0.152	2.143	0.445	4.045	0.942	4.181	1.011	5.363	1.654	1.88	0.015	-0.251
Plak	MISC	MISC	Miscellaneous	0	0	0	0	0	0	0	0	0	0	0	0	0	0	0	0	0	0	0	0	0	0	0	0	0	0	0	0	0	0	1	0	1	0.415	0.217	0.106	-0.539	0.139	-0.529	0.03	-0.885	0.007	-1.799	1.279	1.574	1.282
Epa2A	MISC	MISC	Miscellaneous	0	0	0	1	1	2	0	0	0	0	0	0	0	0	0	0	1	1	0	0	0	0	0	0	0	0	0	0	0	0	0	0	0	0.569	0.097	5.324	0.668	5.01	1.274	5.7	1.528	6.948	1.861	2.006	0.001	-0.641
Nufp1	MISC	MISC	Miscellaneous	0	0	0	1	1	2	0	0	0	0	1	1	0	0	0	0	1	1	0	0	0	0	1	1	0	0	0	0	0	0	0	0	0	1.399	1.146	1.283	1.002	1.703	1.147	1.924	1.635	3.184	2.567	2.139	0.691	0.532
Psmb2	PROT	MISC	Miscellaneous	0	0	0	0	0	0	0	0	0	0	0	0	0	0	0	0	0	0	0	0	0	0	0	0	0	0	0	0	0	0	0	0	0	NaN	NaN	NaN	NaN	1.093	0.516	1.154	0.6	NaN	NaN	0.691	NaN	NaN
Red1	MISC	MISC	Miscellaneous	0	0	0	0	1	1	0	0	0	0	0	0	0	0	0	0	0	0	0	0	1	1	1	3	0	0	0	0	0	0	0	0	0	NaN	NaN	NaN	NaN	1.728	1.143	1.629	1.348	2.214	1.585	1.241	NaN	NaN
Ktn1	MISC	MISC	Miscellaneous	0	0	0	0	0	0	0	0	0	0	0	0	0	1	1	1	0	3	0	0	0	0	0	0	0	0	0	0	0	0	0	0	0	0.16	-0.038	0.534	0.064	2.987	0.354	0.696	0.186	0.105	-0.093	1.545	0.503	0.138
Pab2A	MISC	MISC	Miscellaneous	0	0	0	1	1	2	0	0	0	1	1	2	0	0	0	0	1	1	0	0	0	1	1	2	0	0	0	0	0	0	0	0	0	0.038	-0.627	0.268	-0.029	1.351	0.82	2.937	1.52	4.348	2.184	1.862	0.008	-0.921
Ddx17	MISC	MISC	Miscellaneous	0	0	0	1	1	2	0	0	0	0	0	0	0	1	1	1	1	4	0	0	0	0	0	0	0	0	0	0	0	0	0	0	0	0.899	0.13	4.207	0.582	5.329	1	5.922	1.276	6.574	1.492	1.911	0.005	-0.348
Prp4	MISC	MISC	Miscellaneous	0	0	0	0	1	1	0	0	0	0	1	1	0	0	0	0	0	0	0	0	0	0	1	1	0	0	0	0	0	0	0	0	0	2.548	0.393	3.82	0.566	4.922	0.91	5.472	1.253	6.941	1.88	1.961	0.324	0.005
Fancg	DDR	FA	Fancon Anemia Pathway	0	0	0	0	0	0	0	0	0	0	0	0	0	0	0	0	0	0	0	0	0	0	0	0	0	0	0	0	0	0	0	0	0	0.798	0.066	1.392	0.113	0.208	-0.019	0.351	0.009	0	-0.326	1.493	5.843	0.604
Nup50	MISC	MISC	Miscellaneous	0	0	0	0	0	0	0	0	0	0	0	0	0	1	1	1	1	4	0	0	1	1	1	3	0	0	0	0	0	0	0	0	0	2.681	0.346	4.337	0.655	5.227	1.14	5.969	1.218	4.866	1.215	1.914	0.002	-0.276
Fa98A	MISC	MISC	Miscellaneous	0	0	0	0	0	0	0	0	0	0	0	0	0	0	0	1	1	2	0	0	0	0	0	0	0	0	0	0	0	0	0	0	0	0.351	0.023	2.056	0.453	3.302	0.868	3.294	0.962	4.187	1.252	1.816	0.005	-0.33
Faap16	DDR	FA	Fancon Anemia Pathway	0	0	0	0	0	0	0	0	0	0	0	0	0	0	0	0	0	0	0	0	0	0	0	0	0	0	0	0	0	0	0	0	0	1.314	0.211	1.543	0.27	0.392	0.034	0.157	-0.059	0.002	-0.397	1.512	4.282	0.69
Myef2	MISC	MISC	Miscellaneous	0	0	0	1	1	2	0	0	0	0	0	0	0	0	0	0	0	0	0	0	0	0	0	0	0	0	0	0	0	0	0	0	0	0.969	0.119	3.381	0.54	4.873	1.014	5.657	1.275	5.964	1.366	1.893	0	-0.386
Brca1	DDR	HR	Homologous Recombination	0	0	0	0	0	0	0	0	0	0	0	0	0	0	0	0	0	0	0	1	0	0	0	1	0	0	0	0	0	0	0	0	0	2.805	0.349	6.135	1.164	4.887	0.646	0.724	0.054	0.001	-0.306	1.677	2.23	0.211
Zchc4	MISC	MISC	Miscellaneous	0	0	1	0	1	2	0	0	0	0	1	1	0	0	0	0	1	1	0	0	0	0	1	1	0	0	0	0	0	0	0	0	0	NaN	NaN	1.16	0.688	2.95	1.926	NaN	NaN	4.414	3.683	1.492	NaN	NaN
Snd1	MISC	MISC	Miscellaneous	0	0	0	0	0	0	0	0	0	0	0	0	0	0	0	0	0	0	0	0	0	0	0	0	0	0	0	0	0	0	0	0	0	0.819	0.118	2.829	0.463	4.001	0.642	4.15	0.673	2.101	0.33	1.695	0.255	-0.019
Nucl	MISC	MISC	Miscellaneous	0	0	0	1	1	2	0	0	0	0	0	0	0	0	0	0	1	1	0	0	0	0	0	0	0	0	0	0	0	0	0	0	0	1.355	0.178	4.076	0.624	5.101	0.872	5.636	1.272	6.055	1.475	1.903	0.008	-0.189
Rbm6	MISC	MISC	Miscellaneous	0	0	0	0	1	1	0	0	0	0	0	0	0	0	0	0	0	0	0	0	0	0	0	0	0	0	0	0	0	0	0	0	0	0.558	0.091	2.428	0.38	4.472	0.931	5.112	1.1	5.507	1.456	1.859	0.007	-0.336
Ctk2	MISC	MISC	Miscellaneous	0	0	0	0	0	0	0	0	0	0	0	0	0	0	0	0	1	1	0	0	0	0	0	0	0	0	0	0	0	0	0	0	0	1.527	0.395	1.966	0.394	3.045	0.518	1.438	0.197	2.577	0.481	1.672	1.598	0.381
Senp7	MISC	MISC	Miscellaneous	0	0	0	0	0	0	0	0	0	0	0	0	0	0	0	0	0	0	0	0	0	0	0	0	0	0	0	0	0	0	0	0	0	0.363	0.026	3.275	0.956	4.502	1.062	3.265	0.787	0.941	0.168	1.766	0.001	-0.535
Srsf9	MISC	MISC	Miscellaneous	0	0	0	0	0	0	0	0	0	0	0	0	0	0	0	0	0	0	0	0	0	0	0	0	0	0	0	0	0	0	0	0	0	0	-0.524	0.024	-0.277	1.518	0.393	1.36	0.286	2.914	0.64	1.553	0.006	-0.416
Dhx9	MISC	MISC	Miscellaneous	0	0	0	0	1	1	0	0	0	0	1	1	0	0	0	0	0	0	0	0	0	0	1	1	0	0	0	0	0	0	0	0	0	0.252	-0.009	4.509	0.381	5.731	0.866	8.329	1.24	9.256	1.615	1.882	0	-0.38
Hnrpm	MISC	MISC	Miscellaneous	0	0	0	1	1	2	0	0	0	0	0	0	0	0	0	0	0	0	0	0	0	0	1	1	0	0	0	0	0	0	0	0	0	1.386	0.216	3.459	0.62	4.871	1.089	5.748	1.38	6.126	1.681	1.958	0	-0.385
Urb2	MISC	MISC	Miscellaneous	0	0	0	0	0	0	0	0	0	0	0	0	0	0	0	0	0	0	0	0	0	0	0	0	0	0	0	0	0	0	0	0	0	2.627	0.297	3.383	0.359	3.691	0.523	4.145	0.645	4.424	0.385	1.694	2.329	0.259
Tnr6B	MISC	MISC	Miscellaneous	0	0	0	0	0	0	0	0	0	0	0	0	0	0	0	0	0	0	0	0	0	0	0	0	0	0	0	0	0	0	0	0	0	1.731	0.31	3.19	0.683	3.733	0.848	3.541	0.787	2.274	0.488	1.773	0.157	-0.053
Inceb	MISC	MISC	Miscellaneous	0	0	0	0	0	0	0	0	0	0	0	0	0	0	0	0	0	0	0	0	0	0	0	0	0	0	0	0	0	0	0	0	0	0.052	-0.119	4.16	0.589	4.499	0.636	4.028	0.652	4.041	0.528	1.703	0.001	-0.272
Edc4	MISC	MISC	Miscellaneous	0	0	0	1	0	1	0	0	0	0	0	0	0	1	1	1	1	4	0	0	0	1	0	1	0	0	0	0	0	0	0	0	0	0.585	0.189	2.609	0.967	3.032	1.193	3.247	1.395	2.797	1.143	1.929	0.016	-0.531
Zn271	MISC	MISC	Miscellaneous	0	0	0	1	1	2	0	0	0	0	1	1	0	0	0	0	1	1	0	0	1	1	1	3	0	0	0	0	0	0	0	0	0	0.727	0.13	2.598	0.749	4.332	1.354	4.9	1.754	4.665	2.563	2.11	0	-0.754
Syrc	MISC	MISC	Miscellaneous	0	0	0	0	0	0	0	0	0	0	0	0	0	0	0	0	0	0	0	0	0	0	0	0	0	0	0	0	0	0	0	0	0	0.795	0.082	3.639	0.515	5.059	0.614	3.829	0.603	6.689	0.921	1.743	0.131	-0.063
Grp78	MISC	MISC	Miscellaneous	0	0	0	0	0	0	0	0	0	0	0	0	0	0	0	0	0	0	0	0	0	0	0	0	0	0	0	0	0	0	0	0	0	0.5	0.084	0.576	0.123	1.724	0.513	1.855	0.58	1.184	0.368	1.643	0.415	0.035
Srp72	MISC	MISC	Miscellaneous	0	0	0	0	1	1	0	0	0	0	0	0	0	0	0	0	1	1	0	0	0	0	0	0	0	0	0	0	0	0	0	0	0	0.212	-0.044	1.947	0.45	3.497	0.92	3.62	0.978	5.01	1.63	1.855	0.003	-0.508
Ddx21	MISC	MISC	Miscellaneous	0	0	0	0	1	1	0	0	0	0	1	1	0	0	0	0	0	0	0	0	0	0	1	1	0	0	0	0	0	0	0	0	0	2.557	0.284	6.458	0.491	7.668	0.92	8.793	1.2	9.151	1.639	1.92	0.013	-0.186
Hnrpl	MISC	MISC	Miscellaneous	0	0	0	0	0	0	0	0	0	0	0	0	0	0	0	0	0	0	0	0	0	0	0	0	0	0	0	0	0	0	0	0	0	0.014	-0.443	0.002	-0.51	0	-0.84	0	-1.202	0	-2.279	1.142	2.888	0.846
Pkp4	MISC	MISC	Miscellaneous	0	1	1	1	1	4	0	0	0	0	0	0	0	0	0	0	1	1	0	0	1	1	1	3	0	0	0	0	0	0	0	0	0	NaN	NaN	2.768	2.224	3.317	2.776	3.551	3.017	3.576	3.201	2.235	NaN	NaN
Cc026	MISC	MISC	Miscellaneous	0	0	0	0	0	0	0	0	0	0	0	0	0	0	0	0	0	0	0	0	0	0	0	0	0	0	0	0	0	0	0	0	0	0.333	0.011	2.408	0.325	4.859	0.688	2.842	0.623	4.029	0.708	1.708	0.015	-0.233
Pdip3	MISC	MISC	Miscellaneous	0	0	0	0	1	1	0	0	0	0	1	1	0	0	0	0	0	0	0	0	0	0	1	1	0	0	0	0	0	0	0	0	0	0.729	0.289	1.093	0.479	1.574	0.697	2.121	1.003	3.551	1.954	1.886	0.36	0.033
Clh	MISC	MISC	Miscellaneous	0	0	0	0	0	0	0	0	0	0	0	0	0	0	0	0	0	0	0	0	0	0	0	0	0	0	0	0	0	0	0	0	0	0.042	-0.246	0.906	0.184	0.212	-0.05	0.061	-0.348	0	-0.953	1.401	0.926	0.244
Bore2	MISC	MISC	Miscellaneous	0	0	0	0	0	0	0	0	0	0	0	0	0	0	0	0	0	0	0	0	0	0	0	0	0	0	0	0	0	0	0	0	0	0.102	-0.048	6.721	0.626	6.502	0.578	4.544	0.434	5.836	0.466	1.684	0.006	-0.187
Erl2A	MISC	MISC	Miscellaneous	0	0	0	0	0	0	0	0	0	0	0	0	0	0	0	0	0	0	0	0	0	0	0	0	0	0	0	0	0	0	0	0	0	0.059	-0.192	0.016	-0.243	0.194	-0.045	0.343	0.016	0.023	-0.214	1.452	1.194	0.285
Adip	MISC	MISC	Miscellaneous	0	0	0	0	0	0	0	0	0	0	0	0	0	0	0	1	1	2	0	0	0	0	0	0	0	0	0	0	0	0	0	0	0	0.233	-0.059	1.034	0.237	2.49	0.607	3.156	0.818	3.38	0.947	1.724	0.071	-0.237
Gle1	MISC	MISC	Miscellaneous	0	0	0	0	0	0	0	0	0	0	0	0	0	0	0	0	0	0	0	0	0	0	0	0	0	0	0	0	0	0	0	0	0	0.357	0.032	1.232	0.3	2.17	0.554	3.048	0.857	3.303	0.994	1.739	0.119	-0.103
Fkbp2	MISC	MISC	Miscellaneous	0	0	0	0	0	0	0	0	0	0	0	0	0	0	1	0	0	1	0	0	0	0	0	0	0	0	0	0	0	1	0	0	1	NaN	NaN	NaN	NaN	0.222	-0.133	NaN	NaN	NaN	NaN	0.291	NaN	NaN
Lnp	MISC	MISC	Miscellaneous	0	0	0	0	0	0	0	0	0	0	0	0	0	0	1	0	0	1	0	0	0	0	0	0	0	0	0	0	1	1	0	0	2	0.145	-0.099	0.06	-0.19	1.488	0.339	0.355	0.021	0.35	0.022	1.514	0.247	-0.022
Basi	MISC	MISC	Miscellaneous	0	0	0	0	0	0	0	0	0	0	0	0	0	0	0	0	0	0	0	0	0	0	0	0	0	0	0	0	0	1	0	0	1	1.677	0.259	0.365	0.02	1.484	0.324	1.799	0.386	0.024	-0.187	1.572	1.489	0.349
Grsf1	MISC	MISC	Miscellaneous	0	0	1	1	1	3	0	0	0	0	0	0	0	0	0	0	1	1	0	0	0	0	1	1	0	0	0	0	0	0	0	0	0	0.788	0.809	1.199	1.082	1.92	1.825	1.866	1.775	2.381	2.448	2.158	0.03	-0.604
Hnrpq	MISC	MISC	Miscellaneous	0	0	0	0	0	0	0	0	0	0	0	0	0	0	0	0	0	0	0	0	0	0	0	0	0	0	0	0	0	0	0	0	0	0.043	-0.126	0.862	0.095	3.123	0.559	4.475	0.756	5.175	1.26	1.731	0.001	-0.274
Sfpq	MISC	MISC	Miscellaneous	0	0	0	0	1	1	0	0	0	0	0	0	0	0	0	0	0	0	0	0	0	0	0	0	0	0	0	0	0	0	0	0	0	0.011	-0.256	2.807	0.394	4.782	0.897	5.412	1.119	5.691	1.286	1.815	0	-0.744
Ect2	MISC	MISC	Miscellaneous	0	0	0	0	0	0	0	0	0	0	0	0	0	0	0	0	0	0	0	0	1	1	1	3	0	0	0	0	0	0	0	0	0	1.974	0.731	1.916	0.54	2.319	0.871	2.452	0.998	2.781	0.849	1.843	1.194	0.268
Prdx2	MISC	MISC	Miscellaneous	0	0	0	0	0	0	0	0	0	0	0	0	1	1	1	1	1	5	0	0	0	0	0	0	0	0	0	0	0	0	0	0	0	1.232	0.505	1.06	0.434	1.348	0.512	1.969	1.153	1.37	0.742	1.78	0.965	0.401
Bi51B	MISC	MISC	Miscellaneous	0	0	0	0	0	0	0	0	0	0	0	0	0	0	0	0	0	0	0	0	0	0	0	0	0	0	0	0	0	0	0	0	0	0.022	-0.203	2.822	0.601	2.504	0.488	2.506	0.462	1.973	0.347	1.649	0.001	-0.284
Vamp2	MISC	MISC	Miscellaneous	0	0	0	0	0	0	0	0	0	0	0	0	0	0	0	0	0	0	0	0	0	0	0	0	0	0	0	0	0	0	0	0	0	0.09	-0.041	3.454	0.44	2.774	0.543	3.79	0.706	3.517	0.512	1.69	0.053	-0.185
Bms1	MISC	MISC	Miscellaneous	0	0	0	0	0	0	0	0	0	0	0	0	0	0	0	0	0	0	0	0	0	0	0	0	0	0	0	0	0	1	0	0	1	0.761	0.347	0.894	0.398	0.58	0.181	NaN	NaN	NaN	NaN	0.976	0.603	0.563
Vpp1	MISC	MISC	Miscellaneous	0	0	0	0	0	0	0	0	0	0	0	0	0	0	0	0	0	0	0	0	0	0	0	0	0	0	0	0	0	0	0	0	0	2.851	0.878	2.582	0.946	3.486	1.272	2.835	1.099	2.611	0.973	1.952	0.304	0.001
Rbm14	MISC	MISC	Miscellaneous	0	0	0	0	0	0	0	0	0	0	0	0	0	0	0	0	0	0	0	0	0	0	0	0	0	0	0	0	0	0	0	0	0	0.297	-0.002	3.397	0.512	5.036	0.903	5.974	1.173	5.721	1.259	1.85	0.001	-0.518
Xrn2	MISC	MISC	Miscellaneous	0	0	0	1	1	2	0	0	0	0	0	0	0	0	0	1	1	2	0	0	0	0	1	1	0	0	0	0	0	0	0	0	0	3.004	0.364	2.766	0.415	5.607	1.06	5.457	1.445	6.266	1.783	1.968	0	-0.313
Tra2A	MISC	MISC	Miscellaneous	0	0	0	0	0	0	0	0	0	0	0	0	0	0	0	0	0	0	0	0	0	0	0	0	0	0	0	0	0	0	0	0	0	1.315	0.58	0.263	-0.033	0.471	0.107	1.871	0.776	1.371	0.511	1.664	1.111	0.853
Hnrpr	MISC	MISC	Miscellaneous	0	0	0	0	1	1	0	0	0	0	0	0	0	0	0	0	0	0	0	0	0	0	1	1	0	0	0	0	0	0	0	0	0	0.15	-0.044	1.808	0.243	3.655	0.681	4.757	0.862	5.479	1.448	1.79	0	-0.344
Fbx11	MISC	MISC	Miscellaneous	0	0	0	0	0	0	0	0	0	0	0	0	0	0	0	0	0	0	0	0	0	0	0	0	0	0	0	0	0	0	0	0	0	0.023	-0.49	0.971	0.199	2.491	0.554	3.201	0.774	2.995	0.734	1.661	0.006	-0.665
Fcf1	MISC	MISC	Miscellaneous	0	0	0	0	0	0	0	0	0	0	0	0	0	0	0	0	0	0	0	0	0	0	0	0	0	0	0	0	0	0	0	0	0	NaN	NaN	NaN	NaN	0.606	0.195	NaN	NaN	NaN	NaN	0.316	NaN	NaN
Tif1B	MISC	MISC	Miscellaneous	0	0	0	1	1	2	0	0	0	0	0	0	0	0	1	1	1	3	0	0	0	0	1	1	0	0	0	0	0	0	0	0	0	2.11	0.289	6.441	0.644	6.064	1.195	7.882	1.283	8.688	1.748	1.98	0	-0.53
Cs029	MISC	MISC	Miscellaneous	0	0	0	0	0	0	0	0	0	0	0	0	0	0	0	0	0	0	0	0	0	0	0	0	0	0	0	0	0	0	0	0	0	0.641	0.785	0.039	-1.066	0.047	-0.215	0.001	-1.263	0.004	-1.123	1.31	0.973	1.375
Syk	MISC	MISC	Miscellaneous	0	0	0	0	0	0	0	0	0	0	0	0	0	0	0	0	0	0	0	0	0	0	0	0	0	0	0	0	0	0	0	0	0	0.42	0.043	2.036	0.395	2.79	0.423	2.786	0.473	4.775	0.843	1.692	0.289	-0.005
Acrc	MISC	MISC	Miscellaneous	0	0	0	0	0	0	0	0	0	0	0	0	0	0	0	0	0	0	0	0	0	0	0	0	0	0	0	0	0	0	0	0	0	0.436	0.029	2.694	0.183	0.101	-0.041	0	-0.395	0	-1.249	1.398	2.92	0.444
Bop1B	MISC	MISC	Miscellaneous	0	0	0	0	0	0	0	0	0	0	0	0	0	0	0	0	0	0	0	0	0	0	0	0	0	0	0	0	0	0	0	0	0	NaN	NaN	0.351	0.053	0.446	0.155	NaN	NaN	NaN	NaN	0.618	NaN	NaN
Pdcd7	MISC	MISC	Miscellaneous	0	0	0	0	0	0	0	0	0	0	0	0	0	0	0	0	0	0	0	0	0	0	0	0	0	0	0	0	0	0	0	0	0	NaN	NaN	0.1	-0.345	0.293	-0.01	0.789	0.422	1.041	0.659	1.263	NaN	NaN
Blm	DDR	HR	Homologous Recombination	0	0	0	0	0	0	0	0	0	0	0	0	0	0	0	0	0	0	0	0	0	0	0	0	0	0	0	0	0	0	0	0	0	0.001	-0.127	0	-0.234	0	-0.231	0	-0.477	0	-0.611	1.372	3.978	0.47
Clip1	MISC	MISC	Miscellaneous	0	0	1	1	1	3	0	0	0	0	0	0	0	0	1	1	1	3	0	0	1	1	1	3	0	0	0	0	0	0	0	0	0	NaN	NaN	NaN	NaN	2.014	2.091	2.017	2.021	2.369	2.433	1.455	NaN	NaN
Srsf1	MISC	MISC	Miscellaneous	0	0	0	0	0	0	0	0	0	0	0	0	0	0	0	0	0	0	0	0	0	0	0	0	0	0	0	0	0	0	0	0	0	0.022	-0.402	0.06	-0.191	0.366	0.028	0.289	-0.008	0.167	-0.081	1.455	0.189	-0.067
Rb11A	MISC	MISC	Miscellaneous	0	0	1	0	0	1	0	0	0	0	0	0	0	0	1	0	0	1	0	0	1	0	1	2	0	0	0	0	0	0	0	0	0	0.03	-0.447	0.548	0.193	2.854	1.513	0.39	0.15	2.212	0.882	1.704	0	-1.598
Folr1	MISC	MISC	Miscellaneous	0	0	0	0	0	0	0	0	0	0	0	0	0	0	0	0	0	0	0	0	0	0	0	0	0	0	0	0	0	0	0	0	0	NaN	NaN	0.898	0.175	2.938	0.484	NaN	NaN	0.508	0.061	0.963	NaN	NaN
Zn326	MISC	MISC	Miscellaneous	0	0	0	0	0	0	0	0	0	0	0	0	0	0	0	0	0	0	0	0	0	0	0	0	0	0	0	0	0	0	0	0	0	0.132	-0.06	3.258	0.456	4.627	0.874	5.32	0.965	5.237	0.907	1.782	0	-0.573
Mdc1	DDR	DSB	DSB Signalling	0	0	0	0	0	0	0	0	0	0	0	0	0	0	0	0	0	0	0	0	0	0	0	0	0	0	0	0	0	0	0	0	0	0.019	-0.123	0.021	-0.132	0.015	-0.159	0.001	-0.253	0	-0.465	1.415	4.276	0.397
No66	MISC	MISC	Miscellaneous	0	0	0	0	1	1	0	0	0	0	0	0	0	0	0	0	0	0	0	0	0	0	0	0	0	0	0	0	0	0	0	0	0	1.281	0.143	4.462	0.455	6.149	0.873	6.475	1.105	7.416	1.419	1.866	0	-0.369
Recq4	REP	REP_INI	Replication Initiation	0	0	0	0	0	0	0	0	0	0	0	0	0	0	0	0	0	0	0	0	0	0	0	0	0	0	0	0	0	0	0	0	0	0.003	-0.261	0	-0.384	0	-0.41	0	-0.478	0.38	0.014	1.386	4.378	0.506
Cdc5L	MISC	MISC	Miscellaneous	0	0	0	0	0	0	0	0	0	0	0	0	0	0	0	0	0	0	0	0	0	0	0	0	0	0	0	0	0	0	0	0	0	0.796	0.384	0.175	-0.04	0.181	-0.037	0.248	-0.016	2.748	0.432	1.564	1.465	0.778
Ppm1D	MISC	MISC	Miscellaneous	0	0	0	0	0	0	0	0	0	0	0	0	1	1	1	0	0	3	1	1	1	1	0	4	0	0	0	0	0	0	1	0	1	1.071	0.741	1.543	0.915	1.143	0.796	0.385	0.108	NaN	NaN	1.408	1.236	0.301
Myof	MISC	MISC	Miscellaneous	0	0	0	0	0	0	0	0	0	0	0	0	0	0	0	0	0	0	0	0	0	0	0	0	0	0	0	0	0	0	0	0	0	1.46	0.221	3.461	0.506	4.721	0.815	4.39	0.711	3.792	0.574	1.749	0.005	-0.238
Zhx3	MISC	MISC	Miscellaneous	1	1	1	1	1	5	0	0	0	0	1	1	0	0	0	0	0	0	0	0	1	1	1	3	0	0	0	0	0	0	0	0	0	2.444	3.166	3.039	4.019	3.347	4.613	3.402	4.759	3.969	6.028	3.622	0.001	-1.091
Zg53	MISC	MISC	Miscellaneous	0	0	1	1	1	3	0	0	0	0	1	1	1	1	1	1	1	5	0	0	0	1	1	2	0	0	0	0	0	0	0	0	0	1.29	0.267	2.639	0.67	4.738	1.422	5.393	1.837	5.809	2.268	2.105	0	-0.802
Rtcb	MISC	MISC	Miscellaneous	0	0	0	0	0	0	0	0	0	0	0	0	0	0	0	0	0	0	0	0	0	0	0	0	0	0	0	0	0	0	0	0	0	0.007	-0.152	2.539	0.235	4.298	0.485	3.816	0.545	5.031	0.657	1.658	0	-0.284
Vdac2	MISC	MISC	Miscellaneous	0	0	0	0	0	0	0	0	0	0	0	0	0	0	0	1	0	1	0	0	0	1	0	1	0	0	0	0	0	0	0	0	0	NaN	NaN	1.045	0.176	2.199	0.402	1.313	0.972	0.692	0.402	1.361	NaN	NaN
Pwp1	MISC	MISC	Miscellaneous	0	0	0	0	1	1	0	0	0	0	1	1	0	0	0	0	0	0	0	0	0	0	1	1	0	0	0	0	0	0	0	0	0	2.126	0.185	3.769	0.34	6.323	0.7	5.414	1.035	8.544	1.715	1.867	0.011	-0.173
Spf27	MISC	MISC	Miscellaneous	1	0	0	0	1	2	0	0	0	0	0	0	0	0	0	0	0	0	0	0	0	0	0	0	0	0	0	0	0	0	0	0	0	1.379	2.162	1.078	1.506	1.139	1.605	0.939	1.281	1.222	1.741	2.131	1.387	0.898
Stx7	MISC	MISC	Miscellaneous	0	0	0	0	0	0	0	0	0	0	0	0	0	0	0	0	0	0	0	0	0	0	0	0	0	0	0	0	0	0	0	0	0	0.239	-0.03	1.728	0.319	2.683	0.489	1.711	0.327	0.802	0.121	1.608	0.071	-0.18
Rrp15	MISC	MISC	Miscellaneous	0	0	0	0	0	0	0	0	0	0	0	0	0	0	0	0	0	0	0	0	0	0	0	0	0	0	0	0	0	0	0	0	0	NaN	NaN	NaN	NaN	0.445	0.065	NaN	NaN	NaN	NaN	0.306	NaN	NaN
Zg64	MISC	MISC	Miscellaneous	0	0	1	1	1	3	0	0	0	0	1	1	0	0	0	0	1	1	0	0	0	0	1	1	0	0	0	0	0	0	0	0	0	NaN	NaN	1.253	0.628	3.021	1.425	3.094	1.512	4.205	2.274	1.726	NaN	NaN
Srbd1	MISC	MISC	Miscellaneous	0	0	0	0	0	0	0	0	0	0	0	0	0	0	0	0	0	0	0	0	0	0	0	0	0	0	0	0	0	0	0	0	0	1.082	0.106	4.137	0.382	5.658	0.63	4.835	0.632	6.029	0.791	1.726	0.005	-0.187
Hnrl1	MISC	MISC	Miscellaneous	0	0	0	0	0	0	0	0	0	0	0	0	0	0	0	0	0	0	0	0	0	0	0	0	0	0	0	0	0	0	0	0	0	0.011	-0.175	1.975	0.256	4.421	0.419	5.101	0.589	3.323	0.674	1.657	0.016	-0.259
Trm6	MISC	MISC	Miscellaneous	0	0	0	0	0	0	0	0	0	0	0	0	0	0	0	0	0	0	0	0	0	0	0	0	0	0	0	0	0	0	0	0	0	NaN	NaN	0.733	0.628	1.667	1.317	1.195	1.096	1.383	1.068	1.53	NaN	NaN
Tcpd	MISC	MISC	Miscellaneous	0	0	0	0	0	0	0	0	0	0	0	0	0	0	0	0	0	0	0	0	0	0	0	0	0	0	0	0	0	0	1	0	1	NaN	NaN	NaN	NaN	0.269	-0.03	1.226	0.768	NaN	NaN	0.661	NaN	NaN
Eme2	DDR	INC	DNA Incision	0	0	0	0	0	0	0	0	0	0	0	0	1	1	1	1	0	4	1	0	0	0	0	1	1	0	1	0	0	0	0	0	0	0.114	-0.191	0	-1.206	0	-1.397	0	-1.462	0	-1.891	1.081	3.38	1.537
Fxr1A	MISC	MISC	Miscellaneous	0	0	0	0	1	1	0	0	0	0	0	0	0	0	0	0	0	0	0	0	0	0	0	0	0	0	0	0	0	0	0	0	0	NaN	NaN	0.525	0.314	0.881	0.633	1.179	0.84	1.921	1.43	1.462	NaN	NaN
Ddx1	MISC	MISC	Miscellaneous	0	0	0	0	0	0	0	0	0	0	0	0	0	0	0	0	0	0	0	0	0	0	0	0	0	0	0	0	0	0	0	0	0	0.508	0.037	4.534	0.392	5.514	0.627	6.632	0.778	7.756	0.992	1.755	0.005	-0.261
Ada10	MISC	MISC	Miscellaneous	0	0	0	0	0	0	0	0	0	0	0	0	0	0	0	0	0	0	0	0	0	0	0	0	0	0	0	0	0	0	0	0	0	NaN	NaN	1.251	0.953	1.197	1.115	1.039	0.8	NaN	NaN	1.129	NaN	NaN
Trm61	MISC	MISC	Miscellaneous	0	0	0	0	0	0	0	0	0	0	0	0	0	0	0	0	0	0	0	0	0	0	0	0	0	0	0	0	0	0	0	0	0	0.416	0.057	2.695	0.409	2.759	0.67	3.283	0.718	4.387	0.833	1.736	0.03	-0.293
Npa1P	MISC	MISC	Miscellaneous	0	0	0	0	0	0	0	0	0	0	0	0	0	0	0	0	0	0	0	0	0	0	0	0	0	0	0	0	0	0	0	0	0	1.009	0.063	3.148	0.214	2.874	0.253	3.696	0.342	2.218	0.125	1.589	2.552	0.13
Zo29	MISC	MISC	Miscellaneous	0	0	0	0	0	0	0	0	0	0	0	0	0	0	0	0	0	0	0	0	0	0	0	0	0	0	0	0	0	0	0	0	0	NaN	NaN	0.026	-1.188	0.115	-0.415	0.182	-0.228	0.294	-0.011	1.081	NaN	NaN
Setb2	MISC	MISC	Miscellaneous	0	0	0	0	0	0	0	0	0	0	0	0	0	0	0	0	0	0	0	0	0	0	0	0	0	0	0	0	0	0	0	0	0	0.916	0.738	1.783	1.332	1.821	1.441	1.663	1.211	0.982	0.665	1.942	0.018	-0.388
Syep	MISC	MISC	Miscellaneous	0	0	0	0	0	0	0	0	0	0	0	0	0	0	0	0	0	0	0	0	0	0	0	0	0	0	0	0	0	0	0	0	0	0.831	0.075	1.874	0.145	2.625	0.251	1.165	0.158	3.903	0.658	1.614	1.077	0.139
Fance	DDR	FA	Fancon Anemia Pathway	0	0	0	0	0	0	0	0	0	0	0	0	0	0	0	0	0	0	0	0	0	0	0	0	0	0	0	0	0	0	0	0	0	0.001	-0.251	0	-0.352	0	-0.445	0	-0.412	0	-0.71	1.336	2.891	0.508
Ppih	MISC	MISC	Miscellaneous	0	0	0	0	1	1	0	0	0	0	0	0	0	0	0	0	0	0	0	0	0	0	0	0	0	0	0	0	0	0	0	0	0	1.567	0.206	2.074	0.332	4.567	0.723	4.702	0.831	6.972	1.499	1.826	0.015	-0.202
Ebp2	MISC	MISC	Miscellaneous	0	0	0	0	0	0	0	0	0	0	0	0	0	0	0	0	0	0	0	0	0	0	0	0	0	0	0	0	0	0	0	0	0	1.267	0.187	0.858	0.114	2.947	0.541	1.866	0.271	3.286	0.507	1.642	0.156	-0.041
Exosx	MISC	MISC	Miscellaneous	0	0	0	0	0	0	0	0	0	0	0	0	0	0	0	0	0	0	0	0	0	0	0	0	0	0	0	0	0	0	0	0	0	0.137	-0.072	0.448	0.029	4.273	0.389	4.28	0.479	4.406	0.898	1.655	0.075	-0.149
Ift43	MISC	MISC	Miscellaneous	0	0	0	0	0	0	0	0	0	0	0	0	0	0	0	0	0	0	0	0	0	0	0	0	0	0	0	0	0	0	0	0	0	NaN	NaN	0.624	0.373	0.667	0.497	NaN	NaN	NaN	NaN	0.668	NaN	NaN
Nip7	MISC	MISC	Miscellaneous	0	0	0	0	0	0	0	0	0	0	0	0	0	0	0	0	0	0	0	0	0	0	0	0	0	0	0	0	0	0	0	0	0	0.783	0.177	2.217	0.581	3.36	0.837	3.373	0.697	3.534	0.802	1.77	0.01	-0.355
Akap8	MISC	MISC	Miscellaneous	0	0	0	0	1	1	0	0	0	0	0	0	0	0	0	0	0	0	0	0	0	0	0	0	0	0	0	0	0	0	0	0	0	2.637	0.214	4.431	0.437	4.563	0.841	6.892	1.084	7.686	1.34	1.857	0	-0.323
Dpoe3	REP	REP_EL	Replication Elongation	0	0	0	0	0	0	0	1	0	0	0	1	1	1	0	0	0	2	1	1	0	0	0	2	1	0	1	0	0	0	0	0	0	3.048	0.638	3.455	0.596	0.001	-0.461	0	-1.189	0	-1.534	1.382	4.854	1.4
Tpx2A	MISC	MISC	Miscellaneous	0	0	0	0	0	0	0	0	0	0	0	0	0	0	0	0	0	0	0	0	0	0	0	0	0	0	0	0	0	0	0	0	0	0.068	-0.095	2.139	0.17	4.188	0.399	4.27	0.433	5.953	0.833	1.656	0.013	-0.194
Nsd2	MISC	MISC	Miscellaneous	1	0	0	0	0	1	0	0	0	0	0	0	0	0	0	0	0	0	0	0	0	0	0	0	0	0	0	0	0	0	0	0	0	3.078	2.073	1.992	1.163	1.538	1.024	NaN	NaN	NaN	NaN	1.269	1.952	1.346
Imb1	MISC	MISC	Miscellaneous	0	0	0	0	0	0	0	0	0	0	0	0	0	0	0	0	0	0	0	0	0	0	0	0	0	0	0	0	0	0	0	0	0	1.304	0.186	3.822	0.331	4.938	0.686	5.989	0.992	7.602	0.981	1.786	0.017	-0.206
Sydc	MISC	MISC	Miscellaneous	0	0	0	0	0	0	0	0	0	0	0	0	0	0	0	0	0	0	0	0	0	0	0	0	0	0	0	0	0	0	0	0	0	0.239	-0.027	1.019	0.189	1.075	0.202	2.478	0.385	3.865	0.746	1.632	0.485	0.064
Fancm	DDR	FA	Fancon Anemia Pathway	0	0	0	0	0	0	0	0	0	0	0	0	0	0	0	0	0	0	0	0	0	0	0	0	0	0	0	0	0	0	0	0	0	0.015	-0.116	0	-0.212	0	-0.404	0	-0.524	0	-0.764	1.347	5.02	0.58
Aldoa	MISC	MISC	Miscellaneous	0	0	0	0	0	0	0	0	0	0	0	0	0	0	0	1	1	2	0	0	0	0	0	0	0	0	0	0	0	0	0	0	0	0.592	0.215	0.015	-0.732	1.309	0.331	1.003	0.993	0.964	1.15	1.659	0.45	0.173
Dhx15	MISC	MISC	Miscellaneous	0	0	0	0	0	0	0	0	0	0	0	0	0	0	0	0	0	0	0	0	0	0	0	0	0	0	0	0	0	0	0	0	0	0.006	-0.138	2.615	0.127	3.786	0.356	3.589	0.306	4.486	0.479	1.602	0.002	-0.21
Srsf5	MISC	MISC	Miscellaneous	0	0	0	0	0	0	0	0	0	0	0	0	0	0	0	0	0	0	0	0	0	0	0	0	0	0	0	0	0	0	0	0	0	0.038	-0.322	0.507	0.042	0.982	0.134	1.799	0.206	2.434	0.302	1.537	0.138	-0.173
Cof1B	MISC	MISC	Miscellaneous	0	0	0	1	1	2	0	0	0	0	0	0	0	0	0	1	1	2	0	0	0	0	0	0	0	0	0	0	0	0	0	0	0	1.616	0.706	0.961	0.332	1.128	1.056	1.94	2.108	1.683	2.023	2.009	0.266	-0.07
Sec13	MISC	MISC	Miscellaneous	0	0	0	0	0	0	0	0	0	0	0	0	0	0	0	0	0	0	0	0	0	1	1	2	0	0	0	0	0	0	0	0	0	0.035	-0.262	0.317	0.005	3.216	0.434	3.924	0.729	4.894	0.645	1.641	0.012	-0.416
Ssrp1	REP	REP_EL	Replication Elongation	0	0	0	0	0	0	0	0	0	0	0	0	0	0	0	0	0	0	0	0	0	0	0	0	0	0	0	0	0	0	0	0	0	0.395	0.025	0.297	-0.001	0.03	-0.164	0.013	-0.226	0.001	-0.402	1.444	2.853	0.467
Tbl3	MISC	MISC	Miscellaneous	0	0	0	0	0	0	0	0	0	0	0	0	0	0	0	0	0	0	0	0	0	0	0	0	0	0	0	0	0	0	0	0	0	0.856	0.096	3.87	0.324	4.862	0.552	5.164	0.49	7.02	0.869	1.708	0.02	-0.179
Sart3	MISC	MISC	Miscellaneous	0	0	0	0	1	1	0	0	0	0	1	1	0	0	0	0	1	1	0	0	0	0	1	1	0	0	0	0	0	0	0	0	0	0.66	0.089	2.568	0.382	4.688	0.896	5.376	1.233	6.461	1.958	1.923	0	-0.533
Dca13	MISC	MISC	Miscellaneous	0	0	0	0	0	0	0	0	0	0	0	0	0	1	1	1	1	4	0	0	0	0	0	0	1	1	2	0	0	0	0	0	0	0.651	0.396	0.781	0.531	1.065	0.739	0.696	0.438	0.544	0.287	1.69	0.193	-0.071
Prpf3	MISC	MISC	Miscellaneous	0	0	0	0	1	1	0	0	0	0	0	0	0	0	0	0	0	0	0	0	0	0	0	0	0	0	0	0	0	0	0	0	0	0.586	0.089	1.333	0.227	3.037	0.611	3.564	0.755	5.086	1.433	1.78	0.003	-0.25
Stt3B	MISC	MISC	Miscellaneous	0	0	0	0	0	0	0	0	0	0	0	0	0	0	0	0	0	0	0	0	0	0	0	0	0	0	0	0	0	0	0	0	0	NaN	NaN	0.729	0.347	1.189	0.78	NaN	NaN	0.859	0.533	1.034	NaN	NaN
Pwp2	MISC	MISC	Miscellaneous	0	0	0	0	0	0	0	0	0	0	0	0	0	0	0	0	0	0	0	0	0	0	0	0	0	0	0	0	0	0	0	0	0	0.499	0.033	3.283	0.193	4.886	0.393	5.276	0.492	6.899	0.865	1.677	0.057	-0.097
Rl7L	MISC	MISC	Miscellaneous	0	0	0	0	0	0	0	0	0	0	0	0	0	0	0	0	0	0	0	0	0	0	0	0	0	0	0	0	0	0	0	0	0	1.475	0.269	3.405	0.275	3.56	0.435	4.815	0.547	2.42	0.285	1.659	0.624	0.096
Tnr6A	MISC	MISC	Miscellaneous	0	0	0	0	0	0	0	0	0	0	0	0	0	0	0	0	0	0	0	0	0	0	0	0	0	0	0	0	0	0	0	0	0	0.274	-0.013	1.966	0.403	2.271	0.528	1.969	0.516	1.058	0.224	1.643	0.012	-0.28
Siva	MISC	MISC	Miscellaneous	0	0	0	1	1	2	0	0	0	0	0	0	0	0	0	0	0	0	0	0	1	1	1	3	0	0	0	0	0	0	0	0	0	2.379	0.511	1.729	0.515	5.654	1.126	4.066	1.496	4.196	1.762	1.989	0.024	-0.356
Zn318	MISC	MISC	Miscellaneous	0	0	0	0	0	0	0	0	0	0	0	0	0	0	0	0	0	0	0	0	0	0	0	0	0	0	0	0	0	0	0	0	0	0.093	-0.134	0	-0.479	0	-0.405	0	-0.577	0	-0.607	1.333	2.253	0.528
Pura	MISC	MISC	Miscellaneous	0	0	0	0	1	1	0	0	0	0	0	0	0	0	0	0	0	0	0	0	0	0	0	0	0	0	0	0	0	0	0	0	0	2.267	0.234	3.473	0.506	4.412	0.95	6.066	1.099	6.122	1.427	1.883	0	-0.46
Cn166	MISC	MISC	Miscellaneous	0	0	0	0	0	0	0	0	0	0	0	0	0	0	0	0	0	0	0	0	0	0	0	0	0	0	0	0	0	0	0	0	0	0.012	-0.168	0.842	0.073	3.371	0.37	4.612	0.518	5.108	0.711	1.636	0.009	-0.281
Ddx31	MISC	MISC	Miscellaneous	0	0	0	0	0	0	0	0	0	0	0	0	0	0	0	0	0	0	0	0	0	0	0	0	0	0	0	0	0	0	0	0	0	3.12	0.328	4.289	0.461	5.297	0.762	6.953	0.799	7.693	0.996	1.8	0.008	-0.181
Desp	MISC	MISC	Miscellaneous	0	0	0	0	0	0	0	0	0	0	0	0	0	0	0	0	0	0	0	0	0	0	0	0	0	0	0	0	0	0	0	0	0	0.344	0.062	0.012	-0.925	0.042	-1.07	0.001	-1.134	0.001	-1.85	1.181	1.766	1.385
Rl27	MISC	MISC	Miscellaneous	0	0	0	0	1	1	0	0	0	0	0	0	0	0	0	0	0	0	0	0	0	0	0	0	0	0	0	0	0	0	0	0	0	0.648	0.118	2.43	0.525	4.098	0.873	4.107	0.905	4.102	1.303	1.831	0.001	-0.503
Enpl	MISC	MISC	Miscellaneous	0	0	0	0	0	0	0	0	0	0	0	0	0	0	0	1	1	2	0	0	0	0	0	0	0	0	0	0	0	0	0	0	0	0.581	0.169	1.167	0.489	1.673	0.606	1.829	1.007	1.304	0.546	1.736	0.107	-0.194
Ru2A	MISC	MISC	Miscellaneous	0	0	0	0	0	0	0	0	0	0	0	0	0	0	0	0	0	0	0	0	0	0	0	0	0	0	0	0	0	0	0	0	0	1.456	0.389	1.416	0.275	0.64	0.13	1.46	0.284	2.472	0.513	1.637	2.341	0.503
Abcf1	MISC	MISC	Miscellaneous	0	0	0	0	1	1	0	0	0	0	0	0	0	0	0	0	0	0	0	0	0	0	0	0	0	0	0	0	0	0	0	0	0	0	-0.563	4.404	0.63	4.669	0.988	5.475	1.257	6.966	1.805	1.89	0	-1.31
Rsrc1	MISC	MISC	Miscellaneous	0	0	0	0	0	0	0	0	0	0	0	0	0	0	0	0	0	0	0	0	0	0	0	0	0	0	0	0	0	0	0	0	0	1.229	0.745	0.784	0.155	0.656	0.129	0.031	-0.222	0.076	-0.21	1.554	1.442	0.855
Rbmx	MISC	MISC	Miscellaneous	0	0	0	0	0	0	0	0	0	0	0	0	0	0	0	0	0	0	0	0	0	0	0	0	0	0	0	0	0	0	0	0	0	0.006	-0.215	0.275	-0.006	3.022	0.383	4.125	0.527	4.828	0.993	1.653	0.001	-0.359
Ilf2	MISC	MISC	Miscellaneous	0	0	0	0	0	0	0	0	0	0	0	0	0	0	0	0	0	0	0	0	0	0	0	0	0	0	0	0	0	0	0	0	0	0.002	-0.188	0.018	-0.179	4.505	0.438	4.92	0.624	5.753	1.169	1.673	0	-0.388
Rad21	REP	SMC1/3	SMC1/3 complex	1	1	1	1	1	5	0	0	0	0	0	0	0	1	0	0	0	1	1	1	1	1	1	5	0	1	1	0	0	0	0	0	0	2.453	2.241	2.437	2.204	2.277	2.049	1.825	1.568	1.948	1.689	2.333	1.872	0.431
Srp68	MISC	MISC	Miscellaneous	0	0	0	0	1	1	0	0	0	0	1	1	0	0	0	0	1	1	0	0	0	0	1	1	0	0	0	0	0	0	0	0	0	0.388	0.062	1.667	0.476	2.228	0.683	3.662	1.251	4.74	1.908	1.896	0.03	-0.383
Itl1B	MISC	MISC	Miscellaneous	0	0	0	0	1	1	0	0	0	0	0	0	0	1	1	1	1	4	0	0	0	0	1	1	0	0	0	0	0	1	0	0	1	1.478	0.52	1.235	0.378	1.758	0.806	1.984	1.256	3.434	1.748	1.908	0.195	-0.048
Eloc	MISC	MISC	Miscellaneous	0	0	0	0	0	0	0	0	0	0	0	0	0	0	0	0	0	0	0	0	0	0	0	0	0	0	0	0	0	0	0	0	0	0.015	-0.394	0	-0.803	0	-0.972	0	-1.324	0	-1.221	1.163	2.802	0.814
Dhx8	MISC	MISC	Miscellaneous	0	0	0	0	0	0	0	0	0	0	0	0	0	0	0	0	0	0	0	0	0	0	0	0	0	0	0	0	0	0	0	0	0	0.852	0.977	0.209	-0.028	0.059	-0.097	0.012	-0.214	0.002	-0.214	1.533	1.088	1.31
Nol7	MISC	MISC	Miscellaneous	0	0	0	0	0	0	0	0	0	0	0	0	0	0	0	0	0	0	0	0	0	0	0	0	0	0	0	0	0	0	0	0	0	0.326	0.011	0.722	0.122	1.225	0.252	1.261	0.244	1.752	0.328	1.584	0.278	-0.008
Ddx46	MISC	MISC	Miscellaneous	0	0	0	0	0	0	0	0	0	0	0	0	0	0	0	0	0	0	0	0	0	0	0	0	0	0	0	0	0	0	0	0	0	1.984	0.594	0.069	-0.106	0.118	-0.114	0.001	-0.499	0.003	-0.312	1.474	3.03	0.941
Plin3	MISC	MISC	Miscellaneous	0	0	0	0	0	0	0	0	0	0	0	0	0	0	0	0	0	0	0	0	0	0	0	0	0	0	0	0	0	0	0	0	0	0.123	-0.213	NaN	NaN	0.161	-0.138	0.059	-0.44	0.007	-0.73	1.092	0.44	0.155
Esco2	REP	COH_REG	Regulation and Maintanance of Cohesion	0	0	0	0	0	0	0	0	0	0	0	0	0	0	0	0	0	0	0	0	0	0	0	0	0	0	0	0	0	0	0	0	0	0.273	-0.007	0	-0.421	0	-0.52	0	-0.51	0	-0.342	1.364	4.955	0.742
Nkap	MISC	MISC	Miscellaneous	0	0	0	0	0	0	0	0	0	0	0	0	0	0	0	0	0	0	0	0	0	0	0	0	0	0	0	0	0	0	0	0	0	0.519	0.676	0.192	-0.157	0.167	-0.195	0.097	-0.26	0.084	-0.449	1.472	0.69	1.099
Ilf3B	MISC	MISC	Miscellaneous	0	0	0	0	0	0	0	0	0	0	0	0	0	0	0	0	0	0	0	0	0	0	0	0	0	0	0	0	0	0	0	0	0	0.011	-0.156	0.204	-0.018	5.078	0.352	4.965	0.577	6.961	0.963	1.658	0.001	-0.281
Hm20a	MISC	MISC	Miscellaneous	0	1	1	0	1	3	0	0	0	0	0	0	0	0	0	0	0	0	0	0	0	0	0	0	0	0	0	1	1	0	0	0	2	1.5	1.544	2.321	2.091	1.656	1.738	1.49	1.333	1.771	1.66	2.191	0.328	0.03
Rmi2	DDR	HR	Homologous Recombination	0	0	0	0	0	0	0	0	0	0	0	0	0	0	0	0	0	0	0	0	0	0	0	0	0	0	0	0	0	0	0	0	0	0.223	-0.027	0.065	-0.12	0.006	-0.325	0.001	-0.531	0	-0.686	1.375	4.082	0.522
Ybx2B	MISC	MISC	Miscellaneous	0	0	0	0	0	0	0	0	0	0	0	0	0	0	0	0	0	0	0	0	0	0	0	0	0	0	0	0	0	0	0	0	0	2.579	0.362	3.145	0.391	2.92	0.398	2.983	0.462	3.487	0.47	1.682	1.22	0.188
Syq	MISC	MISC	Miscellaneous	0	0	0	0	0	0	0	0	0	0	0	0	0	0	0	0	0	0	0	0	0	0	0	0	0	0	0	0	0	0	0	0	0	0.204	-0.062	0.906	0.188	1.424	0.334	0.867	0.202	2.425	0.591	1.61	0.051	-0.173
Atad2	MISC	MISC	Miscellaneous	0	0	0	0	0	0	0	0	0	0	0	0	0	0	0	0	0	0	0	0	0	0	0	0	0	0	0	0	0	0	0	0	0	0.005	-0.633	1.947	0.437	3.315	0.778	1.962	0.445	0.198	-0.058	1.594	0	-1.191
Rl4B	MISC	MISC	Miscellaneous	0	0	0	0	0	0	0	0	0	0	0	0	0	0	0	0	0	0	0	0	0	0	0	0	0	0	0	0	0	0	0	0	0	0.052	-0.187	0.756	0.131	2.589	0.675	3.181	0.766	4.253	1.169	1.729	0	-0.643
C1orf86	DDR	FA	Fancon Anemia Pathway	0	0	0	0	0	0	0	0	0	0	0	0	0	0	0	0	0	0	0	0	0	0	0	0	0	0	0	0	0	0	0	0	0	0.363	0.01	0.098	-0.073	0.002	-0.222	0.002	-0.193	0	-0.444	1.432	3.506	0.447
Hs90B	MISC	MISC	Miscellaneous	0	0	0	0	0	0	0	0	0	0	0	0	0	0	0	0	0	0	0	0	0	0	0	0	0	0	0	0	0	0	0	0	0	0.045	-0.413	0.02	-0.983	0.357	0.069	0.43	0.179	0.432	0.184	1.44	0.103	-0.269
Tsna1	MISC	MISC	Miscellaneous	0	0	0	0	0	0	0	0	0	0	0	0	0	0	0	0	0	0	0	0	0	0	0	0	0	0	0	0	0	0	0	0	0	NaN	NaN	0.08	-0.353	0.007	-0.834	NaN	NaN	NaN	NaN	0.516	NaN	NaN
Larp7	MISC	MISC	Miscellaneous	0	0	0	0	0	0	0	0	0	0	0	0	0	0	0	0	0	0	0	0	0	0	0	0	0	0	0	0	0	0	0	0	0	0.339	0.008	0.991	0.084	4.093	0.309	4.133	0.411	5.327	0.548	1.621	0.057	-0.09
Nom1	MISC	MISC	Miscellaneous	0	0	0	0	0	0	0	0	0	0	0	0	0	0	0	0	0	0	0	0	0	0	0	0	0	0	0	0	0	0	0	0	0	0.037	-0.239	1.244	0.206	1.982	0.43	2.843	0.55	3.137	0.719	1.648	0.007	-0.46
Cul3A	MISC	MISC	Miscellaneous	0	0	0	0	0	0	0	0	0	0	0	0	0	0	0	0	0	0	0	0	0	0	0	0	0	0	0	0	0	0	0	0	0	0.001	-0.564	0	-1	0	-0.865	0	-0.864	0	-0.713	1.206	1.758	0.51
Ki67	MISC	MISC	Miscellaneous	0	0	0	0	0	0	0	0	0	0	0	0	0	0	0	0	0	0	0	0	0	0	0	0	0	0	0	0	0	0	0	0	0	0.004	-0.186	1.228	0.072	3.949	0.298	3.587	0.334	4.389	0.465	1.59	0.001	-0.277
Wdr36	MISC	MISC	Miscellaneous	0	0	0	0	0	0	0	0	0	0	0	0	0	0	0	0	0	0	0	0	0	0	0	0	0	0	0	0	0	0	0	0	0	0.606	0.07	2.405	0.273	3.241	0.438	4.069	0.641	5.224	0.881	1.704	0.03	-0.164
Nop14	MISC	MISC	Miscellaneous	0	0	0	1	0	1	0	0	0	0	0	0	0	0	0	0	0	0	1	1	1	1	1	5	0	0	0	0	0	0	0	0	0	1.038	1.295	1.31	1.401	1.135	1.182	1.235	1.635	1.133	1.192	2.02	0.522	0.316
K0020	MISC	MISC	Miscellaneous	0	0	0	0	0	0	0	0	0	0	0	0	0	0	0	0	0	0	0	0	0	0	0	0	0	0	0	0	0	0	0	0	0	1.248	0.095	3.571	0.307	4.751	0.371	4.567	0.435	4.904	0.408	1.643	0.082	-0.074
Pcbp2	MISC	MISC	Miscellaneous	0	0	0	0	0	0	0	0	0	0	0	0	0	0	0	0	0	0	0	0	0	0	0	0	0	0	0	0	0	0	0	0	0	0.853	0.122	0.218	-0.031	1.793	0.423	2.183	0.429	3.9	0.766	1.65	0.064	-0.1
Srsf3	MISC	MISC	Miscellaneous	0	0	0	0	0	0	0	0	0	0	0	0	0	0	0	0	0	0	0	0	0	0	0	0	0	0	0	0	0	0	0	0	0	0.016	-0.244	0.325	0.008	0.178	-0.048	0.321	0.007	0.122	-0.088	1.476	0.321	0.005
Mk67I	MISC	MISC	Miscellaneous	0	0	0	0	0	0	0	0	0	0	0	0	0	0	0	0	0	0	0	0	0	0	0	0	0	0	0	0	0	0	0	0	0	0.543	0.111	0.891	0.208	1.01	0.276	1.104	0.262	0.663	0.147	1.587	0.398	0.034
Mcaf1	MISC	MISC	Miscellaneous	0	0	0	0	0	0	0	0	0	0	0	0	0	0	0	0	0	0	0	0	0	0	0	0	0	0	0	0	0	0	0	0	0	1.754	0.385	4.074	0.908	4.723	1.058	4.396	0.999	3.849	0.881	1.876	0.002	-0.48
Rad52	DDR	HR	Homologous Recombination	0	0	0	0	0	0	0	0	0	0	0	0	0	0	0	0	0	0	0	0	0	0	0	0	0	0	0	0	0	0	0	0	0	1.673	0.206	1.472	0.15	0.311	0.002	0.052	-0.143	0.036	-0.154	1.511	1.965	0.396
Purbb	MISC	MISC	Miscellaneous	0	0	0	0	1	1	0	0	0	0	0	0	0	0	1	1	1	3	0	0	0	0	0	0	0	0	0	0	0	0	0	0	0	1.15	0.209	2.22	0.366	3.94	0.822	4.397	1.079	5.386	1.544	1.863	0.002	-0.422
Crnl1	MISC	MISC	Miscellaneous	0	0	0	0	0	0	0	0	0	0	0	0	0	0	0	0	0	0	0	0	0	0	0	0	0	0	0	0	0	0	0	0	0	NaN	NaN	1.274	0.577	0.919	0.387	1.289	0.517	NaN	NaN	1.023	NaN	NaN
Vamp8	MISC	MISC	Miscellaneous	0	0	0	0	0	0	0	0	0	0	0	0	0	0	0	0	0	0	1	1	1	1	1	5	0	0	0	0	0	0	0	0	0	0.235	-0.029	0.286	-0.006	0.667	0.1	1.437	0.272	0.483	0.086	1.54	0.502	0.055
Hnrpc	MISC	MISC	Miscellaneous	0	0	0	0	0	0	0	0	0	0	0	0	0	0	0	0	0	0	0	0	0	0	0	0	0	0	0	0	0	0	0	0	0	0.001	-0.237	0.181	-0.023	3.316	0.309	5.148	0.563	6.436	1.138	1.662	0	-0.362
F133B	MISC	MISC	Miscellaneous	0	0	0	0	0	0	0	0	0	0	0	0	0	0	0	0	0	0	0	0	0	0	0	0	0	0	0	0	0	0	0	0	0	0.725	0.52	0.012	-0.228	0.388	0.02	0.003	-0.377	0.008	-0.233	1.48	0.882	0.673
Kdm1A	MISC	MISC	Miscellaneous	0	0	0	0	0	0	0	0	0	0	0	0	0	0	0	0	0	0	0	0	0	0	0	0	0	0	0	0	0	0	0	0	0	NaN	NaN	NaN	NaN	2.208	0.918	2.696	0.955	NaN	NaN	0.761	NaN	NaN
Phr	MISC	MISC	Miscellaneous	0	0	0	0	0	0	0	0	0	0	0	0	0	0	0	0	0	0	0	0	0	0	0	0	0	0	0	0	0	0	0	0	0	0.354	0.014	0.34	0.01	0.371	0.018	0.491	0.043	2.27	0.333	1.54	1.898	0.166
Ddx27	MISC	MISC	Miscellaneous	0	0	0	0	0	0	0	0	0	0	0	0	0	0	0	0	0	0	0	0	0	0	0	0	0	0	0	0	0	0	0	0	0	0.228	-0.022	1.325	0.106	2.816	0.257	1.373	0.304	1.816	0.328	1.586	0.099	-0.109
Fa76B	MISC	MISC	Miscellaneous	0	0	0	0	0	0	0	0	0	0	0	0	0	0	0	0	0	0	0	0	0	0	0	0	0	0	0	0	0	0	0	0	0	0.019	-0.186	0.23	-0.021	0.468	0.036	1.217	0.149	3.091	0.434	1.541	0.107	-0.054
Ssf1	MISC	MISC	Miscellaneous	0	0	0	0	0	0	0	0	0	0	0	0	0	0	0	0	0	0	0	0	0	0	0	0	0	0	0	0	0	0	0	0	0	0.027	-0.12	0.564	0.044	2.566	0.254	2.512	0.347	4.985	0.623	1.604	0.002	-0.206
Ubn2	MISC	MISC	Miscellaneous	0	0	0	0	0	0	0	0	0	0	0	0	0	0	0	0	0	0	0	0	0	0	0	0	0	0	0	0	0	0	0	0	0	0	-0.646	0	-0.238	0	-0.524	0	-0.381	0	-0.868	1.299	0.636	0.046
Ddx6	MISC	MISC	Miscellaneous	0	0	0	0	1	1	0	0	0	0	0	0	0	0	0	0	1	1	0	0	0	0	1	1	0	0	0	0	0	0	0	0	0	4.657	0.297	4.687	0.403	5.99	0.761	5.978	1.165	8.711	1.696	1.899	0	-0.301
4Et	MISC	MISC	Miscellaneous	0	0	0	0	1	1	0	0	0	0	0	0	0	1	1	1	1	4	0	0	0	0	0	0	0	0	0	0	0	0	0	0	0	0.007	-0.258	1.218	0.093	3.808	0.376	4.801	0.62	6.092	1.269	1.694	0	-0.47
Zfr	MISC	MISC	Miscellaneous	0	0	0	0	0	0	0	0	0	0	0	0	0	0	0	0	1	1	0	0	0	0	0	0	0	0	0	0	0	0	0	0	0	0.001	-0.236	0.101	-0.064	3.345	0.316	4.559	0.54	6.52	1.196	1.663	0	-0.388
Wdr89	MISC	MISC	Miscellaneous	0	0	0	0	0	0	0	0	0	0	0	0	0	0	0	0	0	0	0	0	0	0	0	0	0	0	0	0	0	0	0	0	0	0.469	0.029	1.255	0.108	1.244	0.216	1.184	0.078	0.006	-0.105	1.532	0.199	-0.023
Vrk1	MISC	MISC	Miscellaneous	0	0	0	0	0	0	0	0	0	0	0	0	0	0	0	0	0	0	0	0	0	0	0	0	0	0	0	0	0	0	0	0	0	0.532	0.053	2.233	0.27	2.796	0.355	3.004	0.379	3.991	0.597	1.645	0.012	-0.14
Rexon	MISC	MISC	Miscellaneous	0	0	0	0	0	0	0	0	0	0	0	0	0	0	0	0	0	0	0	0	0	0	0	0	0	0	0	0	0	0	0	0	0	0.014	-0.194	0.004	-0.119	1.72	0.13	1.04	0.091	2.074	0.146	1.51	0.03	-0.163
Ran	MISC	MISC	Miscellaneous	0	0	0	0	0	0	0	0	0	0	0	0	0	0	0	0	0	0	0	0	0	0	0	0	0	0	0	0	0	0	0	0	0	NaN	NaN	NaN	NaN	0.961	0.447	1.463	0.8	0.604	0.296	1.027	NaN	NaN
Rfip5	MISC	MISC	Miscellaneous	0	0	0	0	0	0	0	0	0	0	0	0	0	0	0	0	0	0	0	0	0	0	0	0	0	0	0	0	0	0	0	0	0	0.191	-0.035	3.271	0.408	4.945	0.737	5.007	0.793	4.106	0.53	1.717	0	-0.621
Utp18	MISC	MISC	Miscellaneous	0	0	0	0	0	0	0	0	0	0	0	0	0	0	0	0	0	0	0	0	0	0	0	0	0	0	0	0	0	0	0	0	0	0.784	0.938	0.872	1.078	1.008	1.284	0.982	1.243	0.92	1.148	1.927	0.016	-0.196
Rrp5	MISC	MISC	Miscellaneous	0	0	0	0	0	0	0	0	0	0	0	0	0	0	0	0	0	0	0	0	0	0	0	0	0	0	0	0	0	0	0	0	0	0.689	0.045	3.03	0.145	3.571	0.34	5.783	0.406	5.92	0.587	1.636	0.005	-0.146
Hnrpd	MISC	MISC	Miscellaneous	0	0	0	0	0	0	0	0	0	0	0	0	0	0	0	0	0	0	0	0	0	0	0	0	0	0	0	0	0	0	0	0	0	0.007	-0.446	0.038	-0.243	0.142	-0.111	0.025	-0.345	0.004	-0.48	1.38	0.047	-0.189
Rfip1	MISC	MISC	Miscellaneous	0	0	0	0	0	0	0	0	0	0	0	0	0	0	0	0	0	0	0	0	0	0	0	0	0	0	0	0	0	0	0	0	0	0.635	0.071	3.202	0.392	3.774	0.519	3.625	0.494	2.778	0.343	1.66	0.001	-0.305
Rl35A	MISC	MISC	Miscellaneous	0	0	0	0	1	1	0	0	0	0	0	0	0	0	0	0	0	0	0	0	0	0	0	0	0	0	0	0	0	0	0	0	0	0.019	-0.278	0.899	0.143	3.483	0.825	4.163	0.995	4.741	1.358	1.777	0	-0.963
Matr3	MISC	MISC	Miscellaneous	0	0	0	0	0	0	0	0	0	0	0	0	0	0	0	0	0	0	0	0	0	0	0	0	0	0	0	0	0	0	0	0	0	0.009	-0.272	0.002	-0.417	0.064	-0.234	0.018	-0.418	0.02	-0.249	1.382	0.635	0.101
Ddx24	MISC	MISC	Miscellaneous	0	0	0	0	0	0	0	0	0	0	0	0	0	0	0	0	0	0	0	0	0	0	0	0	0	0	0	0	0	0	0	0	0	0.67	0.074	0.372	0.019	0.573	0.081	1.173	0.232	0.277	-0.009	1.538	0.88	0.131
Ddx51	MISC	MISC	Miscellaneous	0	0	0	0	0	0	0	0	0	0	0	0	0	0	0	0	0	0	0	0	0	0	0	0	0	0	0	0	0	0	0	0	0	0.584	0.038	1.246	0.064	1.815	0.061	1.303	0.084	0.003	-0.132	1.515	1.254	0.116
Prp6	MISC	MISC	Miscellaneous	0	0	0	0	0	0	0	0	0	0	0	0	0	0	0	0	0	0	0	0	0	0	0	0	0	0	0	0	0	0	0	0	0	0.398	0.088	0	-0.456	0	-0.437	0	-0.475	0.014	-0.178	1.391	1.339	0.66
Ubp36	MISC	MISC	Miscellaneous	0	0	0	0	0	0	0	0	0	0	0	0	0	0	0	0	0	0	0	0	0	0	0	0	0	0	0	0	0	0	0	0	0	0.828	0.34	0.846	0.343	1.253	0.561	1.023	0.514	1.147	0.487	1.685	0.147	-0.087
Gcfc1	MISC	MISC	Miscellaneous	0	0	0	0	0	0	0	0	0	0	0	0	0	0	0	0	0	0	1	0	0	0	0	1	0	0	0	1	0	0	0	0	1	0.93	1.81	0.305	0.006	0.783	0.636	0.07	-0.541	0.282	-0.028	1.64	0.7	1.307
Ttf1	MISC	MISC	Miscellaneous	0	0	0	0	0	0	0	0	0	0	0	0	0	0	0	0	0	0	0	0	0	0	0	0	0	0	0	0	0	0	0	0	0	0.011	-0.24	1.255	0.1	3.944	0.467	4.004	0.623	5.154	0.968	1.674	0	-0.58
Fbrl	MISC	MISC	Miscellaneous	0	0	0	0	0	0	0	0	0	0	0	0	0	0	0	0	0	0	0	0	0	0	0	0	0	0	0	0	0	0	0	0	0	0.286	-0.003	0.874	0.087	1.219	0.12	1.125	0.11	1.182	0.134	1.542	0.322	0.003
Ck057	MISC	MISC	Miscellaneous	0	0	0	0	0	0	0	0	0	0	0	0	0	0	0	0	0	0	0	0	0	0	0	0	0	0	0	0	0	0	0	0	0	0.664	0.749	0.348	0.018	0.096	-0.116	0.007	-0.407	0.073	-0.215	1.503	0.799	0.984
Rbm19	MISC	MISC	Miscellaneous	0	0	0	0	0	0	0	0	0	0	0	0	0	0	0	0	1	1	0	0	0	0	0	0	0	0	0	0	0	0	0	0	0	1.102	0.22	2.411	0.403	3.738	0.674	4.005	0.761	3.797	0.694	1.742	0.007	-0.336
Msh2	DDR	MMR	Mismatch repair	1	0	0	0	0	1	1	0	0	0	0	1	1	0	0	0	0	1	1	0	0	0	0	1	0	0	0	0	0	0	0	0	0	3.282	3.037	0.946	0.634	0.274	-0.041	0.709	0.421	0.816	0.466	1.9	3.293	3.195
Rexo4	MISC	MISC	Miscellaneous	0	0	0	0	0	0	0	0	0	0	0	0	0	0	0	0	1	1	0	0	0	0	0	0	0	0	0	0	0	0	0	0	0	0.614	0.333	0.68	0.394	0.896	0.567	1.001	0.663	1.148	0.761	1.718	0.045	-0.118
Rab1A	MISC	MISC	Miscellaneous	0	0	0	0	0	0	0	0	0	0	0	0	0	0	1	0	0	1	0	0	0	0	0	0	0	0	0	0	0	0	0	0	0	0.002	-0.415	0	-0.603	0.001	-0.472	0	-0.623	0	-0.803	1.283	1.317	0.17
Pdia3	MISC	MISC	Miscellaneous	0	0	0	0	0	0	0	0	0	0	0	0	0	1	1	1	1	4	0	0	0	0	0	0	0	0	0	0	0	0	0	0	0	1.255	0.449	1.068	0.43	1.525	0.626	2.031	1.073	1.144	0.628	1.768	0.217	-0.065
Pk1Ip	MISC	MISC	Miscellaneous	0	0	0	0	0	0	0	0	0	0	0	0	0	0	0	0	0	0	0	0	0	0	0	0	0	0	0	0	0	0	0	0	0	0.041	-0.236	0.088	-0.168	0.414	0.038	1.651	0.387	3.237	0.62	1.562	0.086	-0.161
Ddx23	MISC	MISC	Miscellaneous	0	0	0	0	0	0	0	0	0	0	0	0	0	0	0	0	0	0	0	0	0	0	0	0	0	0	0	0	0	0	0	0	0	0.532	0.193	0.068	-0.071	0.306	0.001	0.393	0.015	3.355	0.378	1.548	0.699	0.302
Tt21B	MISC	MISC	Miscellaneous	0	0	0	0	0	0	0	0	0	0	0	0	0	0	0	0	0	0	0	0	0	0	0	0	0	0	0	0	0	0	0	0	0	2.247	0.432	3.25	0.35	0.558	0.068	1.065	0.152	1.005	0.226	1.608	2.198	0.473
Nsa2	MISC	MISC	Miscellaneous	0	0	0	0	0	0	0	0	0	0	0	0	0	0	0	0	0	0	0	0	0	0	0	0	0	0	0	0	0	0	0	0	0	0.008	-0.322	0.496	0.057	0.841	0.181	0.673	0.061	0.088	-0.139	1.493	0.003	-0.395
Spt2	MISC	MISC	Miscellaneous	0	0	0	0	0	0	0	0	0	0	0	0	0	0	0	0	0	0	0	0	0	0	0	0	0	0	0	0	0	0	0	0	0	0.321	0.005	0.076	-0.076	0.941	0.099	1.453	0.162	3.623	0.51	1.565	0.366	0.013
Rrp1	MISC	MISC	Miscellaneous	0	0	0	0	0	0	0	0	0	0	0	0	0	0	0	0	0	0	0	0	0	0	0	0	0	0	0	0	0	0	0	0	0	0.193	-0.057	0.396	0.027	1.55	0.234	0.991	0.147	0.654	0.081	1.541	0.047	-0.186
Rmi1	DDR	HR	Homologous Recombination	0	0	0	0	0	0	0	0	0	0	0	0	0	0	0	0	0	0	0	0	0	0	0	0	0	0	0	0	0	0	0	0	0	0.001	-0.367	0	-0.566	0	-0.637	0	-0.669	0	-0.908	1.265	4.62	0.373
Aptx	DDR	BER	Base excision repair	0	0	0	0	0	0	0	0	0	0	0	0	0	0	0	0	0	0	0	0	0	0	0	0	1	0	1	0	0	0	0	0	0	0.001	-0.475	0	-0.94	0	-1.252	0	-1.248	0	-0.737	1.164	4.686	0.876
U3Ip2	MISC	MISC	Miscellaneous	0	0	0	0	0	0	0	0	0	0	0	0	0	0	0	0	0	0	0	0	0	0	0	0	0	0	0	0	0	0	0	0	0	0.004	-0.408	0.036	-0.208	0.565	0.084	1.227	0.209	1.046	0.218	1.499	0.001	-0.396
Kri1	MISC	MISC	Miscellaneous	0	0	0	1	1	2	0	0	0	0	0	0	0	0	0	0	1	1	0	0	0	0	0	0	0	0	0	0	0	0	0	0	0	NaN	NaN	1.402	0.78	1.843	1.36	2.348	1.444	3.098	2.11	1.692	NaN	NaN
Leng8	MISC	MISC	Miscellaneous	0	0	0	0	0	0	0	0	0	0	0	0	0	0	0	0	0	0	0	0	0	0	0	0	0	0	0	0	0	0	0	0	0	0.038	-0.098	0.003	-0.171	0.034	-0.081	0.014	-0.106	0.582	0.019	1.47	0.788	0.078
Nop2	MISC	MISC	Miscellaneous	0	0	0	0	0	0	0	0	0	0	0	0	0	0	0	0	0	0	0	0	0	0	0	0	0	0	0	0	0	0	0	0	0	0.75	0.079	3.341	0.321	6.159	0.506	4.388	0.374	3.677	0.315	1.641	0.001	-0.332
Nolc1	MISC	MISC	Miscellaneous	0	0	0	0	0	0	0	0	0	0	0	0	0	0	0	0	0	0	0	0	0	0	0	0	0	0	0	0	0	0	0	0	0	0.301	0	0.224	-0.027	0.845	0.131	1.591	0.306	2.031	0.353	1.569	0.155	-0.038
Hnrpk	MISC	MISC	Miscellaneous	0	0	0	0	0	0	0	0	0	0	0	0	0	0	0	0	0	0	0	0	0	0	0	0	0	0	0	0	0	0	0	0	0	0.002	-0.34	0.04	-0.23	0.258	-0.013	0.576	0.064	0.008	-0.303	1.441	0.009	-0.235
Gkp1B	MISC	MISC	Miscellaneous	0	0	0	0	0	0	0	0	0	0	0	0	0	0	0	0	0	0	0	0	0	0	0	0	0	0	0	0	0	0	0	0	0	NaN	NaN	0.441	0.079	0.686	0.174	NaN	NaN	NaN	NaN	0.622	NaN	NaN
Hira	MISC	MISC	Miscellaneous	0	0	0	0	0	0	0	0	0	0	0	0	0	0	0	0	0	0	0	0	0	0	0	0	0	0	0	0	0	0	0	0	0	0	-0.683	0	-0.303	0	-0.534	0	-0.427	0	-0.849	1.289	0.077	-0.063
Tim21	MISC	MISC	Miscellaneous	0	0	0	0	0	0	0	0	0	0	0	0	0	0	0	0	0	0	0	1	0	1	0	2	1	0	1	0	0	0	0	0	0	NaN	NaN	0.038	-0.249	0	-0.634	0.018	-0.3	NaN	NaN	0.812	NaN	NaN
Rrp12	MISC	MISC	Miscellaneous	0	0	0	0	0	0	0	0	0	0	0	0	0	0	0	0	0	0	0	0	0	0	0	0	0	0	0	0	0	0	0	0	0	0.973	0.1	1.052	0.099	3.603	0.289	2.448	0.177	5.86	0.767	1.628	0.041	-0.107
Dctn1	MISC	MISC	Miscellaneous	0	0	0	0	0	0	0	0	0	0	0	0	0	0	0	0	0	0	0	0	0	0	0	0	0	0	0	0	0	0	0	0	0	NaN	NaN	0.436	0.309	0.408	0.212	0.701	0.658	1.102	1.163	1.379	NaN	NaN
Rbm28	MISC	MISC	Miscellaneous	0	0	0	0	0	0	0	0	0	0	0	0	0	0	0	0	0	0	0	0	0	0	0	0	0	0	0	0	0	0	0	0	0	1.556	0.306	2.91	0.391	2.904	0.398	3.359	0.488	2.418	0.256	1.66	0.258	-0.016
Pinx1	DDR	ALT	Alternative Lengthening of Telomere Pathway	0	0	0	0	0	0	0	0	0	0	0	0	0	0	0	0	0	0	0	0	0	0	0	0	0	0	0	0	0	0	0	0	0	0.013	-0.185	0.121	-0.049	1.421	0.153	1.976	0.181	2.913	0.306	1.54	0.001	-0.265
Gar1	MISC	MISC	Miscellaneous	0	0	0	0	0	0	0	0	0	0	0	0	0	0	0	0	0	0	0	0	0	0	0	0	0	0	0	0	0	0	0	0	0	1.075	0.122	0.459	0.035	0.788	0.082	0.018	-0.121	0.015	-0.169	1.501	0.839	0.113
Kc1E	MISC	MISC	Miscellaneous	0	0	0	0	0	0	0	0	0	0	0	0	0	0	0	0	0	0	0	0	0	0	0	0	0	0	0	0	0	0	0	0	0	0.301	0	0.835	0.165	0.491	0.073	0.286	-0.007	0.286	-0.007	1.523	0.295	-0.002
Ddx47	MISC	MISC	Miscellaneous	0	0	0	0	0	0	0	0	0	0	0	0	0	0	0	0	0	0	0	0	0	0	0	0	0	0	0	0	0	0	0	0	0	0.637	0.174	0.281	-0.014	1.024	0.287	1.548	0.535	2.05	0.65	1.64	0.214	-0.04
Stau2	MISC	MISC	Miscellaneous	0	0	0	0	1	1	0	0	0	0	0	0	0	0	0	0	0	0	0	0	0	0	0	0	0	0	0	0	0	0	0	0	0	0.03	-0.319	0.149	-0.071	2.479	0.492	1.883	0.372	3.869	1.408	1.673	0.001	-0.739
Ftcd	MISC	MISC	Miscellaneous	0	0	0	0	0	0	0	0	0	0	0	0	0	0	0	0	0	0	0	0	0	0	0	0	0	0	0	0	0	0	0	0	0	0	-0.451	0	-0.862	0	-0.483	0	-0.509	0.007	-0.262	1.308	1.047	0.102
Ddx54	MISC	MISC	Miscellaneous	0	0	0	0	0	0	0	0	0	0	0	0	0	0	0	0	0	0	0	0	0	0	0	0	0	0	0	0	0	1	0	0	1	NaN	NaN	NaN	NaN	0.826	0.196	0.602	0.136	NaN	NaN	0.629	NaN	NaN
Mov10	MISC	MISC	Miscellaneous	0	0	0	0	0	0	0	0	0	0	0	0	0	0	0	0	0	0	0	0	0	0	0	0	0	0	0	0	0	0	0	0	0	0.291	-0.002	1.746	0.144	3.265	0.331	4.354	0.493	5.043	0.675	1.646	0	-0.265
Strbp	MISC	MISC	Miscellaneous	0	0	0	0	0	0	0	0	0	0	0	0	0	0	0	0	0	0	0	0	0	0	0	0	0	0	0	0	0	0	0	0	0	0.444	0.072	0.43	0.063	0.694	0.164	0.87	0.243	1.597	0.465	1.587	0.207	-0.025
C9Orf114	MISC	MISC	Miscellaneous	0	0	0	0	0	0	0	0	0	0	0	0	0	0	0	0	0	0	0	0	0	0	0	0	0	0	0	0	0	0	0	0	0	0.678	0.091	2.537	0.236	3.171	0.333	4.508	0.59	4.608	0.71	1.673	0.028	-0.175
Stau1	MISC	MISC	Miscellaneous	0	0	0	0	0	0	0	0	0	0	0	0	0	0	0	0	0	0	0	0	0	0	0	0	0	0	0	0	0	0	0	0	0	1.588	1.171	NaN	NaN	1.041	0.731	NaN	NaN	1.637	1.108	1.146	2.221	0.508
Rexo1	MISC	MISC	Miscellaneous	0	0	0	0	0	0	0	0	0	0	0	0	0	0	0	0	0	0	0	0	0	0	0	0	0	0	0	0	0	0	0	0	0	0.619	0.111	1.04	0.147	2.532	0.401	3.794	0.537	5.317	1.184	1.713	0.05	-0.223
H4	MISC	MISC	Miscellaneous	0	0	0	0	0	0	0	0	0	0	0	0	0	0	0	0	0	0	0	0	0	0	0	0	0	0	0	0	0	0	0	0	0	1.285	0.077	3.983	0.336	3.052	0.375	1.08	0.098	0.008	-0.066	1.575	0.004	-0.233
Wdr46	MISC	MISC	Miscellaneous	0	0	0	0	0	0	0	0	0	0	0	0	0	0	0	0	0	0	0	0	0	0	0	0	0	0	0	0	0	0	0	0	0	0.058	-0.128	0.135	-0.062	0.523	0.048	0.143	-0.054	2.562	0.405	1.524	0.021	-0.112
If140	MISC	MISC	Miscellaneous	0	0	0	0	0	0	0	0	0	0	0	0	0	0	0	0	0	0	0	0	0	0	0	0	0	0	0	0	0	0	0	0	0	1.034	0.218	0.069	-0.095	0.227	-0.023	0.008	-0.196	0.043	-0.124	1.488	1.324	0.304
Cabin	MISC	MISC	Miscellaneous	0	0	0	0	0	0	0	0	0	0	0	0	0	0	0	0	0	0	0	0	0	0	0	0	0	0	0	0	0	0	0	0	0	0	-0.648	0	-0.334	0	-0.541	0	-0.459	0	-0.827	1.289	0.18	-0.047
If23B	MISC	MISC	Miscellaneous	0	0	0	0	0	0	0	0	0	0	0	0	0	0	0	0	0	0	0	0	0	0	0	0	0	0	0	0	0	0	0	0	0	0.008	-0.165	0.181	-0.022	0.923	0.07	2.029	0.159	4.028	0.351	1.539	0.004	-0.177
Cl043	MISC	MISC	Miscellaneous	0	0	0	0	0	0	0	0	0	0	0	0	0	0	0	0	0	0	0	0	0	0	0	0	0	0	0	0	0	0	0	0	0	0.47	0.066	1.079	0.156	1.234	0.183	1.448	0.32	3.48	0.633	1.619	0.175	-0.06
At1A1	MISC	MISC	Miscellaneous	0	0	0	1	0	1	0	0	0	0	0	0	0	0	0	0	0	0	0	0	0	0	0	0	0	0	0	0	0	0	0	0	0	0.798	0.714	1.418	1.376	1.518	1.492	1.602	1.566	1.259	1.209	2.01	0.002	-0.721
Tdif2	MISC	MISC	Miscellaneous	0	0	0	0	0	0	0	0	0	0	0	0	0	1	1	1	0	3	0	0	0	0	0	0	0	0	0	0	0	0	0	0	0	0.899	0.73	0.685	0.595	0.938	0.76	0.896	0.715	0.617	0.506	1.757	0.346	0.022
Elob	REP	REP_EL	Replication Elongation	0	0	0	0	0	0	0	0	0	0	0	0	0	0	0	0	0	0	0	0	0	0	0	0	0	0	0	0	0	0	0	0	0	0.002	-0.113	0	-0.27	0	-0.276	0.001	-0.182	1.108	0.067	1.443	2.718	0.216
Rpp30	MISC	MISC	Miscellaneous	0	0	0	0	1	1	0	0	0	0	0	0	0	0	0	0	0	0	0	0	0	0	0	0	0	0	0	0	0	0	0	0	0	0.242	-0.018	1.887	0.134	4.639	0.512	4.606	0.796	6.892	1.354	1.754	0.001	-0.477
G3P	MISC	MISC	Miscellaneous	0	0	0	0	0	0	0	0	0	0	0	0	1	1	1	1	1	5	0	0	0	0	0	0	0	0	0	0	0	0	0	0	0	0.367	0.052	0.03	-0.398	0.118	-0.199	0.553	0.239	0.293	-0.009	1.482	0.711	0.303
Ddx18	MISC	MISC	Miscellaneous	0	0	0	0	0	0	0	0	0	0	0	0	0	0	0	0	0	0	0	0	0	0	0	0	0	0	0	0	0	0	0	0	0	0.251	-0.012	1.758	0.204	3.812	0.4	4.057	0.548	5.884	0.818	1.675	0.002	-0.363
Hp1bp3	MISC	MISC	Miscellaneous	0	0	0	0	0	0	0	0	0	0	0	0	0	0	0	0	0	0	0	0	0	0	0	0	0	0	0	0	0	0	0	0	0	NaN	NaN	0.65	0.389	1.028	0.592	1.303	0.816	NaN	NaN	1.045	NaN	NaN
Cenpi	MISC	MISC	Miscellaneous	0	0	0	0	0	0	0	0	0	0	0	0	0	0	0	0	0	0	0	0	0	0	0	0	0	0	0	0	0	0	0	0	0	0.68	0.269	0.889	0.415	1.023	0.387	1.799	0.736	1.244	0.5	1.692	0.243	-0.073
Nop58	MISC	MISC	Miscellaneous	0	0	0	0	0	0	0	0	0	0	0	0	0	0	0	0	0	0	0	0	0	0	0	0	0	0	0	0	0	0	0	0	0	0.001	-0.2	0.003	-0.132	0.359	0.012	1.25	0.088	1.18	0.076	1.493	0.003	-0.166
Srsf6	MISC	MISC	Miscellaneous	0	0	0	0	0	0	0	0	0	0	0	0	0	0	0	0	0	0	0	0	0	0	0	0	0	0	0	0	0	0	0	0	0	0.275	-0.032	0.114	-0.113	0.001	-0.735	0	-1.088	0.002	-0.598	1.316	0.689	0.747
Rpac1	MISC	MISC	Miscellaneous	0	0	0	0	0	0	0	0	0	0	0	0	0	0	0	0	0	0	0	0	0	0	0	0	0	0	0	0	0	0	0	0	0	0.172	-0.038	0.158	-0.032	0.755	0.087	3.035	0.281	4.847	0.579	1.58	0.074	-0.082
Cenpu	MISC	MISC	Miscellaneous	0	0	0	0	0	0	0	0	0	0	0	0	0	0	0	0	0	0	0	0	0	0	0	0	0	0	0	0	0	0	0	0	0	NaN	NaN	1.517	0.742	1.372	0.656	NaN	NaN	NaN	NaN	0.716	NaN	NaN
L14Aa	MISC	MISC	Miscellaneous	0	0	0	0	1	1	0	0	0	0	0	0	0	0	0	0	1	1	0	0	0	0	1	1	0	0	0	0	0	0	0	0	0	0.786	0.196	1.276	0.331	2.655	0.774	2.875	0.863	4.392	1.608	1.835	0	-0.537
Rs15A	MISC	MISC	Miscellaneous	0	0	0	0	0	0	0	0	0	0	0	0	0	0	0	0	0	0	0	0	0	0	0	0	0	0	0	0	0	0	0	0	0	0.028	-0.205	0.029	-0.203	0.09	-0.1	1.728	0.301	2.154	0.399	1.523	0.157	-0.064
Rbm34	MISC	MISC	Miscellaneous	0	0	0	0	0	0	0	0	0	0	0	0	0	0	0	0	0	0	0	0	0	0	0	0	0	0	0	0	0	0	0	0	0	0.346	0.015	1.624	0.299	2.917	0.371	0.272	-0.016	1.348	0.348	1.59	0.004	-0.317
Wdr3	MISC	MISC	Miscellaneous	0	0	0	0	0	0	0	0	0	0	0	0	0	0	0	0	0	0	0	0	0	0	0	0	0	0	0	0	0	0	0	0	0	0.769	0.055	1.205	0.088	2.882	0.239	3.833	0.49	5.607	0.765	1.646	0.015	-0.144
Rl9	MISC	MISC	Miscellaneous	0	0	0	0	0	0	0	0	0	0	0	0	0	0	0	0	0	0	0	0	0	0	0	0	0	0	0	0	0	0	0	0	0	0.534	0.053	1.145	0.179	1.611	0.246	3.628	0.649	3.235	0.579	1.65	0.003	-0.156
Dkc1	MISC	MISC	Miscellaneous	0	0	0	0	0	0	0	0	0	0	0	0	0	0	0	0	0	0	0	0	0	0	0	0	0	0	0	0	0	0	0	0	0	0.04	-0.1	0.042	-0.096	0.022	-0.129	0.448	0.024	0.051	-0.085	1.474	1.043	0.064
Lkap	MISC	MISC	Miscellaneous	0	0	0	0	1	1	0	0	0	0	0	0	0	1	0	0	1	2	0	0	0	0	0	0	0	0	0	0	0	0	0	0	0	0.853	2.041	0.77	2.139	0.724	1.629	0.712	1.593	0.851	2.024	2.114	1.033	0.447
Enoa	MISC	MISC	Miscellaneous	0	0	0	0	0	0	0	0	0	0	0	0	0	0	0	0	0	0	0	0	0	0	0	0	0	0	0	0	0	0	0	0	0	0.088	-0.34	0.045	-0.552	0.539	0.208	0.76	0.576	0.824	0.472	1.537	0.006	-0.513
Sp16h	REP	REP_EL	Replication Elongation	0	0	0	0	0	0	0	0	0	0	0	0	0	0	0	0	0	0	0	0	0	0	0	0	0	0	0	0	0	0	0	0	0	0.056	-0.055	0.001	-0.195	0	-0.361	0	-0.504	0	-0.735	1.361	2.874	0.339
Slbp2	MISC	MISC	Miscellaneous	0	0	0	0	0	0	0	0	0	0	0	0	0	1	1	0	0	2	0	0	0	0	0	0	0	0	0	0	0	0	0	0	0	0.413	0.067	1.577	0.383	1.396	0.345	0.704	0.148	0.646	0.122	1.592	0.068	-0.25
Prp19	DDR	REP_MISC	Repair Miscellaneous	0	0	0	0	0	0	0	0	0	0	0	0	0	0	0	0	0	0	0	0	0	0	0	0	0	0	0	0	0	0	0	0	0	0.918	0.459	0.017	-0.244	0.004	-0.332	0.351	0.014	2.316	0.342	1.526	1.554	0.819
Rpf1	MISC	MISC	Miscellaneous	0	0	0	0	0	0	0	0	0	0	0	0	0	0	0	0	0	0	0	0	0	0	0	0	0	0	0	0	0	0	0	0	0	0.127	-0.131	0.473	0.085	1.08	0.303	0.184	-0.094	0.418	0.061	1.524	0.006	-0.407
Atad5	DDR	DRC	DNA Replication Checkpoint	0	0	0	0	0	0	0	0	0	0	0	0	0	0	0	0	0	0	0	0	0	0	0	0	0	0	0	0	0	0	0	0	0	0.649	0.083	0.314	0.002	2.465	0.256	2.925	0.266	1.985	0.189	1.572	0.046	-0.148
Ppib	MISC	MISC	Miscellaneous	1	1	1	1	1	5	0	0	0	0	0	0	1	1	1	1	1	5	1	1	1	1	1	5	0	1	1	0	0	0	0	0	0	1.282	4.205	1.296	4.256	1.315	4.325	1.369	4.527	1.214	3.955	2.933	0.184	-0.096
Hnrh1	MISC	MISC	Miscellaneous	0	0	0	0	0	0	0	0	0	0	0	0	0	0	0	0	0	0	0	0	0	0	0	0	0	0	0	0	0	0	0	1	1	NaN	NaN	0.041	-0.108	0.514	0.058	1.365	0.254	2.806	0.362	1.252	NaN	NaN
Arp10	MISC	MISC	Miscellaneous	0	0	0	0	0	0	0	0	0	0	0	0	0	0	0	0	0	0	0	0	0	0	0	0	0	0	0	0	0	1	0	0	1	0.031	-0.246	0.02	-0.297	0.299	-0.001	0.016	-0.486	0.043	-0.196	1.411	0.048	-0.223
As1Ab	MISC	MISC	Miscellaneous	0	0	0	0	0	0	0	0	0	0	0	0	0	0	0	0	0	0	0	0	0	0	0	0	0	0	0	0	0	0	0	0	0	0	-0.787	0	-0.551	0	-0.813	0.003	-0.565	0	-0.789	1.241	0.407	0.047
Nol8	MISC	MISC	Miscellaneous	0	0	0	0	0	0	0	0	0	0	0	0	0	0	0	0	0	0	0	0	0	0	0	0	0	0	0	0	0	0	0	0	0	0.463	0.028	0.775	0.056	0.189	-0.025	0.568	0.04	0.092	-0.069	1.508	0.924	0.072
Rl36	MISC	MISC	Miscellaneous	0	0	0	0	0	0	0	0	0	0	0	0	0	0	0	0	0	0	0	0	0	0	0	0	0	0	0	0	0	0	0	0	0	0.017	-0.472	0.292	-0.005	0.833	0.245	0.16	-0.123	1.133	0.317	1.505	0.001	-0.704
U520	MISC	MISC	Miscellaneous	0	0	0	0	0	0	0	0	0	0	0	0	0	0	0	0	0	0	0	0	0	0	0	0	0	0	0	0	0	0	0	0	0	0.908	0.753	0.15	-0.043	0.002	-0.231	0.011	-0.164	0.352	0.01	1.529	1.148	0.993
Nop56	MISC	MISC	Miscellaneous	0	0	0	0	0	0	0	0	0	0	0	0	0	0	0	0	0	0	0	0	0	0	0	0	0	0	0	0	0	0	0	0	0	0.155	-0.039	0.523	0.036	0.326	0.005	1.274	0.123	0.789	0.072	1.521	0.142	-0.037
Top1	REP	REP_EL	Replication Elongation	0	0	0	0	0	0	0	0	0	0	0	0	0	0	0	0	0	0	0	0	0	0	0	0	0	0	0	0	0	0	0	0	0	0	-0.326	0	-0.522	0.003	-0.42	0	-0.551	0	-0.552	1.321	1.049	0.098
Dgcr6	MISC	MISC	Miscellaneous	0	0	0	0	0	0	0	0	0	0	0	0	0	0	0	0	1	1	0	0	0	0	0	0	0	0	0	0	0	0	0	0	0	0.053	-0.166	0.293	-0.003	1.106	0.217	2.675	0.434	3.794	1.294	1.661	0.008	-0.379
Ttf2	MISC	MISC	Miscellaneous	0	0	0	0	0	0	0	0	0	0	0	0	0	0	0	0	0	0	1	0	0	0	0	1	1	0	1	0	0	0	0	0	0	2.9	0.483	0.001	-0.403	0	-0.998	0	-1.247	0	-1.521	1.245	6.393	1.484
Cg050	MISC	MISC	Miscellaneous	0	0	0	0	1	1	0	0	0	0	0	0	0	0	0	0	0	0	0	1	1	1	1	4	0	1	1	0	0	0	0	0	0	0.623	0.187	0.916	0.352	1.862	0.714	2.987	1.167	3.453	1.413	1.835	0.004	-0.527
Cp088	MISC	MISC	Miscellaneous	0	0	0	0	0	0	0	0	0	0	0	0	0	0	0	0	0	0	0	0	0	0	0	0	0	0	0	0	0	0	0	0	0	0.004	-0.207	0.007	-0.182	0.022	-0.123	0.001	-0.241	0.001	-0.334	1.418	0.029	-0.087
Med6	MISC	MISC	Miscellaneous	0	0	1	1	1	3	0	0	0	0	0	0	0	0	0	0	0	0	0	0	0	0	1	1	0	0	0	0	0	0	0	0	0	NaN	NaN	NaN	NaN	2.708	1.758	3.297	1.982	4.145	2.607	1.481	NaN	NaN
Thoc3	MISC	MISC	Miscellaneous	0	0	0	0	0	0	0	0	0	0	0	0	0	0	0	0	0	0	0	0	0	0	0	0	0	0	0	0	0	0	0	0	0	0.375	0.07	0.001	-0.622	0	-0.927	0	-1.17	0	-0.794	1.252	1.915	0.993
Luc7L	MISC	MISC	Miscellaneous	0	0	0	0	0	0	0	0	0	0	0	0	0	0	0	0	0	0	0	0	0	0	0	0	0	0	0	0	0	0	0	0	0	0.124	-0.238	0.073	-0.358	0.205	-0.104	0.033	-0.586	0.073	-0.357	1.384	0.094	-0.139
Rl12	MISC	MISC	Miscellaneous	0	0	0	0	0	0	0	0	0	0	0	0	0	0	0	0	0	0	0	0	0	0	0	0	0	0	0	0	0	0	0	0	0	0.239	-0.026	0.593	0.084	2.172	0.409	2.657	0.53	3.867	0.969	1.674	0	-0.442
Smc3	REP	SMC1/3	SMC1/3 complex	0	0	0	0	0	0	0	0	0	0	0	0	0	1	1	0	1	3	0	0	0	0	0	0	0	0	0	0	0	0	0	0	0	0.312	0.003	0.543	0.032	0.023	-0.116	0.001	-0.316	0.105	-0.074	1.468	0.979	0.11
Smc1	REP	SMC1/3	SMC1/3 complex	0	0	0	0	0	0	0	0	0	0	0	0	0	1	1	0	1	3	0	0	0	0	0	0	0	0	0	0	0	0	0	0	0	0.032	-0.179	0.201	-0.019	0	-0.222	0	-0.433	0.001	-0.254	1.417	0.404	0.031
Kf22B	MISC	MISC	Miscellaneous	0	0	0	0	0	0	0	0	0	0	0	0	0	0	0	0	0	0	0	0	0	0	0	0	0	0	0	0	0	0	0	0	0	0.054	-0.124	0.096	-0.085	0.032	-0.157	0.006	-0.255	0.014	-0.209	1.439	0.455	0.022
Pdia1	MISC	MISC	Miscellaneous	0	0	0	0	0	0	0	0	0	0	0	0	0	1	1	1	1	4	0	0	0	0	0	0	0	0	0	0	0	0	0	0	0	0.782	0.136	0.695	0.232	1.4	0.574	1.925	0.88	1.944	0.662	1.71	0.027	-0.45
Wdr35	MISC	MISC	Miscellaneous	0	0	0	0	0	0	0	0	0	0	0	0	0	0	0	0	0	0	0	0	0	0	0	0	0	0	0	0	0	0	0	0	0	0.319	0.008	0.29	-0.005	0.28	-0.007	0.063	-0.138	0.225	-0.035	1.491	0.307	0.002
Dct2A	MISC	MISC	Miscellaneous	0	0	0	0	0	0	0	0	0	0	0	0	0	0	0	0	0	0	0	0	1	1	1	3	0	0	0	0	0	0	0	0	0	NaN	NaN	NaN	NaN	1.337	0.78	1.267	0.894	1.943	1.165	1.135	NaN	NaN
Gptc4	MISC	MISC	Miscellaneous	0	0	0	0	0	0	0	0	0	0	0	0	0	0	0	0	0	0	0	0	0	0	0	0	0	0	0	0	0	0	0	0	0	0.004	-0.338	0.067	-0.108	0.684	0.092	1.297	0.206	1.046	0.157	1.507	0	-0.444
Rrs1	MISC	MISC	Miscellaneous	0	0	0	0	0	0	0	0	0	0	0	0	0	0	0	0	0	0	0	0	0	0	0	0	0	0	0	0	0	0	0	0	0	0.54	0.036	0.985	0.078	1.717	0.17	1.154	0.107	0.033	-0.091	1.53	0.008	-0.148
Rrmj3	MISC	MISC	Miscellaneous	0	0	0	0	0	0	0	0	0	0	0	0	0	0	0	0	0	0	0	0	0	0	0	0	0	0	0	0	0	0	0	0	0	0.023	-0.384	0.078	-0.188	0.222	-0.062	0.01	-0.511	0.004	-0.673	1.368	0.021	-0.336
Mk16B	MISC	MISC	Miscellaneous	0	0	0	0	0	0	0	0	0	0	0	0	0	0	0	0	0	0	0	0	0	0	0	0	0	0	0	0	0	0	0	0	0	0.312	0.007	2.151	0.364	2.227	0.41	2.819	0.724	3.613	0.753	1.698	0.017	-0.419
Wdr76	MISC	MISC	Miscellaneous	0	0	0	0	1	1	0	0	0	0	0	0	0	0	0	0	0	0	0	0	0	0	1	1	0	0	0	0	0	0	0	0	0	0.673	0.114	3.791	0.677	4.113	0.735	4.524	0.996	5.28	1.288	1.842	0.003	-0.639
Prkaa	MISC	MISC	Miscellaneous	0	0	0	0	0	0	0	0	0	0	0	0	0	0	0	0	0	0	0	0	0	0	0	0	0	0	0	0	0	0	0	0	0	1.068	0.151	2.025	0.199	2.784	0.302	3.778	0.481	6.023	1.214	1.711	0.022	-0.17
C1Tc	MISC	MISC	Miscellaneous	0	0	0	0	0	0	0	0	0	0	0	0	0	0	0	0	0	0	0	0	0	0	0	0	0	0	0	0	0	0	0	0	0	3.156	0.276	0.087	-0.087	0.754	0.053	0.552	0.045	2.28	0.214	1.547	2.299	0.201
Rl18A	MISC	MISC	Miscellaneous	0	0	0	0	0	0	0	0	0	0	0	0	0	0	0	0	0	0	0	0	0	0	0	0	0	0	0	0	0	0	0	0	0	0.049	-0.068	2.487	0.161	4.836	0.46	5.032	0.517	6.433	0.864	1.674	0	-0.552
Rb11B	MISC	MISC	Miscellaneous	0	0	0	0	0	0	0	0	0	0	0	0	0	0	1	1	1	3	0	0	0	1	0	1	0	0	0	0	0	0	0	0	0	1.208	0.067	6.045	0.597	7.66	1.028	6.286	1.125	8.376	0.968	1.845	0	-0.986
Recq1	DDR	REP_MISC	Repair Miscellaneous	0	0	0	0	0	0	0	0	0	0	0	0	0	0	0	0	0	0	0	0	0	0	0	0	0	0	0	0	0	0	0	0	0	1.013	0.116	2.44	0.226	0.673	0.049	0.336	0.006	0.169	-0.027	1.536	0.538	0.043
U5S1	MISC	MISC	Miscellaneous	0	0	0	0	0	0	0	0	0	0	0	0	0	0	0	0	0	0	0	0	0	0	0	0	0	0	0	0	0	0	0	0	0	1.003	0.811	0.114	-0.062	0.009	-0.194	0.02	-0.163	1.072	0.111	1.544	1.179	0.981
L14Ba	MISC	MISC	Miscellaneous	0	0	0	0	0	0	0	0	0	0	0	0	0	0	0	0	1	1	0	0	0	0	0	0	0	0	0	0	0	0	0	0	0	0.062	-0.125	0.224	-0.019	2.51	0.348	2.994	0.472	5.425	1.015	1.654	0	-0.498
Fip1	MISC	MISC	Miscellaneous	0	0	0	0	0	0	0	0	0	0	0	0	0	0	0	0	0	0	0	0	0	0	0	0	0	0	0	0	0	0	0	0	0	0	-0.743	0.004	-0.405	0.075	-0.143	0.003	-0.47	0.001	-0.629	1.323	0.001	-0.625
Rs4	MISC	MISC	Miscellaneous	0	0	0	0	0	0	0	0	0	0	0	0	0	0	0	0	0	0	0	0	0	0	0	0	0	0	0	0	0	0	0	0	0	0.001	-0.285	0.002	-0.327	0.001	-0.291	0.001	-0.346	0.502	0.027	1.409	0.203	-0.023
F10A1	MISC	MISC	Miscellaneous	0	0	0	0	0	0	0	0	0	0	0	0	0	0	0	0	0	0	0	0	0	0	0	0	0	0	0	0	0	0	0	0	0	0.219	-0.043	1.089	0.215	0.713	0.126	0.171	-0.068	0.001	-1.074	1.448	0.037	-0.199
Ima7	MISC	MISC	Miscellaneous	0	0	0	0	0	0	0	0	0	0	0	0	0	1	1	1	1	4	0	0	0	0	0	0	0	0	0	0	0	0	0	0	0	0.862	0.109	0.889	0.078	2.485	0.255	2.113	0.3	3.261	0.384	1.6	0.034	-0.179
Erh	MISC	MISC	Miscellaneous	0	0	0	0	0	0	0	0	0	0	0	0	0	0	0	0	1	1	0	0	0	0	0	0	0	0	0	0	0	0	0	0	0	0.303	0.004	0.135	-0.097	0.753	0.157	1.682	0.331	4.15	1.117	1.637	0.197	-0.186
Cebpz	MISC	MISC	Miscellaneous	0	0	0	0	0	0	0	0	0	0	0	0	0	0	0	0	0	0	0	0	0	0	0	0	0	0	0	0	0	0	0	0	0	0.078	-0.099	1.275	0.165	2.083	0.286	2.596	0.384	4.873	0.936	1.65	0	-0.418
Rl8	MISC	MISC	Miscellaneous	0	0	0	0	0	0	0	0	0	0	0	0	0	0	0	0	0	0	0	0	0	0	0	0	0	0	0	0	0	0	0	0	0	0.083	-0.099	0.718	0.089	2.784	0.455	3.662	0.662	4.73	0.972	1.686	0	-0.59
Zn451	MISC	MISC	Miscellaneous	0	0	0	0	0	0	0	0	0	0	0	0	0	0	0	0	0	0	0	0	0	0	0	0	0	0	0	0	0	0	0	0	0	1.202	0.1	0	-0.299	0	-0.926	0	-1.558	0	-2.669	1.145	5.593	0.989
Rla2	MISC	MISC	Miscellaneous	0	0	0	0	0	0	0	0	0	0	0	0	0	0	0	0	0	0	0	0	0	0	0	0	0	0	0	0	0	0	0	0	0	0.291	-0.004	1.716	0.272	2.602	0.383	2.9	0.542	3.79	0.881	1.683	0.01	-0.424
Tbb4	MISC	MISC	Miscellaneous	0	0	0	0	0	0	0	0	0	0	0	0	0	0	0	0	0	0	0	0	0	0	0	0	0	0	0	0	0	0	0	0	0	NaN	NaN	0.004	-1.372	0.001	-1.327	0.143	-0.662	0.291	-0.03	0.981	NaN	NaN
Ddx41	MISC	MISC	Miscellaneous	0	0	0	0	0	0	0	0	0	0	0	0	0	0	0	0	0	0	0	0	0	0	0	0	0	0	0	0	0	0	0	0	0	0.82	0.916	0.014	-0.168	0	-0.455	0	-0.439	0.001	-0.412	1.457	1.117	1.331
Nep1	MISC	MISC	Miscellaneous	0	0	0	0	0	0	0	0	0	0	0	0	0	0	0	0	0	0	0	0	0	0	0	0	0	0	0	0	0	0	0	0	0	0.675	0.156	1.02	0.238	1.112	0.265	0.984	0.274	0.436	0.065	1.586	0.081	-0.152
Numa1	MISC	MISC	Miscellaneous	0	0	0	0	0	0	0	0	0	0	0	0	0	0	0	0	0	0	0	0	0	0	1	1	0	0	0	0	0	0	0	0	0	1.025	0.306	1.065	0.269	1.64	0.41	1.234	0.395	3.91	1.256	1.73	0.13	-0.148
Cx056	MISC	MISC	Miscellaneous	0	0	0	0	0	0	0	0	0	0	0	0	0	0	0	0	0	0	0	0	0	0	0	0	0	0	0	0	0	0	0	0	0	0.609	0.809	0.562	0.327	0.537	0.224	0.487	0.182	0.325	0.033	1.62	0.504	0.54
Rl1D1	MISC	MISC	Miscellaneous	0	0	0	0	0	0	0	0	0	0	0	0	0	0	0	0	0	0	0	0	0	0	0	0	0	0	0	0	0	0	0	0	0	0.025	-0.14	0.035	-0.138	0.652	0.104	0.397	0.02	1.302	0.181	1.508	0.001	-0.289
Sfi1	MISC	MISC	Miscellaneous	0	0	0	0	0	0	0	0	0	0	0	0	0	0	0	0	0	0	0	0	0	0	0	0	0	0	0	0	0	0	0	0	0	0.114	-0.096	0.032	-0.153	0.07	-0.13	0.06	-0.151	0.01	-0.31	1.439	0.272	-0.013
H1X	MISC	MISC	Miscellaneous	0	0	0	0	1	1	0	0	0	0	0	0	0	0	0	0	1	1	0	0	0	0	0	0	0	0	0	0	1	1	0	0	2	0.45	0.127	1.498	0.432	1.965	0.576	1.455	0.937	3.994	1.479	1.808	0.031	-0.499
Cn021	MISC	MISC	Miscellaneous	0	0	0	0	0	0	0	0	0	0	0	0	0	0	0	0	0	0	0	0	0	0	0	0	0	0	0	0	0	0	0	0	0	0.044	-0.053	0.314	0.001	1.345	0.174	3.179	0.238	3.503	0.274	1.558	0.003	-0.278
Ptbp1	MISC	MISC	Miscellaneous	0	0	0	0	0	0	0	0	0	0	0	0	0	0	0	0	0	0	0	0	0	0	0	0	0	0	0	0	0	0	0	0	0	0.004	-0.353	0.004	-0.334	0.008	-0.268	0	-0.751	0.001	-0.587	1.329	0.04	-0.137
Pinin	MISC	MISC	Miscellaneous	0	0	0	0	0	0	0	0	0	0	0	0	0	0	0	0	0	0	0	0	0	0	0	0	0	0	0	0	0	0	0	0	0	0.689	0.64	0.044	-0.16	0.015	-0.289	0.005	-0.473	0.218	-0.033	1.478	0.872	0.877
Tra2B	MISC	MISC	Miscellaneous	0	0	0	0	0	0	0	0	0	0	0	0	0	0	0	0	0	0	0	0	0	0	0	0	0	0	0	0	0	0	0	0	0	0.005	-0.364	0.006	-0.313	0.003	-0.326	0.162	-0.05	0.301	0	1.422	0.13	-0.091
Top2A	REP	REP_EL	Replication Elongation	0	0	0	0	0	0	0	0	0	0	0	0	0	0	0	0	0	0	0	0	0	0	0	0	0	0	0	0	0	0	0	0	0	1.743	0.09	0	-0.431	0	-0.621	0	-0.552	0	-0.52	1.347	7.337	0.655
Sltm	MISC	MISC	Miscellaneous	0	0	0	0	0	0	0	0	0	0	0	0	0	0	0	0	0	0	0	0	0	0	0	0	0	0	0	0	0	0	0	0	0	0.001	-0.384	0.001	-0.311	0.062	-0.099	0.655	0.058	4.224	0.638	1.502	0	-0.341
Smd1	MISC	MISC	Miscellaneous	0	0	0	0	0	0	0	0	0	0	0	0	0	0	0	0	0	0	0	0	0	0	0	0	0	0	0	0	0	0	0	0	0	0.843	0.357	0.416	0.065	0.129	-0.149	0.365	0.038	0.175	-0.093	1.523	1.06	0.446
Sypl1	MISC	MISC	Miscellaneous	0	0	0	0	0	0	0	0	0	0	0	0	0	1	1	1	1	4	0	0	0	0	0	0	0	0	0	0	0	0	0	0	0	0.064	-0.183	0.492	0.058	0.586	0.109	1.172	0.261	0.557	0.096	1.533	0.004	-0.352
Rpa1	MISC	MISC	Miscellaneous	0	0	0	0	0	0	0	0	0	0	0	0	0	0	0	0	0	0	0	0	0	0	0	0	0	0	0	0	0	0	0	0	0	0.001	-0.241	0	-0.215	0.21	-0.016	1.265	0.078	4.318	0.364	1.505	0	-0.286
Smca5	MISC	MISC	Miscellaneous	0	0	0	0	0	0	0	0	0	0	0	0	0	0	0	0	0	0	0	0	0	0	0	0	0	0	0	0	0	0	0	0	0	2.58	0.563	3.655	0.861	4.118	0.504	0.344	0.013	2.23	0.285	1.696	0.283	-0.008
Sugp2	MISC	MISC	Miscellaneous	0	0	0	0	0	0	0	0	0	0	0	0	0	0	0	0	1	1	0	0	0	0	0	0	0	0	0	0	0	0	0	0	0	0.69	0.137	0.136	-0.074	0.919	0.218	2.492	0.563	4.418	1.175	1.681	0.061	-0.147
Nh2L1	MISC	MISC	Miscellaneous	0	0	0	0	0	0	0	0	0	0	0	0	0	0	0	0	0	0	0	0	0	0	0	0	0	0	0	0	0	0	0	0	0	0.034	-0.116	0.078	-0.079	0.006	-0.187	0.086	-0.069	0.012	-0.203	1.453	0.33	0.005
Ms18B	MISC	MISC	Miscellaneous	0	0	0	0	0	0	0	0	0	0	0	0	0	0	0	0	0	0	0	0	0	0	0	0	0	0	0	0	0	1	0	0	1	0.037	-0.254	0.019	-0.228	0.327	0.01	0.042	-0.168	0.162	-0.052	1.451	0.024	-0.33
Prp8	MISC	MISC	Miscellaneous	0	0	0	0	0	0	0	0	0	0	0	0	0	0	0	0	0	0	0	0	0	0	0	0	0	0	0	0	0	0	0	0	0	0.733	0.582	0.005	-0.234	0.001	-0.288	0.002	-0.231	0.031	-0.109	1.48	0.943	0.803
Smo3	DDR	DRC	DNA Replication Checkpoint	0	0	0	0	0	0	0	0	0	0	0	0	0	0	0	0	0	0	0	0	0	0	0	0	0	0	0	0	0	0	0	0	0	3.678	0.763	2.243	0.401	0.296	-0.004	1.617	0.247	0	-0.629	1.577	3.34	0.697
Gnl3	MISC	MISC	Miscellaneous	0	0	0	0	0	0	0	0	0	0	0	0	0	0	0	0	0	0	0	0	0	0	0	0	0	0	0	0	0	0	0	0	0	0.016	-0.258	0.178	-0.056	0.113	-0.085	0.016	-0.245	0.002	-0.586	1.41	0.003	-0.246
Clp1	MISC	MISC	Miscellaneous	0	0	0	0	0	0	0	0	0	0	0	0	0	0	0	0	0	0	0	0	0	0	0	0	0	0	0	0	0	0	0	0	0	NaN	NaN	NaN	NaN	0.788	0.799	NaN	NaN	1.482	1.361	0.77	NaN	NaN
Utp11	MISC	MISC	Miscellaneous	0	0	0	0	0	0	0	0	0	0	0	0	0	0	0	0	0	0	0	1	1	1	1	4	0	0	0	0	1	0	0	0	1	NaN	NaN	0.684	0.131	0.172	-0.074	0.148	-0.099	0.03	-0.297	1.178	NaN	NaN
Tasp1	MISC	MISC	Miscellaneous	0	0	0	0	0	0	0	0	0	0	0	0	0	0	0	0	0	0	0	0	0	0	0	0	0	0	0	0	0	0	0	0	0	0.896	0.146	1.892	0.25	2.326	0.272	3.028	0.616	4.501	0.757	1.679	0.023	-0.203
Scc2	REP	COH_REG	Regulation and Maintanance of Cohesion	0	0	0	0	0	0	0	0	0	0	0	0	0	0	0	0	0	0	0	0	0	0	0	0	0	0	0	0	0	0	0	0	0	1.035	0.222	2.343	0.485	3.057	0.679	2.46	0.622	3.907	1.085	1.771	0	-0.535
Rcc1	MISC	MISC	Miscellaneous	0	0	0	0	0	0	0	0	0	0	0	0	0	0	0	0	0	0	0	0	0	0	0	0	0	0	0	0	0	0	0	0	0	NaN	NaN	0.843	0.42	0.623	0.271	1.389	0.775	1.267	0.652	1.374	NaN	NaN
Aatf	MISC	MISC	Miscellaneous	0	0	0	0	0	0	0	0	0	0	0	0	0	0	0	0	0	0	0	0	0	0	0	0	0	0	0	0	0	0	0	0	0	1.383	1.033	1.614	1.025	1.306	0.971	NaN	NaN	NaN	NaN	1.147	0.289	-0.017
Nhp2	MISC	MISC	Miscellaneous	0	0	0	0	0	0	0	0	0	0	0	0	0	0	0	0	0	0	0	0	0	0	0	0	0	0	0	0	0	0	0	0	0	0.018	-0.16	0.009	-0.219	0.009	-0.208	0.027	-0.179	0	-0.452	1.409	0.123	-0.032
Cwc25	MISC	MISC	Miscellaneous	0	0	0	0	0	0	0	0	0	0	0	0	0	0	0	0	1	1	0	0	0	0	0	0	0	0	0	0	0	0	0	0	0	0.31	0.003	1.062	0.103	0.917	0.09	0.483	0.075	4.855	0.601	1.579	0.064	-0.166
Ima1	MISC	MISC	Miscellaneous	0	0	0	0	0	0	0	0	0	0	0	0	0	0	0	0	0	0	0	0	0	0	0	0	0	0	0	0	0	0	0	0	0	1.446	0.14	0.145	-0.035	0.444	0.032	1.845	0.257	1.055	0.096	1.546	0.602	0.028
Pesc	MISC	MISC	Miscellaneous	0	0	0	0	0	0	0	0	0	0	0	0	0	0	0	0	0	0	0	0	0	0	0	0	0	0	0	0	0	0	0	0	0	0.202	-0.045	0.333	0.013	0.922	0.145	1.163	0.185	0.018	-0.312	1.505	0.008	-0.273
Ddx56	MISC	MISC	Miscellaneous	0	0	0	0	0	0	0	0	0	0	0	0	0	0	0	0	0	0	0	0	0	0	0	0	0	0	0	0	0	0	0	0	0	0.27	-0.018	0.034	-0.156	0.322	0.008	1.185	0.148	0.672	0.075	1.51	0.14	-0.113
Srfb1	MISC	MISC	Miscellaneous	0	0	0	0	0	0	0	0	0	0	0	0	0	1	1	1	1	4	0	0	0	0	0	0	0	0	0	0	0	0	0	0	0	0.207	-0.033	1.124	0.178	2.143	0.274	2.427	0.4	3.81	0.618	1.627	0.001	-0.397
Cdc7	REP	COH_REG	Regulation and Maintanance of Cohesion	0	0	0	0	0	0	0	0	0	0	0	0	0	0	0	0	0	0	0	0	0	0	0	0	0	0	0	0	0	0	0	0	0	1.915	0.364	0.341	0.01	1.676	0.224	2.382	0.272	1.312	0.073	1.584	0.413	0.051
Elv1A	MISC	MISC	Miscellaneous	0	0	0	0	0	0	0	0	0	0	0	0	0	0	0	0	0	0	0	0	0	0	0	0	0	0	0	0	0	1	0	0	1	NaN	NaN	NaN	NaN	0.093	-0.466	NaN	NaN	NaN	NaN	0.268	NaN	NaN
Pds5a	REP	COH_REG	Regulation and Maintanance of Cohesion	0	0	0	0	0	0	0	0	0	0	0	0	0	0	0	0	0	0	0	0	0	0	0	0	0	0	0	0	0	0	0	0	0	0.106	-0.053	0.002	-0.208	0.006	-0.203	0.001	-0.331	0.184	-0.029	1.439	0.832	0.058
Rad54b	DDR	HR	Homologous Recombination	0	0	1	1	1	3	0	0	0	0	0	0	0	0	0	0	0	0	0	1	1	1	1	4	0	0	0	0	0	0	0	0	0	1.848	1.514	1.796	1.423	2.009	1.641	1.67	1.628	1.519	1.468	2.135	0.047	-0.221
Setb1	MISC	MISC	Miscellaneous	0	0	0	0	0	0	0	0	0	0	0	0	0	0	0	0	0	0	0	0	0	0	0	0	0	0	0	0	0	0	0	0	0	1.533	0.485	3.14	1.073	2.858	1.048	2.751	0.964	2.744	0.921	1.891	0	-0.657
Srrtb	MISC	MISC	Miscellaneous	0	0	0	0	0	0	0	0	0	0	0	0	0	0	0	0	0	0	0	0	0	0	0	0	0	0	0	0	0	1	0	0	1	0.423	0.174	0.044	-0.469	0.004	-0.849	NaN	NaN	NaN	NaN	0.82	1.154	0.929
Gemi2	MISC	MISC	Miscellaneous	0	0	0	0	1	1	0	0	0	0	0	0	0	0	0	0	1	1	0	0	0	0	1	1	0	1	1	0	0	0	0	0	0	NaN	NaN	NaN	NaN	2.665	1.204	NaN	NaN	4.591	2.188	0.912	NaN	NaN
Nat10	MISC	MISC	Miscellaneous	0	0	0	0	0	0	0	0	0	0	0	0	0	0	0	0	0	0	0	0	0	0	0	0	0	0	0	0	0	0	0	0	0	0.026	-0.107	0.014	-0.134	0.112	-0.044	1.057	0.086	3.883	0.42	1.525	0	-0.159
Cenpc	MISC	MISC	Miscellaneous	0	0	0	0	0	0	0	0	0	0	0	0	0	0	0	0	0	0	0	0	0	0	0	0	0	0	0	0	0	0	0	0	0	0	-0.367	0	-0.298	0	-0.289	0	-0.504	0	-0.366	1.361	0.002	-0.179
Lsm11	MISC	MISC	Miscellaneous	0	0	0	0	1	1	0	0	0	0	0	0	0	0	0	0	0	0	0	0	0	0	1	1	0	0	0	0	0	0	0	0	0	0.002	-0.386	1.422	0.162	4.204	0.715	5.161	0.886	6.067	1.398	1.758	0	-1.205
Mrt4	MISC	MISC	Miscellaneous	0	0	0	0	0	0	0	0	0	0	0	0	0	0	0	0	0	0	0	0	0	0	0	0	0	0	0	0	0	0	0	0	0	0.56	0.07	1.549	0.223	1.945	0.387	2.558	0.425	3.274	0.625	1.651	0	-0.422
Gon4L	MISC	MISC	Miscellaneous	0	0	0	0	0	0	0	0	0	0	0	0	0	0	0	0	0	0	0	0	0	0	0	0	0	0	0	0	0	0	0	0	0	NaN	NaN	NaN	NaN	1.369	0.906	NaN	NaN	1.611	0.955	0.753	NaN	NaN
Rbbp6	MISC	MISC	Miscellaneous	0	0	0	0	0	0	0	0	0	0	0	0	0	0	0	0	0	0	0	0	0	0	0	0	0	0	0	0	0	0	0	0	0	0.673	0.553	0.035	-0.165	0	-0.635	0	-0.893	0.002	-0.541	1.378	1.144	1.078
Mlf2	MISC	MISC	Miscellaneous	0	0	0	0	0	0	0	0	0	0	0	0	0	0	0	0	0	0	0	0	0	0	0	0	0	0	0	0	0	0	0	0	0	0.004	-0.333	0.013	-0.223	0.004	-0.332	0	-0.578	0	-0.882	1.326	0.034	-0.112
Noc2L	MISC	MISC	Miscellaneous	0	0	0	0	0	0	0	0	0	0	0	0	0	0	0	0	0	0	0	0	0	0	0	0	0	0	0	0	0	0	0	0	0	0.725	0.088	1.259	0.18	2.343	0.283	2.785	0.336	4.765	0.784	1.648	0.002	-0.306
Efcb7	MISC	MISC	Miscellaneous	0	0	0	0	0	0	0	0	0	0	0	0	0	0	0	0	0	0	0	0	0	0	0	0	0	0	0	0	0	0	0	0	0	0.558	0.102	0.211	-0.045	0.253	-0.021	0.256	-0.025	2.484	0.639	1.56	0.328	0.011
Atad2b	MISC	MISC	Miscellaneous	0	0	0	0	0	0	0	0	0	0	0	0	0	0	0	0	0	0	0	0	0	0	0	0	0	0	0	0	0	0	0	0	0	0.061	-0.256	2.702	0.928	3.122	1.125	2.272	0.752	0.921	0.272	1.748	0	-1.493
Snrpa	MISC	MISC	Miscellaneous	0	0	0	0	0	0	0	0	0	0	0	0	0	0	0	0	0	0	0	0	0	0	0	0	0	0	0	0	0	0	0	0	0	0.512	0.066	0.073	-0.175	0.021	-0.356	0.08	-0.149	0.647	0.111	1.467	3.177	0.305
Nol6	MISC	MISC	Miscellaneous	0	0	0	0	0	0	0	0	0	0	0	0	0	0	0	0	0	0	0	0	0	0	0	0	0	0	0	0	0	0	0	0	0	0.005	-0.25	0.007	-0.213	0.004	-0.253	0.002	-0.253	0.001	-0.305	1.404	0.029	-0.114
Rb24A	MISC	MISC	Miscellaneous	0	0	0	0	0	0	0	0	0	0	0	0	0	0	0	0	0	0	0	0	0	0	0	0	0	0	0	0	0	1	0	0	1	NaN	NaN	0.767	0.159	0.452	0.062	0.528	0.104	0.004	-0.475	1.194	NaN	NaN
Zn638	MISC	MISC	Miscellaneous	0	0	0	0	0	0	0	0	0	0	0	0	0	0	0	0	0	0	0	0	0	0	0	0	0	0	0	0	0	0	0	0	0	0.021	-0.661	0.02	-0.634	0.008	-1.072	0.081	-0.781	0.086	-0.365	1.26	0.762	0.289
Dctn4	MISC	MISC	Miscellaneous	0	0	0	0	0	0	0	0	0	0	0	0	0	0	0	0	0	0	0	0	0	0	0	0	0	0	0	0	0	0	0	0	0	0.125	-0.078	0.115	-0.06	0.103	-0.081	0.012	-0.229	0.216	-0.032	1.467	0.067	-0.122
Apc7	MISC	MISC	Miscellaneous	0	0	0	0	0	0	0	0	0	0	0	0	0	1	0	1	1	3	0	0	0	0	0	0	0	0	0	0	0	0	0	0	0	0.022	-0.282	2.165	0.454	1.378	0.371	2.561	0.569	2.468	0.601	1.651	0	-0.778
Pds5b	REP	COH_REG	Regulation and Maintanance of Cohesion	0	0	0	0	0	0	0	0	0	0	0	0	0	0	0	0	0	0	0	0	0	0	0	0	0	0	0	0	0	0	0	0	0	0	-0.291	0	-0.354	0	-0.382	0	-0.319	1.16	0.076	1.404	0.106	-0.037
Nud16	MISC	MISC	Miscellaneous	0	0	0	0	0	0	0	0	0	0	0	0	0	0	0	0	0	0	0	0	0	0	0	0	0	0	0	0	0	0	0	0	0	0.035	-0.209	0.048	-0.197	0.006	-0.287	0	-0.76	0	-1.247	1.304	0.187	-0.051
If122	MISC	MISC	Miscellaneous	0	0	0	1	0	1	0	0	0	0	0	0	1	1	1	1	1	5	1	1	1	1	1	5	0	1	1	0	0	0	0	0	0	1.329	1.387	1.5	1.575	1.257	1.31	1.439	1.504	1.328	1.363	2.07	0.216	-0.053
Rad51a	DDR	HR	Homologous Recombination	0	0	0	0	0	0	0	0	0	0	0	0	0	0	0	0	0	0	0	0	0	0	0	0	0	0	0	0	0	1	0	0	1	0.328	0.009	3.499	0.895	4.763	1.33	3.596	0.722	0.026	-0.26	1.746	0	-1.455
Wdr74	MISC	MISC	Miscellaneous	0	0	0	0	0	0	0	0	0	0	0	0	0	0	0	0	0	0	0	0	0	0	0	0	0	0	0	0	0	0	0	0	0	0.053	-0.245	0.125	-0.078	0.034	-0.145	0.01	-0.23	0.002	-0.453	1.415	0.074	-0.234
Dyhc1	MISC	MISC	Miscellaneous	0	0	0	0	0	0	0	0	0	0	0	0	0	1	1	1	1	4	0	0	0	1	1	2	0	0	0	0	0	0	0	0	0	0.962	0.407	1.213	0.504	1.507	0.635	1.781	0.825	2.526	1.194	1.802	0.029	-0.364
Cetn1	MISC	MISC	Miscellaneous	0	0	0	0	0	0	0	0	0	0	0	0	0	0	0	0	0	0	0	0	0	0	0	0	0	0	0	0	0	0	0	0	0	0.006	-0.252	0.01	-0.299	0.051	-0.144	0.822	0.128	0.756	0.064	1.466	0.002	-0.245
Csk22	MISC	MISC	Miscellaneous	0	0	0	1	1	2	0	0	0	0	0	0	0	0	0	0	0	0	0	0	0	0	0	0	0	0	0	0	0	0	0	0	0	1.742	1.515	1.995	1.414	1.905	1.352	2.097	1.503	2.388	1.767	2.138	0.34	0.025
Ddx10	MISC	MISC	Miscellaneous	0	0	0	0	0	0	0	0	0	0	0	0	0	1	1	1	1	4	0	0	0	0	0	0	0	0	0	0	0	0	0	0	0	0.028	-0.152	0.402	0.018	1.374	0.309	2.741	0.342	3.584	0.439	1.586	0	-0.601
Nog1	MISC	MISC	Miscellaneous	0	0	0	0	0	0	0	0	0	0	0	0	0	0	0	0	0	0	0	0	0	0	0	0	0	0	0	0	0	0	0	0	0	0.001	-0.288	0.022	-0.109	0.118	-0.037	0.001	-0.207	0	-0.324	1.428	0	-0.391
R3Hc1	MISC	MISC	Miscellaneous	0	0	0	0	0	0	0	0	0	0	0	0	0	0	0	0	0	0	0	0	0	0	0	0	0	0	0	0	0	0	0	0	0	0.62	0.418	0.623	0.42	0.504	0.282	0.446	0.21	0.389	0.159	1.617	0.265	-0.009
Rl7	MISC	MISC	Miscellaneous	0	0	0	0	0	0	0	0	0	0	0	0	0	0	0	0	0	0	0	0	0	0	0	0	0	0	0	0	0	0	0	0	0	0.007	-0.222	0.19	-0.032	2.31	0.353	3.747	0.665	3.887	0.738	1.636	0	-0.72
Cda7L	MISC	MISC	Miscellaneous	1	1	0	0	0	2	1	1	0	0	0	2	1	1	0	0	0	2	1	1	0	0	0	2	0	0	0	0	0	0	0	0	0	6.933	2.365	6.376	1.813	0.032	-0.378	0	-1.009	0	-1.543	1.703	5.802	2.596
Sympk	MISC	MISC	Miscellaneous	0	0	0	0	0	0	0	0	0	0	0	0	0	0	0	0	0	0	0	0	0	0	0	0	0	0	0	0	0	0	0	0	0	0	-0.801	0.011	-0.274	0.866	0.112	1.969	0.235	3.202	0.521	1.497	0	-1.065
Thoc6	MISC	MISC	Miscellaneous	0	0	0	0	0	0	0	0	0	0	0	0	0	0	0	0	0	0	0	0	0	0	0	0	0	0	0	0	0	0	0	0	0	0.411	0.124	0.004	-0.48	0	-0.862	0	-1.16	0	-0.756	1.274	1.335	0.833
Rpa34	MISC	MISC	Miscellaneous	0	0	0	0	0	0	0	0	0	0	0	0	0	0	0	0	0	0	0	0	0	0	0	0	0	0	0	0	0	0	0	0	0	0.003	-0.347	0.007	-0.22	0.111	-0.063	0.373	0.018	2.243	0.303	1.482	0.001	-0.438
Rpab2	MISC	MISC	Miscellaneous	0	0	0	0	0	0	0	0	0	0	0	0	0	0	0	0	0	0	0	0	0	0	0	0	0	0	0	0	0	0	0	0	0	0.009	-0.386	0.06	-0.245	0.01	-0.3	0.006	-0.414	0.075	-0.291	1.379	0.022	-0.24
Npm	MISC	MISC	Miscellaneous	0	0	0	0	1	1	0	0	0	0	0	0	0	0	0	0	0	0	0	0	0	0	0	0	0	0	0	0	0	0	0	0	0	0.021	-0.289	0.425	0.042	2.315	0.475	3.142	0.744	4.725	1.398	1.717	0	-0.919
Glu2b	MISC	MISC	Miscellaneous	0	0	0	0	0	0	0	0	0	0	0	0	0	0	0	0	0	0	0	0	0	0	0	0	0	0	0	0	0	0	0	0	0	0.933	0.665	0.927	0.688	1.222	0.813	1.664	1.16	1.013	0.666	1.823	0.084	-0.303
Calm	MISC	MISC	Miscellaneous	0	0	0	0	0	0	0	0	0	0	0	0	0	1	1	1	1	4	0	0	0	0	0	0	0	0	0	0	0	0	0	0	0	0.004	-0.558	0	-0.401	0.018	-0.218	0	-0.481	0	-0.566	1.333	0.005	-0.497
Ubql4	MISC	MISC	Miscellaneous	0	0	0	0	0	0	0	0	0	0	0	0	0	0	0	0	0	0	0	0	0	0	0	0	0	0	0	0	0	0	0	0	0	0.005	-0.428	2.107	0.35	1.6	0.249	2.657	0.519	0.523	0.109	1.575	0	-0.834
Dnjb1	MISC	MISC	Miscellaneous	0	0	0	0	0	0	0	0	0	0	0	0	0	0	0	0	0	0	0	0	0	0	0	0	0	0	0	0	0	0	0	0	0	0.071	-0.09	0.475	0.031	0.001	-0.501	0.001	-0.338	0	-1.165	1.35	1.545	0.253
Rpa49	MISC	MISC	Miscellaneous	0	0	0	0	0	0	0	0	0	0	0	0	0	0	0	0	0	0	0	0	0	0	0	0	0	0	0	0	0	0	0	0	0	0	-0.353	0	-0.366	0.005	-0.191	0.031	-0.095	1.881	0.169	1.439	0	-0.322
Cata	MISC	MISC	Miscellaneous	0	0	0	0	0	0	0	0	0	0	0	0	0	0	0	0	0	0	0	0	0	0	0	0	0	0	0	1	1	0	1	0	3	0.532	0.188	0.01	-0.398	0.054	-0.286	0.016	-0.536	NaN	NaN	1.127	0.702	0.311
Rl11	MISC	MISC	Miscellaneous	0	0	0	0	0	0	0	0	0	0	0	0	0	0	0	0	0	0	0	0	0	0	0	0	0	0	0	0	0	0	0	0	0	0.179	-0.05	0.308	0.002	0.474	0.061	2.159	0.289	1.891	0.328	1.558	0.016	-0.277
Tgs1	MISC	MISC	Miscellaneous	0	0	0	0	0	0	0	0	0	0	0	0	0	0	0	0	0	0	0	0	0	0	0	0	0	0	0	0	0	0	0	0	0	0.001	-0.453	0	-0.464	0	-0.554	0	-0.866	0	-0.669	1.275	0.124	-0.065
Dctn6	MISC	MISC	Miscellaneous	0	0	0	0	0	0	0	0	0	0	0	0	0	0	0	0	0	0	0	0	0	0	0	0	0	0	0	0	0	1	0	0	1	NaN	NaN	0.06	-0.449	0.038	-0.298	NaN	NaN	0.06	-0.287	0.825	NaN	NaN
Rs9	MISC	MISC	Miscellaneous	0	0	0	0	0	0	0	0	0	0	0	0	0	0	0	0	0	0	0	0	0	0	0	0	0	0	0	0	0	0	0	0	0	0.002	-0.441	0.002	-0.426	0	-0.557	0.001	-0.594	0.002	-0.416	1.318	0.157	-0.051
Caza1	MISC	MISC	Miscellaneous	0	0	0	0	0	0	0	0	0	0	0	0	0	0	0	0	0	0	0	0	0	0	0	0	0	0	0	0	0	1	0	0	1	0.026	-0.233	0.001	-0.453	0.001	-0.556	0	-0.737	0.001	-0.469	1.317	1.063	0.153
Srsf4	MISC	MISC	Miscellaneous	0	0	0	0	0	0	0	0	0	0	0	0	0	0	0	0	0	0	0	0	0	0	0	0	0	0	0	0	0	0	0	0	0	0.019	-0.49	0.021	-0.469	0.01	-0.49	0.01	-0.668	0.014	-0.66	1.299	0.128	-0.171
Iqcc	MISC	MISC	Miscellaneous	0	0	0	0	0	0	0	0	0	0	0	0	0	0	0	0	0	0	0	0	0	0	0	0	0	0	0	0	0	1	0	0	1	NaN	NaN	0.164	-0.041	0.087	-0.166	NaN	NaN	0.104	-0.174	0.873	NaN	NaN
Argl1	MISC	MISC	Miscellaneous	0	0	0	0	0	0	0	0	0	0	0	0	0	0	0	0	0	0	0	0	0	0	0	0	0	0	0	0	0	0	0	0	0	0.425	0.134	0.001	-0.673	0.001	-0.556	0	-0.664	0	-0.687	1.32	0.916	0.514
Rl13	MISC	MISC	Miscellaneous	0	0	0	0	0	0	0	0	0	0	0	0	0	0	0	0	0	0	0	0	0	0	0	0	0	0	0	0	0	0	0	0	0	0.006	-0.31	0.291	-0.004	1.22	0.198	1.149	0.185	1.899	0.308	1.538	0	-0.685
Zhx2	MISC	MISC	Miscellaneous	0	1	1	1	1	4	0	0	0	0	1	1	0	0	0	0	0	0	0	0	0	0	1	1	0	0	0	0	0	0	0	0	0	4.712	1.615	5.469	1.975	4.745	2.322	5.918	2.364	6.87	3.716	2.684	0	-0.885
Capzb	MISC	MISC	Miscellaneous	0	0	0	0	0	0	0	0	0	0	0	0	0	0	0	0	0	0	0	0	0	0	0	0	0	0	0	0	0	1	0	0	1	0.003	-0.605	0	-0.826	0	-0.924	NaN	NaN	NaN	NaN	0.727	0.561	0.138
Ru1C	MISC	MISC	Miscellaneous	0	0	0	0	0	0	0	0	0	0	0	0	0	1	1	1	1	4	0	0	0	0	0	0	0	0	0	0	0	0	0	0	0	0.203	-0.077	0.248	-0.017	0.866	0.118	0.194	-0.05	0.096	-0.156	1.491	0.035	-0.374
Coil	MISC	MISC	Miscellaneous	0	0	0	0	0	0	0	0	0	0	0	0	0	0	0	0	0	0	0	0	0	0	0	0	0	0	0	0	0	0	0	0	0	0.022	-0.175	0.001	-0.331	0	-0.436	0	-0.422	0.001	-0.342	1.371	0.83	0.08
Cpsf3	MISC	MISC	Miscellaneous	0	0	0	0	0	0	0	0	0	0	0	0	0	0	0	0	1	1	0	0	0	0	0	0	0	0	0	0	0	0	0	0	0	NaN	NaN	0.003	-0.576	0.632	0.151	0.306	0.002	0.863	0.264	1.194	NaN	NaN
Tr112	MISC	MISC	Miscellaneous	0	0	0	0	0	0	0	0	0	0	0	0	0	0	0	0	0	0	0	0	0	0	0	0	0	0	0	0	0	0	0	0	0	0.173	-0.093	0.039	-0.255	0.023	-0.31	0.003	-0.543	0.003	-0.667	1.363	0.376	0.029
Rl30	MISC	MISC	Miscellaneous	0	0	0	0	0	0	0	0	0	0	0	0	0	0	0	0	0	0	0	0	0	0	0	0	0	0	0	0	0	0	0	0	0	0.336	0.007	1.464	0.179	2.665	0.35	4.102	0.68	5.594	1.193	1.717	0	-0.531
Cs055	MISC	MISC	Miscellaneous	0	0	0	0	0	0	0	0	0	0	0	0	0	0	0	0	0	0	0	0	0	0	0	0	0	0	0	0	0	0	0	0	0	0.081	-0.366	1.044	0.27	0.277	-0.022	0.405	0.051	0.559	0.083	1.509	0.045	-0.534
Rl27A	MISC	MISC	Miscellaneous	0	0	0	0	0	0	0	0	0	0	0	0	0	0	0	0	0	0	0	0	0	0	0	0	0	0	0	0	0	0	0	0	0	0.008	-0.181	0.202	-0.02	1.831	0.239	1.508	0.112	0.169	-0.023	1.516	0	-0.61
Ogt1	MISC	MISC	Miscellaneous	0	0	0	0	0	0	0	0	0	0	0	0	0	0	0	0	0	0	0	0	0	0	0	0	0	0	0	0	0	0	0	1	1	NaN	NaN	NaN	NaN	0.997	0.595	1.022	0.527	0.988	0.509	1.032	NaN	NaN
Baz1A	MISC	MISC	Miscellaneous	0	0	0	0	0	0	0	0	0	0	0	0	0	0	0	0	0	0	0	1	0	0	0	1	0	0	0	0	0	0	0	0	0	3.663	0.69	5.08	1.059	0.505	0.043	0.002	-0.29	0	-0.533	1.599	2.685	0.451
Rl6	MISC	MISC	Miscellaneous	0	0	0	0	0	0	0	0	0	0	0	0	0	0	0	0	0	0	0	0	0	0	0	0	0	0	0	0	0	0	0	0	0	0.007	-0.324	0.035	-0.197	0.566	0.076	1.809	0.324	3.169	0.673	1.555	0	-0.599
Rs23	MISC	MISC	Miscellaneous	0	0	0	0	0	0	0	0	0	0	0	0	0	0	0	0	0	0	0	0	0	0	0	0	0	0	0	0	0	0	0	0	0	0.013	-0.32	0.004	-0.506	0.006	-0.413	0.004	-0.56	0.002	-0.556	1.325	0.032	-0.109
Cchcr	MISC	MISC	Miscellaneous	0	0	0	0	0	0	0	0	0	0	0	0	0	0	0	0	0	0	0	0	0	0	0	0	0	0	0	0	0	0	0	0	0	0.052	-0.169	0.061	-0.115	0.031	-0.117	0.052	-0.118	0.005	-0.238	1.445	0.014	-0.256
Ima2	MISC	MISC	Miscellaneous	0	0	0	0	0	0	0	0	0	0	0	0	0	0	0	0	0	0	0	0	0	0	0	0	0	0	0	0	0	0	0	0	0	0.208	-0.029	0.055	-0.074	0.064	-0.133	0.192	-0.024	0.013	-0.148	1.472	0.058	-0.102
Set	MISC	MISC	Miscellaneous	0	0	0	0	0	0	0	0	0	0	0	0	0	0	0	0	0	0	0	0	0	0	0	0	0	0	0	0	0	0	0	0	0	0.597	0.248	0.088	-0.208	0.203	-0.072	0.668	0.178	0.424	0.063	1.522	0.426	0.115
Bir7A	MISC	MISC	Miscellaneous	0	0	0	0	0	0	0	0	0	0	0	0	0	0	0	0	0	0	0	0	0	0	0	0	0	0	0	0	0	0	0	0	0	0.207	-0.066	0.024	-0.117	0.001	-0.348	0	-0.556	0	-0.644	1.371	0.439	0.075
Rpa2	MISC	MISC	Miscellaneous	0	0	0	0	0	0	0	0	0	0	0	0	0	0	0	0	0	0	0	0	0	0	0	0	0	0	0	0	0	0	0	0	0	0.001	-0.234	0.002	-0.255	0.028	-0.112	0.408	0.016	3.428	0.322	1.486	0	-0.331
Ccnh	DDR	NER	Nucleotide excision repair	0	0	0	0	0	0	0	0	0	0	0	0	0	0	0	0	0	0	0	0	0	0	0	0	0	0	0	0	0	0	0	0	0	0.603	0.061	0.016	-0.192	0.07	-0.106	0.142	-0.049	1.159	0.14	1.494	0.108	-0.042
Cetn2	MISC	MISC	Miscellaneous	0	0	0	0	0	0	0	0	0	0	0	0	0	0	0	0	0	0	0	0	0	0	0	0	0	0	0	0	0	0	0	0	0	0.742	0.043	0.017	-0.102	0.041	-0.162	0.024	-0.18	0.001	-0.198	1.457	0.289	-0.003
Rl34	MISC	MISC	Miscellaneous	0	0	0	0	0	0	0	0	0	0	0	0	0	0	0	0	0	0	0	0	0	0	0	0	0	0	0	0	0	0	0	0	0	0.02	-0.242	0.155	-0.069	0.489	0.057	2.555	0.485	3.981	0.962	1.611	0.002	-0.509
Rrp7A	MISC	MISC	Miscellaneous	0	0	0	0	0	0	0	0	0	0	0	0	0	0	0	0	0	0	0	0	0	0	0	0	0	0	0	0	0	0	0	0	0	0.028	-0.371	0.047	-0.264	0.022	-0.371	0.007	-0.494	0.035	-0.303	1.367	0.025	-0.212
Mpp10	MISC	MISC	Miscellaneous	0	0	0	0	0	0	0	0	0	0	0	0	0	0	0	0	0	0	0	0	0	0	0	0	0	0	0	0	0	0	0	0	0	1.56	0.195	2.647	0.384	2.671	0.366	0.614	0.113	0.198	-0.052	1.59	0	-0.385
Thoc2	MISC	MISC	Miscellaneous	0	0	0	0	0	0	0	0	0	0	0	0	0	0	0	0	0	0	0	0	0	0	0	0	0	0	0	0	0	0	0	0	0	0.399	0.094	0	-0.662	0	-0.969	0	-1.119	0	-0.649	1.259	1.596	0.848
Phf14	MISC	MISC	Miscellaneous	0	0	0	0	1	1	0	0	0	0	0	0	0	0	0	0	0	0	0	0	0	0	0	0	0	0	0	0	0	0	0	0	0	3.344	0.797	3.933	1.167	3.039	0.737	2.453	0.728	4.774	1.336	1.923	0.082	-0.154
Smd3	MISC	MISC	Miscellaneous	0	0	0	0	0	0	0	0	0	0	0	0	0	0	0	0	0	0	0	0	0	0	0	0	0	0	0	0	0	0	0	0	0	0.068	-0.25	0.007	-0.317	0.011	-0.293	0.001	-0.566	0.008	-0.271	1.373	0.103	-0.174
Rs26	MISC	MISC	Miscellaneous	0	0	0	0	0	0	0	0	0	0	0	0	0	0	0	0	0	0	0	0	0	0	0	0	0	0	0	0	0	0	0	0	0	0.005	-0.377	0.002	-0.751	0	-0.921	0	-0.823	0	-1.106	1.212	1.752	0.325
Rl14	MISC	MISC	Miscellaneous	0	0	0	0	0	0	0	0	0	0	0	0	0	0	0	0	0	0	0	0	0	0	0	0	0	0	0	0	0	0	0	0	0	0.011	-0.312	0.082	-0.148	0.647	0.101	1.753	0.35	3.553	0.785	1.574	0	-0.632
Tcpe	MISC	MISC	Miscellaneous	0	1	1	1	1	4	0	0	0	0	0	0	0	0	0	0	1	1	0	0	0	0	0	0	0	0	0	0	1	1	0	0	2	NaN	NaN	1.116	2.09	1.213	2.287	1.071	2.409	1.608	3.145	1.933	NaN	NaN
Rp9	MISC	MISC	Miscellaneous	0	0	0	0	0	0	0	0	0	0	0	0	0	0	0	0	0	0	0	0	0	0	0	0	0	0	0	0	0	0	0	0	0	0.457	0.111	0.002	-0.39	0.003	-0.361	0.001	-0.766	0	-0.519	1.358	0.723	0.251
Eloa1	MISC	MISC	Miscellaneous	0	0	0	0	0	0	0	0	0	0	0	0	0	0	0	0	1	1	0	0	0	0	0	0	0	0	0	0	0	0	0	0	0	NaN	NaN	0.03	-0.228	0.082	-0.165	0.223	-0.038	2.245	0.706	1.23	NaN	NaN
Zmym2	MISC	MISC	Miscellaneous	0	0	0	0	0	0	0	0	0	0	0	0	0	0	0	0	0	0	0	0	0	0	0	0	0	0	0	0	0	0	0	0	0	0.679	0.549	0.919	0.643	1.627	1.197	1.559	1.158	1.184	0.833	1.855	0.007	-0.872
Rnp1B	MISC	MISC	Miscellaneous	0	0	0	0	0	0	0	0	0	0	0	0	0	0	0	0	0	0	0	0	0	0	0	0	0	0	0	0	0	0	0	0	0	0.614	0.483	0.116	-0.152	0.037	-0.374	0.002	-0.864	0.006	-0.538	1.398	0.751	0.631
Srs12	MISC	MISC	Miscellaneous	0	0	0	0	0	0	0	0	0	0	0	0	0	0	0	0	0	0	0	0	0	0	0	0	0	0	0	0	0	0	0	0	0	0.136	-0.206	0.135	-0.189	0.145	-0.173	0.174	-0.128	0.171	-0.133	1.442	0.076	-0.26
Zmym3	MISC	MISC	Miscellaneous	0	0	0	0	0	0	0	0	0	0	0	0	0	0	0	0	0	0	0	0	0	0	0	0	0	0	0	0	0	0	0	0	0	0	-1.098	0	-0.273	0	-0.305	0.057	-0.089	0	-0.393	1.339	0	-1.024
Rpa43	MISC	MISC	Miscellaneous	0	0	0	0	0	0	0	0	0	0	0	0	0	0	0	0	0	0	0	0	0	0	0	0	0	0	0	0	0	0	0	0	0	0.035	-0.115	0.008	-0.135	0.075	-0.088	0.52	0.029	3.224	0.366	1.511	0.003	-0.26
Rpf2	MISC	MISC	Miscellaneous	0	0	0	0	0	0	0	0	0	0	0	0	0	0	0	0	0	0	0	0	0	0	0	0	0	0	0	0	0	0	0	0	0	0.077	-0.071	0.025	-0.136	0.26	-0.011	0.418	0.021	0.002	-0.266	1.468	0.004	-0.294
Hsp7C	MISC	MISC	Miscellaneous	0	0	0	0	0	0	0	0	0	0	0	0	0	0	0	0	0	0	0	0	0	0	0	0	0	0	0	0	0	0	0	0	0	1.824	0.162	0.156	-0.025	0.008	-0.181	0	-0.325	0	-0.664	1.425	1.58	0.109
If2B	MISC	MISC	Miscellaneous	0	0	0	0	0	0	0	0	0	0	0	0	0	0	0	0	0	0	0	0	0	0	0	0	0	0	0	0	0	0	0	0	0	0.001	-0.69	0	-0.923	0	-1.349	NaN	NaN	NaN	NaN	0.69	2.96	0.424
Gemi5	MISC	MISC	Miscellaneous	0	0	1	1	1	3	0	0	0	0	0	0	0	0	0	1	1	2	0	0	1	1	1	3	0	1	1	0	1	0	0	0	1	NaN	NaN	1.481	0.977	2.171	1.56	2.616	1.835	3.152	2.398	1.791	NaN	NaN
Gscr2	MISC	MISC	Miscellaneous	0	0	0	0	0	0	0	0	0	0	0	0	0	0	0	0	0	0	0	0	0	0	0	0	0	0	0	0	0	0	0	0	0	0.006	-0.58	0.009	-0.447	0.04	-0.437	0.003	-0.652	0.003	-0.976	1.277	0.015	-0.384
Rbm39	MISC	MISC	Miscellaneous	0	0	0	0	0	0	0	0	0	0	0	0	0	0	0	0	0	0	0	0	0	0	0	0	0	0	0	0	0	0	0	0	0	0.939	0.225	0.002	-0.267	0.008	-0.333	0	-0.647	0.001	-0.383	1.397	1.233	0.312
Rl7A	MISC	MISC	Miscellaneous	0	0	0	0	0	0	0	0	0	0	0	0	0	0	0	0	0	0	0	0	0	0	0	0	0	0	0	0	0	0	0	0	0	0.005	-0.445	0.088	-0.128	0.255	-0.019	0.525	0.076	1.412	0.273	1.488	0	-0.672
Rl3L	MISC	MISC	Miscellaneous	0	0	0	0	0	0	0	0	0	0	0	0	0	0	0	0	0	0	0	0	0	0	0	0	0	0	0	0	0	0	0	0	0	0.081	-0.183	0.067	-0.186	1.324	0.274	1.916	0.456	2.547	0.668	1.594	0	-0.704
Rb15B	MISC	MISC	Miscellaneous	0	0	0	0	0	0	0	0	0	0	0	0	0	0	0	0	0	0	0	0	0	0	0	0	0	0	0	0	0	0	0	0	0	0.022	-0.354	0.005	-0.476	0.004	-0.587	0.003	-0.568	0.303	0.001	1.354	0.248	-0.026
Rl13A	MISC	MISC	Miscellaneous	0	0	0	0	0	0	0	0	0	0	0	0	0	0	0	0	0	0	0	0	0	0	0	0	0	0	0	0	0	0	0	0	0	0.009	-0.358	0.21	-0.031	0.87	0.128	1.559	0.242	2.951	0.527	1.55	0	-0.746
Rs7	MISC	MISC	Miscellaneous	0	0	0	0	0	0	0	0	0	0	0	0	0	0	0	0	0	0	0	0	0	0	0	0	0	0	0	0	0	0	0	0	0	0.009	-0.267	0.002	-0.527	0	-0.856	0	-0.519	0	-0.657	1.29	2.441	0.328
Isy1	MISC	MISC	Miscellaneous	0	0	0	0	0	0	0	0	0	0	0	0	0	0	0	0	0	0	0	0	0	0	0	0	0	0	0	0	0	0	0	0	0	NaN	NaN	0.078	-0.654	0.074	-0.679	NaN	NaN	NaN	NaN	0.512	NaN	NaN
Fxi2A	MISC	MISC	Miscellaneous	0	0	0	0	0	0	0	0	0	0	0	0	0	0	0	0	0	0	0	0	0	0	0	0	0	0	0	0	0	0	0	0	0	0.001	-0.627	0	-0.567	0	-0.678	0	-0.955	0	-1.331	1.199	0.031	-0.211
Ubql1	MISC	MISC	Miscellaneous	0	0	0	0	0	0	0	0	0	0	0	0	0	0	0	0	0	0	0	0	0	0	0	0	0	0	0	0	0	0	0	0	0	NaN	NaN	0.297	-0.006	0.26	-0.064	0.59	0.34	0.365	0.073	1.23	NaN	NaN
Wiz	MISC	MISC	Miscellaneous	0	0	0	0	0	0	0	0	0	0	0	0	0	0	0	0	0	0	0	0	0	0	0	0	0	0	0	0	0	0	0	0	0	2.347	0.307	0.495	0.042	0.003	-0.323	0.001	-0.298	1.938	0.233	1.505	3.1	0.364
Rcc2	MISC	MISC	Miscellaneous	0	0	0	0	1	1	0	0	0	0	0	0	0	0	0	0	0	0	0	0	0	0	0	0	0	0	0	0	0	0	0	0	0	1.13	0.19	3.208	0.574	2.92	0.625	4.129	0.866	4.733	1.302	1.817	0	-0.701
Ercc3	DDR	NER	Nucleotide excision repair	0	0	0	0	0	0	0	0	0	0	0	0	0	0	0	0	0	0	0	0	0	0	0	0	0	0	0	0	0	0	0	0	0	0.264	-0.007	0	-0.296	0.006	-0.204	0.011	-0.175	1.094	0.093	1.458	0.017	-0.075
Efc11	MISC	MISC	Miscellaneous	0	0	0	0	0	0	0	0	0	0	0	0	0	0	0	0	0	0	0	0	0	0	0	0	0	0	0	0	0	0	0	0	0	0.162	-0.071	0.196	-0.042	0.06	-0.188	0.013	-0.307	0.111	-0.093	1.45	0.091	-0.157
Smd2	MISC	MISC	Miscellaneous	0	0	0	0	0	0	0	0	0	0	0	0	0	0	0	0	0	0	0	0	0	0	0	0	0	0	0	0	0	0	0	0	0	0.272	-0.02	0	-0.363	0	-0.519	0	-0.564	0.001	-0.346	1.364	0.754	0.226
Uchl5	MISC	MISC	Miscellaneous	0	0	0	0	0	0	0	0	0	0	0	0	0	0	1	0	1	2	0	0	1	0	1	2	0	0	0	0	0	1	0	0	1	NaN	NaN	0.184	-0.288	1.509	1.308	0.826	0.716	1.395	1.18	1.438	NaN	NaN
Hirp3	MISC	MISC	Miscellaneous	0	0	0	0	0	0	1	0	0	0	0	1	1	1	0	0	0	2	1	1	0	0	0	2	1	0	1	0	0	0	0	0	0	2.327	0.483	0.011	-0.973	0	-2.034	0	-2.423	NaN	NaN	0.892	5.001	2.237
Tcp4	MISC	MISC	Miscellaneous	0	0	0	0	0	0	0	0	0	0	0	0	0	0	0	0	0	0	0	0	0	0	0	0	0	0	0	0	0	0	0	0	0	0.627	0.417	0.024	-0.381	0.012	-0.613	0.006	-1.109	0.006	-0.771	1.33	0.991	0.748
Orc2	REP	REP_INI	Replication Initiation	0	0	0	0	0	0	0	0	0	0	0	0	0	0	0	0	0	0	0	0	0	0	0	0	0	0	0	0	0	0	0	0	0	0.01	-0.333	0.005	-0.23	0.076	-0.122	0.007	-0.19	0	-0.538	1.394	0.004	-0.495
Haus6	MISC	MISC	Miscellaneous	0	0	0	0	0	0	0	0	0	0	0	0	1	1	1	1	1	5	0	0	0	0	0	0	0	0	0	1	1	1	1	1	5	0.405	0.177	0.478	0.259	0.411	0.168	0.136	-0.409	0.439	0.208	1.537	0.089	-0.275
Rl22	MISC	MISC	Miscellaneous	0	0	0	0	0	0	0	0	0	0	0	0	0	0	0	0	0	0	0	0	0	0	0	0	0	0	0	0	0	0	0	0	0	0.004	-0.527	0.028	-0.194	0.004	-0.335	0.026	-0.186	0.365	0.025	1.411	0.01	-0.477
Rrn3	MISC	MISC	Miscellaneous	0	0	0	0	0	0	0	0	0	0	0	0	0	0	0	0	0	0	0	0	0	0	0	0	0	0	0	0	0	0	0	0	0	0.836	0.111	0.27	-0.01	0.478	0.045	0.866	0.115	3.936	0.725	1.589	0.003	-0.22
Ap1B1	MISC	MISC	Miscellaneous	0	0	0	0	0	0	0	0	0	0	0	0	0	0	0	0	0	0	0	0	0	0	0	0	0	0	0	0	1	0	0	0	1	0.572	0.345	0.736	0.425	0.916	0.568	0.871	0.641	0.712	0.487	1.695	0.002	-0.511
Klhl7	MISC	MISC	Miscellaneous	0	0	0	0	1	1	0	0	0	0	0	0	0	0	0	0	1	1	0	0	0	0	0	0	0	0	0	0	0	0	0	0	0	1.184	1.233	1.003	1.214	1.282	1.345	1.341	1.387	1.751	1.946	2.065	0.011	-0.402
Rs16	MISC	MISC	Miscellaneous	0	0	0	0	0	0	0	0	0	0	0	0	0	0	0	0	0	0	0	0	0	0	0	0	0	0	0	0	0	0	0	0	0	0.001	-0.413	0	-0.54	0	-0.636	0	-0.667	0	-0.914	1.264	0.095	-0.07
Frg1	MISC	MISC	Miscellaneous	0	0	0	0	0	0	0	0	0	0	0	0	0	0	0	0	0	0	0	0	0	0	0	0	0	0	0	0	0	0	0	0	0	NaN	NaN	NaN	NaN	0.071	-0.551	NaN	NaN	NaN	NaN	0.262	NaN	NaN
Rs8	MISC	MISC	Miscellaneous	0	0	0	0	0	0	0	0	0	0	0	0	0	0	0	0	0	0	0	0	0	0	0	0	0	0	0	0	0	0	0	0	0	0.002	-0.373	0.003	-0.333	0.002	-0.373	0.001	-0.368	0.014	-0.238	1.373	0.001	-0.298
Lyar	MISC	MISC	Miscellaneous	0	0	0	0	0	0	0	0	0	0	0	0	0	0	0	0	0	0	0	0	0	0	0	0	0	0	0	0	0	0	0	0	0	0.001	-0.58	0.005	-0.409	0	-0.674	0	-0.786	0	-0.959	1.249	0.017	-0.206
Ytdc1	MISC	MISC	Miscellaneous	0	0	0	0	0	0	0	0	0	0	0	0	0	0	0	0	0	0	0	0	0	0	0	0	0	0	0	0	0	0	0	0	0	0.005	-0.769	0.001	-0.857	0	-1.054	0	-1.407	0	-1.722	1.101	0.266	-0.022
Zc3Ha	MISC	MISC	Miscellaneous	0	0	0	0	1	1	0	0	0	0	0	0	0	0	0	0	1	1	0	0	0	0	1	1	0	0	0	0	0	0	0	0	0	1.904	0.604	1.372	0.423	1.849	0.615	2.002	0.915	4.272	1.884	1.892	0.033	-0.319
If2A	MISC	MISC	Miscellaneous	0	0	0	0	0	0	0	0	0	0	0	0	0	0	0	0	0	0	0	0	0	0	0	0	0	0	0	0	0	0	1	0	1	0.035	-0.23	0.006	-0.464	0	-0.943	0.003	-1.102	NaN	NaN	1.005	2.919	0.4
Rs2	MISC	MISC	Miscellaneous	0	0	0	0	0	0	0	0	0	0	0	0	0	0	0	0	0	0	0	0	0	0	0	0	0	0	0	0	0	0	0	0	0	0.001	-0.402	0	-0.434	0	-0.482	0	-0.505	0	-0.565	1.32	0.005	-0.235
Pcid2	MISC	MISC	Miscellaneous	0	0	0	0	0	0	0	0	0	0	0	0	0	0	0	0	0	0	0	0	0	0	0	0	0	0	0	0	0	0	0	0	0	0.208	-0.04	0.241	-0.023	0.036	-0.155	1.098	0.123	2.197	0.346	1.527	0.056	-0.201
Rs15	MISC	MISC	Miscellaneous	0	0	0	0	0	0	0	0	0	0	0	0	0	0	0	0	0	0	0	0	0	0	0	0	0	0	0	0	0	0	0	0	0	0.011	-0.695	0.32	0.007	0.058	-0.213	0.005	-1.461	0.006	-1.067	1.27	0.015	-0.799
Rl17	MISC	MISC	Miscellaneous	0	0	0	0	0	0	0	0	0	0	0	0	0	0	0	0	0	0	0	0	0	0	0	0	0	0	0	0	0	0	0	0	0	0.02	-0.235	0.041	-0.195	0.196	-0.051	0.135	-0.087	0.135	-0.079	1.454	0.003	-0.504
Thoc1	MISC	MISC	Miscellaneous	0	0	0	0	0	0	0	0	0	0	0	0	0	0	0	0	0	0	0	0	0	0	0	0	0	0	0	0	0	0	0	0	0	0.23	-0.081	0	-0.922	0	-1.076	0	-1.499	0	-1.034	1.17	1.324	0.675
Prc2C	MISC	MISC	Miscellaneous	0	0	0	0	0	0	0	0	0	0	0	0	0	0	0	0	0	0	0	0	0	0	0	0	0	0	0	0	0	0	0	0	0	0.009	-0.441	0.001	-0.6	0	-0.993	0	-1.522	0	-1.13	1.169	1.505	0.231
Z518a	MISC	MISC	Miscellaneous	0	0	0	0	0	0	0	0	0	0	0	0	0	0	0	0	0	0	0	0	0	0	0	0	0	0	0	0	0	0	0	0	0	NaN	NaN	0.017	-0.458	0.024	-0.52	NaN	NaN	0.076	-0.238	0.812	NaN	NaN
Prp39	MISC	MISC	Miscellaneous	0	0	0	0	0	0	0	0	0	0	0	0	0	0	0	0	0	0	0	0	0	0	0	0	0	0	0	0	0	0	0	0	0	0.004	-0.273	0	-0.462	0.001	-0.406	0	-0.618	0	-0.776	1.31	0.001	-0.192
Dus3L	MISC	MISC	Miscellaneous	0	0	0	0	0	0	0	0	0	0	0	0	0	0	0	0	0	0	0	0	0	0	0	0	0	0	0	0	0	0	0	0	0	0.786	1.17	0.676	0.942	0.627	0.834	NaN	NaN	0.537	0.766	1.461	0.31	0.007
Cetn3	MISC	MISC	Miscellaneous	0	0	0	0	0	0	0	0	0	0	0	0	0	0	0	0	0	0	0	0	0	0	0	0	0	0	0	0	0	0	0	0	0	0.713	0.055	0.49	0.03	0.058	-0.123	0.25	-0.019	0.031	-0.111	1.492	0.024	-0.154
Rs17	MISC	MISC	Miscellaneous	0	0	0	0	0	0	0	0	0	0	0	0	0	0	0	0	0	0	0	0	0	0	0	0	0	0	0	0	0	0	0	0	0	0	-0.455	0.004	-0.364	0	-0.668	0	-0.59	0	-0.685	1.293	0.004	-0.119
Rl15	MISC	MISC	Miscellaneous	0	0	0	0	0	0	0	0	0	0	0	0	0	0	0	0	0	0	0	0	0	0	0	0	0	0	0	0	0	0	0	0	0	0.077	-0.149	0.185	-0.066	0.531	0.079	1.915	0.415	2.561	0.658	1.585	0	-0.56
Rbpms	MISC	MISC	Miscellaneous	0	0	0	0	0	0	0	0	0	0	0	0	0	0	0	0	0	0	0	0	0	0	0	0	0	0	0	0	0	0	0	0	0	0.012	-0.371	0.009	-0.364	0.002	-0.584	0.001	-0.702	0	-1.3	1.26	0.07	-0.12
Cpsf2	MISC	MISC	Miscellaneous	0	0	0	0	0	0	0	0	0	0	0	0	0	0	0	0	0	0	0	0	0	0	0	0	0	0	0	0	0	0	0	0	0	0.002	-0.611	0.009	-0.158	0.184	-0.04	1.756	0.242	1.572	0.22	1.482	0.001	-0.904
Rs18	MISC	MISC	Miscellaneous	0	0	0	0	0	0	0	0	0	0	0	0	0	0	0	0	0	0	0	0	0	0	0	0	0	0	0	0	0	0	0	0	0	0.004	-0.455	0.003	-0.542	0	-0.744	0	-0.945	0	-1.28	1.213	0.076	-0.045
Rpp38	MISC	MISC	Miscellaneous	0	0	0	0	0	0	0	0	0	0	0	0	0	0	0	0	0	0	0	0	0	0	0	0	0	0	0	0	0	0	0	0	0	0.058	-0.234	0.053	-0.174	0.056	-0.183	0.233	-0.033	1.932	0.385	1.488	0.013	-0.387
Cdk7	DDR	NER	Nucleotide excision repair	0	0	0	0	0	0	0	0	0	0	0	0	0	0	0	0	0	0	0	0	0	0	0	0	0	0	0	0	0	0	0	0	0	0.074	-0.095	0.001	-0.348	0.012	-0.241	0.061	-0.096	0.451	0.032	1.446	0.015	-0.189
Tcf20	MISC	MISC	Miscellaneous	0	0	0	0	0	0	0	0	0	0	0	0	0	0	0	0	0	0	0	0	0	0	0	0	0	0	0	0	0	0	0	0	0	1.598	0.408	2.831	0.745	1.517	0.43	1.697	0.459	3.426	0.965	1.76	0.006	-0.358
Rla0	MISC	MISC	Miscellaneous	0	0	0	0	0	0	0	0	0	0	0	0	0	0	0	0	0	0	0	0	0	0	0	0	0	0	0	0	0	0	0	0	0	0.367	0.019	1.019	0.178	1.367	0.217	3.602	0.722	4.589	1.068	1.697	0	-0.535
Ap1G1	MISC	MISC	Miscellaneous	0	0	0	0	1	1	0	0	0	0	0	0	0	0	0	0	0	0	1	1	1	1	1	5	0	0	0	0	0	0	0	0	0	2.148	1.237	2.281	1.336	2.452	1.428	1.922	1.143	2.314	1.377	2.058	0.001	-0.529
Tripc	MISC	MISC	Miscellaneous	0	0	0	0	0	0	0	0	0	0	0	0	0	0	0	0	0	0	0	0	0	0	0	0	0	0	0	0	0	0	0	0	0	0.45	0.033	3.184	0.428	3.308	0.584	3.683	0.574	5.063	1.034	1.736	0	-0.891
Thoc7	MISC	MISC	Miscellaneous	0	0	0	0	0	0	0	0	0	0	0	0	0	0	0	0	0	0	0	0	0	0	0	0	0	0	0	0	0	0	0	0	0	0.376	0.103	0	-0.833	0	-1.106	0	-1.676	0	-1.014	1.187	1.179	0.869
Z703A	MISC	MISC	Miscellaneous	0	0	0	0	0	0	0	0	0	0	0	0	0	0	0	0	0	0	0	0	0	0	0	0	0	0	0	0	0	0	0	0	0	0.043	-0.25	0.057	-0.207	0.077	-0.192	0.04	-0.308	0.001	-0.948	1.362	0.001	-0.399
Atrx	MISC	MISC	Miscellaneous	0	0	0	0	0	0	0	0	0	0	0	0	0	0	0	0	0	0	0	0	0	0	0	0	0	0	0	0	0	0	0	0	0	2.074	0.3	6.387	0.726	3.91	0.481	3.294	0.346	0.006	-0.109	1.656	0	-0.521
Srsf7	MISC	MISC	Miscellaneous	0	0	0	0	0	0	0	0	0	0	0	0	0	0	0	0	0	0	0	0	0	0	0	0	0	0	0	0	0	0	0	0	0	0.001	-0.77	0	-0.895	0	-0.973	0	-1.168	0	-0.972	1.157	0.117	-0.149
Ythd1	MISC	MISC	Miscellaneous	0	0	0	0	0	0	0	0	0	0	0	0	0	0	0	0	0	0	0	0	0	0	0	0	0	0	0	0	0	0	0	0	0	0.013	-0.343	0.007	-0.277	0.007	-0.287	0.001	-0.466	0	-0.579	1.354	0.006	-0.409
Zf106	MISC	MISC	Miscellaneous	0	0	0	0	0	0	0	0	0	0	0	0	0	0	0	0	0	0	0	0	0	0	0	0	0	0	0	0	0	0	0	0	0	0.009	-0.408	0	-0.783	0.003	-0.479	0.113	-0.1	0.234	-0.03	1.368	0.014	-0.282
Sf3B3	MISC	MISC	Miscellaneous	0	0	0	0	0	0	0	0	0	0	0	0	0	0	0	0	0	0	0	0	0	0	0	0	0	0	0	0	0	0	0	0	0	0.756	0.163	2.135	0.144	1.827	0.19	3.653	0.342	6.114	0.78	1.644	0.012	-0.38
Epaba	MISC	MISC	Miscellaneous	0	0	0	0	0	0	0	0	0	0	0	0	0	0	0	0	0	0	0	0	0	0	0	0	0	0	0	0	0	0	0	0	0	0	-0.702	0	-0.533	0	-0.398	0.037	-0.099	2.628	0.354	1.401	0	-0.657
Rab2A	MISC	MISC	Miscellaneous	0	0	0	0	0	0	0	0	0	0	0	0	0	0	0	0	0	0	0	0	0	0	0	0	0	0	0	0	0	0	0	0	0	NaN	NaN	0.168	-0.171	0.677	0.28	NaN	NaN	NaN	NaN	0.611	NaN	NaN
Rl35	MISC	MISC	Miscellaneous	0	0	0	0	0	0	0	0	0	0	0	0	0	0	0	0	0	0	0	0	0	0	0	0	0	0	0	0	0	0	0	0	0	0.001	-0.507	0.007	-0.32	0.005	-0.272	0.025	-0.328	0.004	-0.338	1.368	0.001	-0.591
Lsm10	MISC	MISC	Miscellaneous	0	0	0	0	0	0	0	0	0	0	0	0	0	0	0	0	1	1	0	0	0	0	0	0	0	0	0	0	0	0	0	0	0	0	-0.705	0.007	-0.501	1.214	0.219	3.992	0.409	4.771	0.893	1.545	0	-1.279
Daxx	MISC	MISC	Miscellaneous	0	0	0	0	0	0	0	0	0	0	0	0	0	0	0	0	0	0	0	0	0	0	0	0	0	0	0	0	0	0	0	0	0	3.009	0.438	6.423	0.948	4.943	0.709	3.886	0.629	3.537	0.26	1.765	0	-0.627
H3	DDR	DRC	DNA Replication Checkpoint	0	0	0	0	0	0	0	0	0	0	0	0	0	0	0	0	0	0	0	0	0	0	0	0	0	0	0	0	0	0	0	0	0	0.255	-0.018	1.314	0.232	0.743	0.115	0.822	0.119	0.43	0.041	1.545	0.001	-0.491
Ep300	MISC	MISC	Miscellaneous	0	0	0	0	0	0	0	0	0	0	0	0	0	0	0	0	0	0	0	0	0	0	0	0	0	0	0	0	0	0	0	0	0	0	-0.87	0	-0.448	0	-1.192	0	-1.307	0	-1.72	1.107	0.18	-0.037
Ut14A	MISC	MISC	Miscellaneous	0	0	0	0	0	0	0	0	0	0	0	0	0	0	0	0	0	0	0	0	0	0	0	0	0	0	0	0	0	0	0	0	0	1.391	0.677	1.114	0.561	1.074	0.492	1.013	0.552	0.608	0.278	1.71	0.157	-0.176
Rpab1	MISC	MISC	Miscellaneous	0	0	0	0	0	0	0	0	0	0	0	0	0	0	0	0	0	0	0	0	0	0	0	0	0	0	0	0	0	0	0	0	0	0.005	-0.191	0.005	-0.228	0.015	-0.168	0.22	-0.019	2.745	0.346	1.486	0	-0.387
Wdr33	MISC	MISC	Miscellaneous	0	0	0	0	0	0	0	0	0	0	0	0	0	0	0	0	0	0	0	0	0	0	0	0	0	0	0	0	0	0	0	0	0	0	-1.01	0.001	-0.611	0.001	-0.496	0	-0.423	0.005	-0.244	1.295	0.001	-0.881
Rl21	MISC	MISC	Miscellaneous	0	0	0	0	0	0	0	0	0	0	0	0	0	0	0	0	0	0	0	0	0	0	0	0	0	0	0	0	0	0	0	0	0	0.004	-0.302	0.073	-0.088	0.523	0.049	1.675	0.179	2.968	0.337	1.522	0	-0.719
Mlf1	MISC	MISC	Miscellaneous	0	0	0	0	0	0	0	0	0	0	0	0	1	1	1	1	1	5	0	0	0	0	0	0	0	0	0	0	0	0	1	0	1	0	-0.484	0	-0.774	0	-1.163	0	-0.903	0	-1.328	1.166	1.466	0.308
Rssa	MISC	MISC	Miscellaneous	0	0	0	0	0	0	0	0	0	0	0	0	0	0	0	0	0	0	0	0	0	0	0	0	0	0	0	0	0	0	0	0	0	0.012	-0.228	0.001	-0.466	0	-0.818	0	-0.988	0	-1.269	1.226	1.93	0.213
Cpsf1	MISC	MISC	Miscellaneous	0	0	0	0	0	0	0	0	0	0	0	0	0	0	0	0	0	0	0	0	0	0	0	0	0	0	0	0	0	0	0	0	0	0.003	-0.775	0.001	-0.423	0.015	-0.252	1.185	0.214	0.562	0.064	1.419	0.002	-0.901
Dnj6A	MISC	MISC	Miscellaneous	0	0	0	0	0	0	0	0	0	0	0	0	0	0	0	0	0	0	0	0	0	0	0	0	0	0	0	0	0	0	0	0	0	0.004	-0.243	0	-0.387	0	-0.535	0	-0.584	0	-0.624	1.32	0.07	-0.093
Tadbp	MISC	MISC	Miscellaneous	0	0	0	0	0	0	0	0	0	0	0	0	0	0	0	0	0	0	0	0	0	0	0	0	0	0	0	0	0	0	0	0	0	0	-0.595	0	-0.955	0	-1.213	0	-1.037	0	-1.071	1.147	1.159	0.229
Cbx3	MISC	MISC	Miscellaneous	0	0	0	0	0	0	0	0	0	0	0	0	0	0	0	0	0	0	0	0	0	0	0	0	0	0	0	0	0	0	0	0	0	0.002	-0.684	0.159	-0.065	2.485	0.332	1.176	0.147	1.035	0.123	1.499	0	-1.405
C8ap2	MISC	MISC	Miscellaneous	0	0	0	0	0	0	0	0	0	0	0	0	0	0	0	0	0	0	0	0	0	0	0	0	0	0	0	0	0	0	0	0	0	0	-0.831	0	-0.29	2.12	0.181	4.069	0.49	5.789	0.806	1.548	0	-1.403
No29	MISC	MISC	Miscellaneous	0	0	0	0	0	0	0	0	0	0	0	0	0	0	0	0	0	0	0	0	0	0	0	0	0	0	0	0	0	0	0	0	0	0.075	-0.15	0.563	0.084	2.243	0.355	3.049	0.636	4.291	1.102	1.682	0	-0.897
Ms18A	MISC	MISC	Miscellaneous	0	0	0	0	0	0	0	0	0	0	0	0	0	0	0	0	0	0	0	0	0	0	0	0	0	0	0	0	0	0	0	0	0	0.018	-0.326	0.014	-0.305	0.005	-0.297	0.272	-0.012	0	-0.606	1.385	0.012	-0.424
If4A1	MISC	MISC	Miscellaneous	0	0	0	0	0	0	0	0	0	0	0	0	0	0	0	0	0	0	0	0	0	0	0	0	0	0	0	0	0	0	0	0	0	0.001	-0.601	0.001	-0.763	0	-1.598	0.001	-1.993	NaN	NaN	0.872	1.473	0.595
Snut2	MISC	MISC	Miscellaneous	0	0	0	0	0	0	0	0	0	0	0	0	0	0	0	0	0	0	0	0	0	0	0	0	0	0	0	0	0	0	0	0	0	0.836	0.586	0.011	-0.221	0.002	-0.365	0.012	-0.221	0.342	0.011	1.488	0.792	0.545
Ehmt2	MISC	MISC	Miscellaneous	0	0	0	0	0	0	0	0	0	0	0	0	0	0	0	0	0	0	0	0	0	0	0	0	0	0	0	0	0	0	0	0	0	0.989	0.169	0.196	-0.042	0.001	-0.476	0.002	-0.437	0.157	-0.074	1.439	2.078	0.239
Ar6P4	MISC	MISC	Miscellaneous	0	0	0	0	0	0	0	0	0	0	0	0	0	0	0	0	0	0	0	0	0	0	0	0	0	0	0	0	0	0	0	0	0	0.57	0.439	0.001	-0.608	0.002	-0.749	0	-0.98	0.008	-0.929	1.299	0.837	0.78
Wap53	MISC	MISC	Miscellaneous	0	0	0	0	0	0	0	0	0	0	0	0	0	0	0	0	0	0	0	0	0	0	0	0	0	0	0	0	0	0	0	0	0	0.007	-0.277	0	-0.598	0	-0.655	0	-0.663	0	-0.462	1.302	0.168	-0.035
Dbf4b	REP	COH_REG	Regulation and Maintanance of Cohesion	0	0	0	0	0	0	0	0	0	0	0	0	0	0	0	0	0	0	0	0	0	0	0	0	0	0	0	0	0	0	0	0	0	0.139	-0.032	0.003	-0.286	0.017	-0.155	0.005	-0.18	0.011	-0.144	1.441	0	-0.288
Rs3Aa	MISC	MISC	Miscellaneous	0	0	0	0	0	0	0	0	0	0	0	0	0	0	0	0	0	0	0	0	0	0	0	0	0	0	0	0	0	0	0	0	0	0	-0.585	0	-0.738	0	-0.748	0	-0.818	0	-0.631	1.236	0.003	-0.25
Rs12	MISC	MISC	Miscellaneous	0	0	0	0	0	0	0	0	0	0	0	0	0	0	0	0	0	0	0	0	0	0	0	0	0	0	0	0	0	0	0	0	0	0.011	-0.353	0.003	-0.538	0	-1.011	0	-1.144	0	-1.293	1.189	1.239	0.244
Rl28	MISC	MISC	Miscellaneous	0	0	0	0	0	0	0	0	0	0	0	0	0	0	0	0	0	0	0	0	0	0	0	0	0	0	0	0	0	0	0	0	0	0.001	-0.587	0.003	-0.429	0.027	-0.218	0.018	-0.259	0.011	-0.293	1.367	0	-0.784
Npat	MISC	MISC	Miscellaneous	0	0	0	0	0	0	0	0	0	0	0	0	0	0	0	0	0	0	0	0	0	0	0	0	0	0	0	0	0	0	0	0	0	0	-0.919	0.001	-0.272	2.56	0.287	3.679	0.423	5.419	0.818	1.548	0	-1.623
Tf2H4	DDR	NER	Nucleotide excision repair	0	0	0	0	0	0	0	0	0	0	0	0	0	0	0	0	0	0	0	0	0	0	0	0	0	0	0	0	0	0	0	0	0	0.002	-0.238	0.001	-0.386	0.002	-0.324	0	-0.368	0.962	0.09	1.409	0	-0.332
Actz	MISC	MISC	Miscellaneous	0	0	0	0	0	0	0	0	0	0	0	0	0	0	0	0	0	0	0	0	0	0	0	0	0	0	0	0	0	0	0	0	0	0.001	-0.453	0	-0.49	0	-0.597	0	-0.657	0	-0.657	1.285	0.012	-0.279
Rla1	MISC	MISC	Miscellaneous	0	0	0	0	0	0	0	0	0	0	0	0	0	0	0	0	0	0	0	0	0	0	0	0	0	0	0	0	0	0	0	0	0	0.217	-0.05	0.296	-0.003	0.122	-0.127	2.265	0.645	2.763	0.814	1.615	0.006	-0.351
Tdrd6	MISC	MISC	Miscellaneous	0	0	0	0	0	0	0	0	0	0	0	0	0	0	0	0	0	0	0	0	0	0	0	0	0	0	0	0	0	0	0	0	0	0.051	-0.185	0.001	-0.451	0	-0.503	0	-0.685	0.001	-0.386	1.334	0.096	-0.113
Prc2B	MISC	MISC	Miscellaneous	0	0	0	0	0	0	0	0	0	0	0	0	0	0	0	0	0	0	0	0	0	0	0	0	0	0	0	0	0	0	0	0	0	0.002	-0.691	0	-0.958	0	-1.825	0	-4.267	0	-5.447	0.81	3.858	0.703
Epcam	MISC	MISC	Miscellaneous	0	0	0	0	0	0	0	0	0	0	0	0	0	0	0	0	0	0	0	0	0	0	0	0	0	0	0	0	0	0	0	0	0	0.005	-0.349	0.026	-0.165	0.181	-0.035	0.403	0.026	0	-0.328	1.438	0	-0.745
No40	MISC	MISC	Miscellaneous	0	0	0	0	0	0	0	0	0	0	0	0	0	0	0	0	0	0	0	0	0	0	0	0	0	0	0	0	0	0	0	0	0	0.487	0.226	0.004	-0.513	0.003	-0.563	0.001	-0.701	0.003	-0.545	1.347	0.636	0.357
Ercc2	DDR	NER	Nucleotide excision repair	0	0	0	0	0	0	0	0	0	0	0	0	0	0	0	0	0	0	0	0	0	0	0	0	0	0	0	0	0	0	0	0	0	0.262	-0.01	0.004	-0.253	0.005	-0.227	0.224	-0.023	1.014	0.142	1.476	0	-0.22
Rs6	MISC	MISC	Miscellaneous	0	0	0	0	0	0	0	0	0	0	0	0	0	0	0	0	0	0	0	0	0	0	0	0	0	0	0	0	0	0	0	0	0	0	-0.547	0	-0.732	0	-0.832	0	-1.001	0	-1.248	1.182	0.015	-0.153
Orc3	REP	REP_INI	Replication Initiation	0	0	0	0	0	0	0	0	0	0	0	0	0	0	0	0	0	0	0	0	0	0	0	0	0	0	0	0	0	0	0	0	0	0.001	-0.325	0	-0.218	0	-0.355	0	-0.398	0	-0.825	1.34	0	-0.412
M18Bp	MISC	MISC	Miscellaneous	0	0	0	0	0	0	0	0	0	0	0	0	0	0	0	0	0	0	0	0	0	0	0	0	0	0	0	0	0	0	0	0	0	0.029	-0.277	0.006	-0.317	0.001	-0.444	0.001	-0.521	0.005	-0.345	1.357	0.016	-0.276
F168B	MISC	MISC	Miscellaneous	0	0	0	0	0	0	0	0	0	0	0	0	0	0	0	0	0	0	0	0	0	0	0	0	0	0	0	0	1	1	0	0	2	0.494	0.772	0.607	1.128	0.441	0.575	NaN	NaN	0.166	-0.926	1.312	0.115	-0.247
Nog2	MISC	MISC	Miscellaneous	0	0	0	0	0	0	0	0	0	0	0	0	0	0	0	0	0	0	0	0	0	0	0	0	0	0	0	0	0	0	0	0	0	0.005	-0.418	0.016	-0.218	0.027	-0.202	0.009	-0.216	0.001	-0.414	1.39	0.001	-0.661
Ldhb	MISC	MISC	Miscellaneous	0	0	0	1	0	1	0	0	0	0	0	0	0	0	0	0	0	0	0	0	0	0	0	0	0	0	0	0	0	0	0	0	0	0.971	1.081	0.83	0.841	0.692	0.661	1.321	1.678	1.073	1.393	1.934	0.276	-0.033
Tf2H1	DDR	NER	Nucleotide excision repair	0	0	0	0	0	0	0	0	0	0	0	0	0	0	0	0	0	0	0	0	0	0	0	0	0	0	0	0	0	0	0	0	0	0.004	-0.172	0	-0.424	0	-0.433	0	-0.389	0.006	-0.15	1.381	0	-0.197
Cenpt	MISC	MISC	Miscellaneous	0	0	0	0	0	0	0	0	0	0	0	0	0	1	0	0	1	2	0	0	0	0	0	0	0	0	0	0	0	0	0	0	0	0.007	-0.336	0.091	-0.112	0.004	-0.322	0.044	-0.187	0.194	-0.041	1.427	0.002	-0.48
If2G	MISC	MISC	Miscellaneous	0	0	0	0	0	0	0	0	0	0	0	0	0	0	0	0	0	0	0	0	0	0	0	0	0	0	0	0	0	0	0	0	0	0.054	-0.217	0.062	-0.188	0.001	-0.816	0	-1.232	0	-1.909	1.201	0.878	0.126
Snut1	MISC	MISC	Miscellaneous	0	0	0	0	0	0	0	0	0	0	0	0	0	0	0	0	0	0	0	0	0	0	0	0	0	0	0	0	0	0	0	0	0	0.681	0.444	0.004	-0.274	0	-0.501	0	-0.429	0.192	-0.032	1.442	0.711	0.47
Foxh1	MISC	MISC	Miscellaneous	0	0	0	0	0	0	0	0	0	0	0	0	0	0	0	0	0	0	0	0	0	0	0	0	0	0	0	0	0	0	0	0	0	0.001	-0.483	0	-0.443	0	-0.454	0	-0.493	0.001	-0.433	1.326	0.001	-0.513
Rs11	MISC	MISC	Miscellaneous	0	0	0	0	0	0	0	0	0	0	0	0	0	0	0	0	0	0	0	0	0	0	0	0	0	0	0	0	0	0	0	0	0	0	-0.642	0	-0.649	0	-0.883	0	-0.611	0.001	-0.393	1.264	0.016	-0.244
Gblp	MISC	MISC	Miscellaneous	0	0	0	0	0	0	0	0	0	0	0	0	0	0	0	0	0	0	0	0	0	0	0	0	0	0	0	0	0	0	0	0	0	0	-0.513	0	-0.673	0	-1.011	0	-1.234	0	-1.513	1.144	0.334	0.009
Rs31	MISC	MISC	Miscellaneous	0	0	0	0	0	0	0	0	0	0	0	0	0	0	0	0	0	0	0	0	0	0	0	0	0	0	0	0	0	0	0	0	0	0	-0.447	0	-0.674	0	-1.039	0	-0.87	0	-1.265	1.187	2.053	0.101
Cdka1	MISC	MISC	Miscellaneous	0	0	0	0	0	0	0	0	0	0	0	0	0	0	0	0	0	0	0	0	0	0	0	0	0	0	0	0	0	0	0	0	0	0.947	0.238	2.251	0.541	0.846	0.25	2.28	0.532	4.204	1.255	1.747	0.001	-0.506
Hells	MISC	MISC	Miscellaneous	0	0	0	0	0	0	0	0	0	0	0	0	0	0	0	0	0	0	0	0	0	0	0	0	0	0	0	0	0	0	0	0	0	2.322	0.312	2.997	0.386	0.303	0.001	0.029	-0.132	0.002	-0.308	1.529	0.017	-0.185
Ru17	MISC	MISC	Miscellaneous	0	0	0	0	0	0	0	0	0	0	0	0	0	0	0	0	0	0	0	0	0	0	0	0	0	0	0	0	0	0	0	0	0	0.302	0	0.021	-0.332	0.014	-0.382	0.151	-0.095	0.441	0.066	1.448	0.087	-0.115
Orc1	REP	REP_INI	Replication Initiation	0	0	0	0	0	0	0	0	0	0	0	0	0	0	0	0	0	0	0	0	0	0	0	0	0	0	0	0	0	0	0	0	0	0	-0.432	0	-0.308	0	-0.449	0	-0.542	0	-0.994	1.294	0	-0.482
Rl23A	MISC	MISC	Miscellaneous	0	0	0	0	0	0	0	0	0	0	0	0	0	0	0	0	0	0	0	0	0	0	0	0	0	0	0	0	0	0	0	0	0	0.006	-0.33	0.007	-0.335	0.002	-0.407	0.001	-0.468	0	-0.592	1.34	0	-0.425
Dus12	MISC	MISC	Miscellaneous	0	0	0	0	0	0	0	0	0	0	0	0	0	0	0	0	0	0	0	0	0	0	0	0	0	0	0	0	0	0	0	0	0	0.618	0.484	1.068	0.97	1.165	1.091	0.854	0.746	NaN	NaN	1.458	0	-1.11
Rl32	MISC	MISC	Miscellaneous	0	0	0	0	0	0	0	0	0	0	0	0	0	0	0	0	0	0	0	0	0	0	0	0	0	0	0	0	0	0	0	0	0	0.004	-0.415	0.015	-0.233	0.274	-0.007	0	-0.502	0.001	-0.387	1.385	0	-0.911
Sf3A3	MISC	MISC	Miscellaneous	0	0	0	0	0	0	0	0	0	0	0	0	1	1	1	1	1	5	1	1	1	1	1	5	1	1	2	0	0	0	1	0	1	2.194	1.276	2.374	0.721	0.531	0.293	1.496	0.587	2.686	0.874	1.819	0.926	0.477
H2Ax	MISC	MISC	Miscellaneous	0	0	0	0	0	0	0	0	0	0	0	0	0	0	0	0	0	0	0	0	0	0	0	0	0	0	0	0	0	0	0	0	0	0.145	-0.038	1.219	0.122	0.005	-0.171	1.125	0.196	0.021	-0.12	1.505	0	-0.374
T7L1B	MISC	MISC	Miscellaneous	0	0	0	0	0	0	0	0	0	0	0	0	0	1	1	0	1	3	0	0	0	0	0	0	0	0	0	0	0	0	0	0	0	1.759	0.584	1.709	0.566	1.905	0.662	1.338	0.469	2.261	0.834	1.765	0	-0.586
Csk21	MISC	MISC	Miscellaneous	0	0	0	0	0	0	0	0	0	0	0	0	0	0	0	0	0	0	0	0	0	0	0	0	0	0	0	0	0	0	0	0	0	0.377	0.029	0.017	-0.248	0.016	-0.269	0.186	-0.055	1.698	0.331	1.49	0.011	-0.211
Rs21	MISC	MISC	Miscellaneous	0	0	0	0	0	0	0	0	0	0	0	0	0	0	0	0	0	0	0	0	0	0	0	0	0	0	0	0	0	0	0	0	0	0.007	-0.363	0.006	-0.41	0.001	-0.647	0	-1.203	0	-1.367	1.213	0.017	-0.229
Ef1A1	MISC	MISC	Miscellaneous	0	0	0	0	0	0	0	0	0	0	0	0	0	0	0	0	0	0	0	0	0	0	0	0	0	0	0	0	0	0	0	0	0	0.009	-1.107	0	-1.32	0.009	-1.43	0.055	-0.691	0.043	-0.839	1.142	0.172	-0.192
Cstf2	MISC	MISC	Miscellaneous	0	0	0	0	0	0	0	0	0	0	0	0	0	0	0	0	0	0	0	0	0	0	0	0	0	0	0	0	0	0	0	0	0	0	-1.024	0.002	-0.507	0.002	-0.438	0.34	0.013	2.33	0.428	1.395	0	-1.101
Mat1	DDR	NER	Nucleotide excision repair	0	0	0	0	0	0	0	0	0	0	0	0	0	0	0	0	0	0	0	0	0	0	0	0	0	0	0	0	0	0	0	0	0	0.641	0.061	0.003	-0.231	0.001	-0.334	0.007	-0.222	1.564	0.154	1.46	0.03	-0.122
Orc5	REP	REP_INI	Replication Initiation	0	0	0	0	0	0	0	0	0	0	0	0	0	0	0	0	0	0	0	0	0	0	0	0	0	0	0	0	0	0	0	0	0	0	-0.439	0.001	-0.292	0	-0.418	0	-0.476	0	-0.856	1.314	0	-0.539
Brd3	MISC	MISC	Miscellaneous	0	0	0	0	0	0	0	0	0	0	0	0	0	0	0	0	0	0	0	0	0	0	0	0	0	0	0	0	0	0	0	0	0	0	-0.259	0	-0.359	0	-0.302	0	-0.389	0	-0.236	1.382	0	-0.484
Smap2	MISC	MISC	Miscellaneous	0	0	0	0	0	0	0	0	0	0	0	0	0	0	0	0	0	0	0	0	0	0	0	0	0	0	0	0	0	0	0	0	0	0.042	-0.302	0.036	-0.371	0.062	-0.23	0.056	-0.293	0.004	-0.665	1.364	0	-0.6
Strap	MISC	MISC	Miscellaneous	0	0	1	1	1	3	0	0	0	0	0	0	0	0	0	1	1	2	0	0	1	1	1	3	0	1	1	0	0	0	0	0	0	1.532	1.313	1.283	1.136	2.362	1.824	2.677	2.18	3.444	2.894	2.315	0	-1.045
Svil	MISC	MISC	Miscellaneous	0	0	0	0	0	0	0	0	0	0	0	0	0	0	0	0	0	0	0	0	0	0	0	0	0	0	0	0	0	0	0	0	0	0.237	-0.112	0	-1.816	0	-2.131	NaN	NaN	NaN	NaN	0.645	1.891	1.486
Pwp2B	MISC	MISC	Miscellaneous	0	0	0	0	0	0	0	0	0	0	0	0	0	0	0	0	0	0	0	0	0	0	0	0	0	0	0	0	0	0	0	0	0	0	-1.01	0.108	-0.041	4.628	0.733	6.069	0.822	5.47	1.022	1.656	0	-2.28
Tf2H2	DDR	NER	Nucleotide excision repair	0	0	0	0	0	0	0	0	0	0	0	0	0	0	0	0	0	0	0	0	0	0	0	0	0	0	0	0	0	0	0	0	0	0.01	-0.148	0	-0.355	0	-0.43	0	-0.496	0.044	-0.062	1.387	0.001	-0.264
Anxa7	MISC	MISC	Miscellaneous	0	0	0	0	0	0	0	0	0	0	0	0	0	0	0	0	0	0	0	0	0	0	0	0	0	0	0	0	0	0	0	0	0	0.015	-0.252	0.026	-0.236	0.071	-0.13	0.12	-0.097	0.001	-0.772	1.391	0	-0.67
Cul5	MISC	MISC	Miscellaneous	0	0	0	0	0	0	0	0	0	0	0	0	0	0	0	0	0	0	0	0	0	0	0	0	0	0	0	0	0	0	0	0	0	0.104	-0.111	0.535	0.096	0.033	-0.222	0.322	0.012	0.198	-0.051	1.483	0	-0.436
Pdc6I	MISC	MISC	Miscellaneous	0	0	0	0	0	0	0	0	0	0	0	0	0	0	0	0	0	0	0	0	0	0	0	0	0	0	0	0	0	0	0	0	0	0.001	-0.437	0.002	-0.618	0.002	-0.518	0.002	-0.51	0	-0.977	1.275	0	-0.467
Snr40	MISC	MISC	Miscellaneous	0	0	0	0	0	0	0	0	0	0	0	0	0	0	0	0	0	0	0	0	0	0	0	0	0	0	0	0	0	0	0	0	0	0.606	0.454	0.035	-0.272	0.002	-0.707	0.003	-0.561	0.261	-0.023	1.421	0.711	0.613
Ehmt1	MISC	MISC	Miscellaneous	0	0	0	0	0	0	0	0	0	0	0	0	0	0	0	0	0	0	0	0	0	0	0	0	0	0	0	0	0	0	0	0	0	0.033	-0.23	0.002	-0.538	0	-0.899	0	-1.166	0.001	-0.455	1.259	0.592	0.12
Srrm2	MISC	MISC	Miscellaneous	0	0	0	0	0	0	0	0	0	0	0	0	0	0	0	0	0	0	0	0	0	0	0	0	0	0	0	0	0	0	0	0	0	0.536	0.643	0.01	-0.712	0.001	-1.173	0.001	-1.234	NaN	NaN	1.029	0.846	1.265
Rs5	MISC	MISC	Miscellaneous	0	0	0	0	0	0	0	0	0	0	0	0	0	0	0	0	0	0	0	0	0	0	0	0	0	0	0	0	0	0	0	0	0	0.002	-0.494	0	-0.925	0	-1.089	0.001	-0.73	0	-1.106	1.188	0.522	0.04
Rs25	MISC	MISC	Miscellaneous	0	0	0	0	0	0	0	0	0	0	0	0	0	0	0	0	0	0	0	0	0	0	0	0	0	0	0	0	0	0	0	0	0	0.005	-0.505	0.002	-0.536	0	-1.045	0	-1.031	0	-1.178	1.191	0.27	-0.017
Dal1B	MISC	MISC	Miscellaneous	0	0	0	0	0	0	0	0	0	0	0	0	0	0	0	0	0	0	0	0	0	0	0	0	0	0	0	0	0	1	0	0	1	0.001	-0.764	0	-0.963	0	-1.406	0.001	-2.384	0	-2.782	0.973	0.439	0.072
Pelp1	MISC	MISC	Miscellaneous	0	0	0	0	0	0	0	0	0	0	0	0	0	0	0	0	0	0	0	0	0	0	0	0	0	0	0	0	0	0	0	0	0	0	-0.455	0.011	-0.216	0.001	-0.297	0.609	0.058	0.658	0.065	1.439	0	-0.738
Tsap1	MISC	MISC	Miscellaneous	0	0	0	0	0	0	0	0	0	0	0	0	0	0	0	0	0	0	0	0	0	0	0	0	0	0	0	0	0	0	0	0	0	0	-0.308	0	-0.622	0	-0.586	0	-0.915	0	-1.178	1.235	0	-0.303
Eif3B	MISC	MISC	Miscellaneous	0	0	0	0	0	0	0	0	0	0	0	0	0	0	0	0	0	0	0	0	0	0	0	0	0	0	0	0	0	0	0	0	0	0.001	-0.762	0	-0.954	0	-1.829	0	-2.85	NaN	NaN	0.788	1.6	0.482
Rpab3	MISC	MISC	Miscellaneous	0	0	0	0	0	0	0	0	0	0	0	0	0	0	0	0	0	0	0	0	0	0	0	0	0	0	0	0	0	0	0	0	0	0	-0.352	0	-0.416	0	-0.315	0.01	-0.135	3.359	0.351	1.438	0	-0.624
Mta2	MISC	MISC	Miscellaneous	0	0	0	0	0	0	0	0	0	0	0	0	0	0	0	0	0	0	0	0	0	0	0	0	0	0	0	0	0	0	0	0	0	1.561	0.163	3.245	0.382	0.631	0.101	2.583	0.367	5.726	1.087	1.688	0	-0.531
Rl26	MISC	MISC	Miscellaneous	0	0	0	0	0	0	0	0	0	0	0	0	0	0	0	0	0	0	0	0	0	0	0	0	0	0	0	0	0	0	0	0	0	0.01	-0.225	0.047	-0.153	0.028	-0.173	0.021	-0.178	0.002	-0.334	1.421	0	-0.646
Csk2B	MISC	MISC	Miscellaneous	0	0	0	0	0	0	0	0	0	0	0	0	0	0	0	0	0	0	0	0	0	0	0	0	0	0	0	0	0	0	0	0	0	0.616	0.858	0.663	0.841	0.65	0.819	0.943	1.345	1.061	1.545	1.895	0.09	-0.557
Znf609	MISC	MISC	Miscellaneous	0	0	0	0	0	0	0	0	0	0	0	0	0	0	0	0	0	0	0	0	0	0	0	0	0	0	0	0	0	0	0	0	0	0.001	-0.713	0	-0.597	0	-0.464	0	-0.499	0	-0.378	1.301	0	-0.85
Tia1	MISC	MISC	Miscellaneous	0	0	0	0	0	0	0	0	0	0	0	0	0	0	0	0	0	0	0	0	0	0	0	0	0	0	0	0	0	0	0	0	0	0.424	0.281	0.461	0.305	0.318	0.042	0.461	0.31	0.101	-0.634	1.529	0.01	-0.371
Bdp1	MISC	MISC	Miscellaneous	0	0	0	0	0	0	0	0	0	0	0	0	0	0	1	1	1	3	0	0	0	0	0	0	0	0	0	0	1	1	1	1	4	NaN	NaN	0.577	0.51	0.835	0.888	0.885	0.946	1.04	1.15	1.466	NaN	NaN
Kat2A	MISC	MISC	Miscellaneous	0	0	0	0	0	0	0	0	0	0	0	0	0	0	0	0	0	0	0	0	0	0	0	0	0	0	0	0	0	0	0	0	0	0.02	-0.232	0.617	0.06	1.63	0.237	1.667	0.226	4.791	0.952	1.614	0	-1.087
Tho5A	MISC	MISC	Miscellaneous	0	0	0	0	0	0	0	0	0	0	0	0	0	0	0	0	0	0	0	0	0	0	0	0	0	0	0	0	0	0	0	0	0	0.242	-0.091	0	-0.945	0	-1.333	0	-1.524	0	-0.921	1.161	0.844	0.621
Chd4	MISC	MISC	Miscellaneous	0	0	0	0	0	0	0	0	0	0	0	0	0	0	0	0	0	0	0	0	0	0	0	0	0	0	0	0	0	0	0	0	0	0.518	0.042	2.229	0.291	1.611	0.216	2.344	0.283	5.127	1.008	1.664	0	-0.796
P66A	MISC	MISC	Miscellaneous	0	0	0	0	0	0	0	0	0	0	0	0	0	0	0	0	0	0	0	0	0	0	0	0	0	0	0	0	0	0	0	0	0	1.666	0.167	2.81	0.249	1.701	0.161	2.245	0.213	5.399	0.958	1.656	0	-0.625
Wdr18	MISC	MISC	Miscellaneous	0	0	0	0	0	0	0	0	0	0	0	0	0	0	0	0	0	0	0	0	0	0	0	0	0	0	0	0	0	0	0	0	0	0.001	-0.476	0.011	-0.177	0.001	-0.29	0.004	-0.236	0.322	0.004	1.413	0	-0.817
H1A	MISC	MISC	Miscellaneous	0	0	0	0	1	1	0	0	0	0	0	0	0	0	0	0	1	1	0	1	1	1	1	4	0	1	1	0	0	0	0	0	0	0.409	0.082	1.457	0.497	1.587	0.521	1.298	0.516	3.447	1.413	1.763	0	-1.072
Rs14	MISC	MISC	Miscellaneous	0	0	0	0	0	0	0	0	0	0	0	0	0	0	0	0	0	0	0	0	0	0	0	0	0	0	0	0	0	0	0	0	0	0	-0.686	0	-0.806	0	-1.046	0	-1.008	0	-1.157	1.154	0.005	-0.273
Rfox2	MISC	MISC	Miscellaneous	0	0	0	0	0	0	0	0	0	0	0	0	0	0	0	0	0	0	0	0	0	0	0	0	0	0	0	0	1	0	1	0	2	0.384	0.069	0.092	-0.269	0.039	-0.489	0.019	-0.577	0.016	-0.617	1.366	0.2	-0.078
Senp3	MISC	MISC	Miscellaneous	0	0	0	0	0	0	0	0	0	0	0	0	0	0	0	0	0	0	0	0	0	0	0	0	0	0	0	0	0	0	0	0	0	0.002	-0.45	0.009	-0.255	0.037	-0.27	0.127	-0.076	0.294	-0.002	1.423	0	-0.817
Thg1	MISC	MISC	Miscellaneous	0	0	0	0	0	0	0	0	0	0	0	0	0	0	0	0	0	0	0	0	0	0	0	0	0	0	0	0	0	0	0	0	0	0.002	-0.498	0.615	0.089	2.987	0.62	3.149	0.673	3.638	0.84	1.658	0	-1.756
Ipo5	MISC	MISC	Miscellaneous	0	0	0	0	0	0	0	0	0	0	0	0	0	0	0	0	0	0	0	0	0	0	0	0	0	0	0	0	0	0	0	0	0	0.005	-0.54	0.119	-0.137	0.014	-0.438	0.062	-0.268	0.002	-0.69	1.348	0	-0.741
Mta1	MISC	MISC	Miscellaneous	0	0	0	0	0	0	0	0	0	0	0	0	0	0	0	0	0	0	0	0	0	0	0	0	0	0	0	0	0	0	0	0	0	0.042	-0.135	1.487	0.178	1.679	0.249	2.657	0.354	5.234	1.01	1.65	0	-1.023
Med8B	MISC	MISC	Miscellaneous	0	0	0	0	1	1	0	0	0	0	0	0	0	0	0	0	0	0	0	0	0	0	0	0	0	0	0	0	0	0	0	0	0	NaN	NaN	0.143	-0.172	1.031	0.48	1.616	0.755	2.997	1.483	1.422	NaN	NaN
Rsmb	MISC	MISC	Miscellaneous	0	0	0	0	0	0	0	0	0	0	0	0	0	0	0	0	0	0	0	0	0	0	0	0	0	0	0	0	0	0	0	0	0	0.034	-0.555	0.004	-0.51	0.001	-0.675	0.009	-0.358	0.833	0.198	1.363	0.042	-0.523
Tf2H3	DDR	NER	Nucleotide excision repair	0	0	0	0	0	0	0	0	0	0	0	0	0	0	0	0	0	0	0	0	0	0	0	0	0	0	0	0	0	0	0	0	0	0	-0.225	0	-0.508	0	-0.627	0	-0.562	0.002	-0.202	1.339	0.001	-0.244
Mier1	MISC	MISC	Miscellaneous	0	0	0	0	0	0	0	0	0	0	0	0	0	0	0	0	0	0	0	0	0	0	0	0	0	0	0	0	0	0	0	0	0	0.005	-0.393	0.394	0.033	0.196	-0.053	0.192	-0.075	0.627	0.116	1.477	0	-0.989
Gfp	MISC	MISC	Miscellaneous	0	0	0	0	0	0	0	0	0	0	0	0	0	0	0	0	0	0	0	0	0	0	0	0	0	0	0	0	0	0	0	0	0	0.581	0.079	1.324	0.189	0.673	0.091	0.437	0.058	2.275	0.401	1.573	0	-0.663
Orc4	REP	REP_INI	Replication Initiation	0	0	0	0	0	0	0	0	0	0	0	0	0	0	0	0	0	0	0	0	0	0	0	0	0	0	0	0	0	0	0	0	0	0	-0.556	0	-0.367	0	-0.664	0	-0.597	0	-1.004	1.262	0	-0.543
Sda1	MISC	MISC	Miscellaneous	0	0	0	0	0	0	0	0	0	0	0	0	0	0	0	0	0	0	0	0	0	0	0	0	0	0	0	0	0	0	0	0	0	0.1	-0.269	0.243	-0.059	0.273	-0.027	0.305	0.004	0.178	-0.142	1.468	0	-0.896
Med14	MISC	MISC	Miscellaneous	0	0	0	0	1	1	0	0	0	0	0	0	0	0	0	0	0	0	0	0	0	0	0	0	0	0	0	0	0	0	0	0	0	0	-0.94	0.002	-0.208	3.875	0.441	5.221	0.846	6.577	1.387	1.659	0	-2.039
Eif3K	MISC	MISC	Miscellaneous	0	0	0	0	0	0	0	0	0	0	0	0	0	0	0	0	0	0	0	0	0	0	0	0	0	0	0	0	0	1	0	0	1	0.11	-0.207	0.026	-0.435	0	-1.851	0	-2.473	0	-3.82	0.981	3.853	0.985
Roaa	MISC	MISC	Miscellaneous	0	0	0	0	0	0	0	0	0	0	0	0	0	0	0	0	0	0	0	0	0	0	0	0	0	0	0	0	0	0	0	0	0	0	-0.425	0.001	-0.545	0	-0.7	0	-0.731	0	-0.947	1.252	0	-0.386
Sfswa	MISC	MISC	Miscellaneous	0	0	0	0	0	0	0	0	0	0	0	0	0	0	0	0	0	0	0	0	0	0	0	0	0	0	0	0	0	0	0	0	0	0.628	0.409	0.002	-0.456	0.002	-0.643	NaN	NaN	0.01	-0.837	1.092	0.598	0.386
Hcfc1	MISC	MISC	Miscellaneous	0	0	0	0	0	0	0	0	0	0	0	0	0	0	0	0	0	0	0	0	0	0	0	0	0	0	0	0	0	0	0	0	0	0	-0.635	0.009	-0.148	0.005	-0.169	0.037	-0.105	0.272	-0.006	1.422	0	-1.135
Zc3Hd	MISC	MISC	Miscellaneous	0	0	0	0	0	0	0	0	0	0	0	0	0	0	0	0	0	0	0	0	0	0	0	0	0	0	0	0	0	0	0	0	0	0.002	-1.497	0	-2.326	0	-2.506	0	-2.347	0	-2.26	0.819	0.7	0.341
Tiar	MISC	MISC	Miscellaneous	0	0	0	0	0	0	0	0	0	0	0	0	0	0	0	0	0	0	0	0	0	0	0	0	0	0	0	0	0	0	0	0	0	0.001	-0.592	0	-0.691	0	-0.855	0	-0.767	0	-0.968	1.217	0	-0.407
Lc7L2	MISC	MISC	Miscellaneous	0	0	0	0	0	0	0	0	0	0	0	0	0	0	0	0	0	0	0	0	0	0	0	0	0	0	0	0	0	0	0	0	0	0.001	-0.351	0	-0.85	0	-0.762	0	-1.072	0	-0.91	1.211	0.003	-0.265
St65G	MISC	MISC	Miscellaneous	0	0	0	0	0	0	0	0	0	0	0	0	0	0	0	0	0	0	0	0	0	0	0	0	0	0	0	0	0	0	0	0	0	0.065	-0.227	1.111	0.259	0.95	0.181	1.45	0.321	3.755	1.062	1.644	0	-1.084
Bend2	MISC	MISC	Miscellaneous	0	0	0	0	0	0	0	0	0	0	0	0	0	0	0	0	0	0	0	0	0	0	0	0	0	0	0	0	0	0	0	0	0	0.203	-0.133	0.347	0.053	0.258	-0.065	NaN	NaN	0.154	-0.26	1.175	0	-0.745
Cdca7	MISC	MISC	Miscellaneous	0	0	0	0	0	0	0	0	0	0	0	0	0	0	0	0	0	0	0	0	0	0	0	0	0	0	0	0	0	0	0	0	0	1.08	0.254	2.085	0.373	0.028	-0.233	0	-0.6	0	-0.744	1.437	0.048	-0.189
Wdr75	MISC	MISC	Miscellaneous	0	0	0	0	0	0	0	0	0	0	0	0	0	0	0	0	0	0	0	0	0	0	0	0	0	0	0	0	0	0	0	0	0	0.003	-0.401	0	-0.478	0.002	-0.326	0.003	-0.342	2.447	0.352	1.414	0	-0.754
Rbbp7	MISC	MISC	Miscellaneous	0	0	0	0	0	0	0	0	0	0	0	0	0	0	0	0	0	0	0	0	0	0	0	0	0	0	0	0	0	0	0	0	0	2.194	0.164	3.242	0.333	1.329	0.132	3.585	0.296	6.058	1.067	1.679	0	-0.651
If6	MISC	MISC	Miscellaneous	0	0	0	0	0	0	0	0	0	0	0	0	0	0	0	0	0	0	0	0	0	0	0	0	0	0	0	0	0	0	0	0	0	0.009	-0.478	0.019	-0.399	0.005	-0.553	0.009	-0.47	0.003	-0.642	1.313	0	-0.609
Mbd3	MISC	MISC	Miscellaneous	0	0	0	0	0	0	0	0	0	0	0	0	0	0	0	0	0	0	0	0	0	0	0	0	0	0	0	0	0	0	0	0	0	0.914	0.112	1.606	0.221	0.638	0.067	0.256	-0.013	5.081	1.001	1.626	0	-0.643
Mum1	DDR	DSB	DSB Signalling	0	0	0	0	0	0	0	0	0	0	0	0	0	0	0	0	0	0	0	0	0	0	0	0	0	0	0	0	0	0	0	0	0	0.036	-0.3	0.007	-0.488	0.14	-0.1	0.122	-0.159	1.496	0.356	1.454	0	-0.893
Fl2D	MISC	MISC	Miscellaneous	0	0	0	0	0	0	0	0	0	0	0	0	0	0	0	0	0	0	0	0	0	0	0	0	0	0	0	0	0	0	0	0	0	0.04	-0.441	0	-1.13	0	-1.548	0	-2.018	0	-0.886	1.09	0.824	0.411
Bap18	MISC	MISC	Miscellaneous	0	0	0	0	1	1	0	0	0	0	0	0	0	0	0	0	0	0	0	0	0	0	0	0	0	0	0	0	0	0	0	0	0	NaN	NaN	NaN	NaN	1.869	0.904	NaN	NaN	3.86	2.04	0.864	NaN	NaN
End4	DDR	HR	Homologous Recombination	0	0	0	0	0	0	0	0	0	0	0	0	0	0	0	0	0	0	0	0	0	0	0	0	0	0	0	0	0	0	0	0	0	0.02	-0.271	0.75	0.107	0.025	-0.197	0.907	0.13	2.568	0.494	1.529	0.001	-0.775
Eif3A	MISC	MISC	Miscellaneous	0	0	0	0	0	0	0	0	0	0	0	0	0	0	0	0	0	0	0	0	0	0	0	0	0	0	0	0	0	0	0	0	0	0	-0.907	0	-1.156	0	-1.963	0	-2.755	0	-4.863	0.827	2.367	0.346
B4	MISC	MISC	Miscellaneous	0	0	0	0	0	0	0	0	0	0	0	0	0	0	0	0	0	0	0	0	0	0	0	0	0	0	0	0	0	0	0	0	0	0.013	-0.285	1.384	0.218	2.013	0.33	2.754	0.43	4.863	1.151	1.668	0	-1.327
Fubp1	MISC	MISC	Miscellaneous	0	0	0	0	0	0	0	0	0	0	0	0	0	0	0	0	0	0	0	0	0	0	0	0	0	0	0	0	0	0	0	0	0	0.031	-0.348	0.049	-0.334	0.19	-0.125	0.038	-0.311	0.103	-0.234	1.402	0	-0.935
H1B	MISC	MISC	Miscellaneous	0	1	1	1	1	4	0	0	0	0	0	0	0	0	0	0	0	0	0	0	0	0	0	0	0	0	0	0	0	0	0	0	0	NaN	NaN	1.552	2.556	1.452	2.387	1.398	2.806	1.844	3.108	2.044	NaN	NaN
Nol9	MISC	MISC	Miscellaneous	0	0	0	0	0	0	0	0	0	0	0	0	0	0	0	0	0	0	0	0	0	0	0	0	0	0	0	0	0	0	0	0	0	0	-0.6	0	-0.235	0.001	-0.377	0.406	0.02	0.278	-0.004	1.412	0	-0.939
Wdr5	MISC	MISC	Miscellaneous	0	0	0	0	0	0	0	0	0	0	0	0	0	0	0	0	0	0	0	0	0	0	0	0	0	0	0	0	0	0	0	0	0	0.003	-0.29	1.155	0.172	3.082	0.466	3.079	0.517	4.583	0.96	1.665	0	-1.471
Rs19	MISC	MISC	Miscellaneous	0	0	0	0	0	0	0	0	0	0	0	0	0	0	0	0	0	0	0	0	0	0	0	0	0	0	0	0	0	0	0	0	0	0	-0.649	0	-0.863	0	-1.275	0	-1.401	0	-1.798	1.08	0.098	-0.091
Rl31	MISC	MISC	Miscellaneous	0	0	0	0	0	0	0	0	0	0	0	0	0	0	0	0	0	0	0	0	0	0	0	0	0	0	0	0	0	0	0	0	0	0.007	-0.367	0.003	-0.486	0.008	-0.52	0.005	-0.844	0.001	-0.585	1.295	0.003	-0.565
Nelfd	MISC	MISC	Miscellaneous	0	0	0	1	1	2	0	0	0	0	0	0	0	0	0	0	1	1	0	0	0	0	0	0	0	0	0	0	0	0	0	0	0	NaN	NaN	0.491	0.257	1.652	1.322	2.267	1.849	2.791	2.412	1.702	NaN	NaN
Med23	MISC	MISC	Miscellaneous	0	0	0	0	1	1	0	0	0	0	0	0	0	0	0	0	0	0	0	0	0	0	0	0	0	0	0	0	0	0	0	0	0	0	-0.689	0.395	0.021	3.234	0.49	5.774	0.979	6.275	1.57	1.73	0	-1.904
Co044	MISC	MISC	Miscellaneous	0	0	0	0	1	1	0	0	0	0	0	0	0	0	0	0	0	0	0	0	0	0	0	0	0	0	0	0	0	0	0	0	0	0.003	-0.457	0.004	-0.241	1.991	0.284	3.803	0.463	6.353	1.292	1.632	0	-1.465
Rs10	MISC	MISC	Miscellaneous	0	0	0	0	0	0	0	0	0	0	0	0	0	0	0	0	0	0	0	0	0	0	0	0	0	0	0	0	0	0	0	0	0	0	-0.597	0	-0.995	0	-1.067	0	-1.353	0	-1.376	1.117	0.004	-0.257
H2A1	MISC	MISC	Miscellaneous	0	0	0	0	0	0	0	0	0	0	0	0	0	1	0	0	1	2	0	0	0	0	0	0	0	0	0	0	0	0	0	0	0	3.063	0.684	3.841	0.768	1.647	0.281	2.26	0.511	1.835	0.483	1.737	0.016	-0.326
Rl23	MISC	MISC	Miscellaneous	0	0	0	0	0	0	0	0	0	0	0	0	0	0	0	0	0	0	0	0	0	0	0	0	0	0	0	0	0	0	0	0	0	0.001	-0.38	0.003	-0.415	0.001	-0.559	0	-0.554	0	-1.048	1.281	0	-0.549
Pp2Aa	MISC	MISC	Miscellaneous	0	0	0	0	0	0	0	0	0	0	0	0	0	0	0	0	0	0	0	0	0	0	0	0	0	0	0	0	0	0	0	0	0	0.005	-0.29	0.097	-0.113	1.756	0.208	3.674	0.61	5.14	1.208	1.652	0	-1.229
Int5	MISC	MISC	Miscellaneous	0	0	0	0	0	0	0	0	0	0	0	0	0	0	0	0	0	0	0	0	0	0	0	0	0	0	0	0	0	0	0	0	0	0.112	-0.115	0.014	-0.279	0.539	0.098	1.059	0.227	2.411	1.093	1.594	0.001	-0.942
Supt3	MISC	MISC	Miscellaneous	0	0	0	0	0	0	0	0	0	0	0	0	0	0	0	0	0	0	0	0	0	0	0	0	0	0	0	0	0	0	0	0	0	0.001	-0.603	0.02	-0.237	0.816	0.12	0.971	0.174	3.652	0.892	1.542	0	-1.455
Heat1	MISC	MISC	Miscellaneous	0	0	0	0	0	0	0	0	0	0	0	0	0	0	0	0	0	0	0	0	0	0	0	0	0	0	0	0	0	0	0	0	0	0.004	-0.154	0	-0.258	0	-0.27	1.367	0.084	8.013	0.658	1.515	0	-0.618
Ell	MISC	MISC	Miscellaneous	0	0	0	0	1	1	0	0	0	0	0	0	0	0	0	0	0	0	0	0	0	0	0	0	0	0	0	0	0	0	0	0	0	0.003	-0.912	0.412	0.042	3.42	0.736	3.8	0.977	5.469	1.717	1.753	0	-2.382
Med4	MISC	MISC	Miscellaneous	0	0	0	0	1	1	0	0	0	0	0	0	0	0	0	0	0	0	0	0	0	0	0	0	0	0	0	0	0	0	0	0	0	0.001	-0.914	0.061	-0.15	1.895	0.363	2.948	0.681	5.02	1.486	1.651	0	-2.02
Med24	MISC	MISC	Miscellaneous	0	0	0	0	1	1	0	0	0	0	0	0	0	0	0	0	0	0	0	0	0	0	0	0	0	0	0	0	0	0	0	0	0	0	-0.918	0.288	-0.002	3.445	0.514	4.974	0.997	7.483	1.52	1.713	0	-2.175
Adnp	MISC	MISC	Miscellaneous	0	0	0	0	0	0	0	0	0	0	0	0	0	0	0	0	0	0	0	0	0	0	0	0	0	0	0	0	0	0	0	0	0	0	-0.944	1.179	0.139	0.439	0.034	0.276	-0.008	1.981	0.21	1.467	0	-1.723
Tad2B	MISC	MISC	Miscellaneous	0	0	0	0	0	0	0	0	0	0	0	0	0	0	0	0	0	0	0	0	0	0	0	0	0	0	0	0	0	0	0	0	0	0.007	-0.398	0.098	-0.137	0.131	-0.103	0.75	0.148	2.738	0.737	1.53	0	-1.046
Rl24	MISC	MISC	Miscellaneous	0	0	0	0	0	0	0	0	0	0	0	0	0	0	0	0	0	0	0	0	0	0	0	0	0	0	0	0	0	0	0	0	0	0.024	-0.345	0.011	-0.441	0.009	-0.476	0.002	-0.731	0	-1.196	1.27	0	-0.62
Md27A	MISC	MISC	Miscellaneous	0	0	0	0	0	0	0	0	0	0	0	0	0	0	0	0	1	1	0	0	0	0	0	0	0	0	0	0	0	0	0	0	0	0	-0.959	0.012	-0.225	2.472	0.404	3.825	0.723	5.15	1.252	1.627	0	-2.122
Habp4	MISC	MISC	Miscellaneous	0	0	0	0	0	0	0	0	0	0	0	0	0	0	0	0	0	0	0	0	0	0	0	0	0	0	0	0	0	0	0	0	0	0.001	-0.786	0	-0.954	0	-1.34	0	-1.662	0	-1.782	1.054	0.034	-0.214
Las1L	MISC	MISC	Miscellaneous	0	0	0	0	0	0	0	0	0	0	0	0	0	0	0	0	0	0	0	0	0	0	0	0	0	0	0	0	0	0	0	0	0	0.001	-0.64	0.003	-0.536	0.001	-0.63	0.004	-0.446	0.016	-0.344	1.307	0	-0.784
Med16	MISC	MISC	Miscellaneous	0	0	0	0	1	1	0	0	0	0	0	0	0	0	0	0	0	0	0	0	0	0	0	0	0	0	0	0	0	0	0	0	0	0	-0.75	0.017	-0.182	2.649	0.316	4.631	0.799	5.304	1.301	1.649	0	-1.841
Atx7	MISC	MISC	Miscellaneous	0	0	0	0	0	0	0	0	0	0	0	0	0	0	0	0	0	0	0	0	0	0	0	0	0	0	0	0	0	0	0	0	0	0.004	-0.241	0.006	-0.196	0.054	-0.093	0.216	-0.022	4.247	0.644	1.517	0	-0.929
Nedd8	DDR	DRC	DNA Replication Checkpoint	0	0	0	0	0	0	0	0	0	0	0	0	0	0	0	0	0	0	0	0	0	0	0	0	0	0	0	0	0	0	0	0	0	0.03	-0.313	0.622	0.194	1.074	0.415	2.358	0.583	3.019	0.914	1.658	0	-1.509
Cir1A	MISC	MISC	Miscellaneous	0	0	0	0	0	0	0	0	0	0	0	0	0	0	0	0	0	0	0	0	0	0	0	0	0	0	0	0	0	0	0	0	0	0.001	-0.37	0	-0.519	0	-0.517	0.001	-0.316	3.278	0.34	1.399	0	-0.636
Med28	MISC	MISC	Miscellaneous	0	0	0	0	1	1	0	0	0	0	0	0	0	0	0	0	0	0	0	0	0	0	0	0	0	0	0	0	0	0	0	0	0	0.01	-0.506	0.36	0.027	2.4	0.493	4.057	1	5.195	1.731	1.76	0	-1.784
Ei3Gb	MISC	MISC	Miscellaneous	0	0	0	0	0	0	0	0	0	0	0	0	0	0	0	0	0	0	0	0	0	0	0	0	0	0	0	0	0	0	0	0	0	0	-1.016	0	-1.38	0	-2.227	0	-2.956	0	-4.011	0.809	1.27	0.419
Ari5B	MISC	MISC	Miscellaneous	0	0	0	0	0	0	0	0	0	0	0	0	0	0	0	0	0	0	0	0	0	0	0	0	0	0	0	0	0	0	0	0	0	0.018	-0.223	0.094	-0.057	0.075	-0.073	0.008	-0.152	0.043	-0.083	1.458	0	-0.942
Tad3B	MISC	MISC	Miscellaneous	0	0	0	0	0	0	0	0	0	0	0	0	0	0	0	0	0	0	0	0	0	0	0	0	0	0	0	0	0	0	0	0	0	0.017	-0.19	0.075	-0.073	1.257	0.13	3.047	0.368	4.971	0.98	1.613	0	-1.12
Eif3D	MISC	MISC	Miscellaneous	0	0	0	0	0	0	0	0	0	0	0	0	0	0	0	0	0	0	0	0	0	0	0	0	0	0	0	0	0	1	0	0	1	0	-1.104	0	-1.018	0	-2.132	0	-3.887	NaN	NaN	0.707	0.723	0.225
Rbp4B	MISC	MISC	Miscellaneous	0	0	0	0	0	0	0	0	0	0	0	0	0	0	0	0	0	0	0	0	0	0	0	0	0	0	0	0	0	0	0	0	0	0.429	0.045	0.401	0.033	0.17	-0.064	1.488	0.23	4.234	0.988	1.613	0	-0.708
Pp1Ra	MISC	MISC	Miscellaneous	0	0	0	0	0	0	0	0	0	0	0	0	0	0	0	0	0	0	0	0	0	0	0	0	0	0	0	0	0	0	0	0	0	NaN	NaN	NaN	NaN	0.459	0.204	NaN	NaN	1.651	1.271	0.721	NaN	NaN
Med1	MISC	MISC	Miscellaneous	0	0	0	0	0	0	0	0	0	0	0	0	0	0	0	0	0	0	0	0	0	0	0	0	0	0	0	0	0	0	0	0	0	0.005	-0.283	0.006	-0.247	2.465	0.238	1.46	0.267	5.459	1.187	1.613	0	-1.339
Tex10	MISC	MISC	Miscellaneous	0	0	0	0	0	0	0	0	0	0	0	0	0	0	0	0	0	0	0	0	0	0	0	0	0	0	0	0	0	0	0	0	0	0	-0.6	0.002	-0.46	0	-0.49	0.013	-0.111	0.161	-0.03	1.374	0	-0.937
Taf6L	MISC	MISC	Miscellaneous	0	0	0	0	0	0	0	0	0	0	0	0	0	0	0	0	0	0	0	0	0	0	0	0	0	0	0	0	0	0	0	0	0	0.069	-0.08	0.318	0.005	0.045	-0.079	2.115	0.293	5.185	0.813	1.589	0	-0.831
Gnl3L	MISC	MISC	Miscellaneous	0	0	0	0	0	0	0	0	0	0	0	0	0	0	0	0	0	0	0	0	0	0	0	0	0	0	0	0	0	0	0	0	0	0.002	-0.511	0	-0.696	0	-0.887	0	-1.083	0	-1.023	1.195	0.003	-0.461
Med20	MISC	MISC	Miscellaneous	0	0	0	0	1	1	0	0	0	0	0	0	0	0	0	0	0	0	0	0	0	0	0	0	0	0	0	0	0	0	0	0	0	0	-0.767	0.002	-0.401	2.371	0.349	3.295	0.669	5.252	1.377	1.629	0	-1.952
Usp22	MISC	MISC	Miscellaneous	0	0	0	0	0	0	0	0	0	0	0	0	0	0	0	0	0	0	0	0	0	0	0	0	0	0	0	0	0	0	0	0	0	0.013	-0.27	0.023	-0.25	0.153	-0.064	1.061	0.17	3.683	0.648	1.529	0	-1.046
Ef2	MISC	MISC	Miscellaneous	0	0	0	0	0	0	0	0	0	0	0	0	0	0	0	0	0	0	0	0	0	0	0	0	0	0	0	0	0	0	0	0	0	0.002	-0.507	0	-0.893	0	-1.482	0	-1.637	0	-2.981	1.021	1.069	0.131
Mdn1	DDR	HR	Homologous Recombination	0	0	0	0	0	0	0	0	0	0	0	0	0	0	0	0	0	0	0	0	0	0	0	0	0	0	0	0	0	0	0	0	0	0	-0.754	0	-0.464	0	-0.561	0	-0.349	0.001	-0.253	1.321	0	-1.038
Pimt	MISC	MISC	Miscellaneous	0	0	0	0	0	0	0	0	0	0	0	0	0	0	0	0	0	0	0	0	0	0	0	0	0	0	0	0	0	0	0	0	0	0.043	-0.186	0.002	-0.573	0.003	-0.516	0.001	-0.69	0.001	-0.696	1.304	0.002	-0.517
Rl10	MISC	MISC	Miscellaneous	0	0	0	0	0	0	0	0	0	0	0	0	0	0	0	0	0	0	0	0	0	0	0	0	0	0	0	0	0	0	0	0	0	0.003	-0.481	0.001	-0.618	0	-0.699	0.001	-0.895	0	-1.158	1.22	0	-0.632
Med17	MISC	MISC	Miscellaneous	0	0	0	0	0	0	0	0	0	0	0	0	0	0	0	0	0	0	0	0	0	0	0	0	0	0	0	0	0	0	0	0	0	0	-0.934	0.005	-0.347	1.142	0.187	2.288	0.42	4.416	1.088	1.557	0	-1.974
At7L3	MISC	MISC	Miscellaneous	0	0	0	0	0	0	0	0	0	0	0	0	0	0	0	0	0	0	0	0	0	0	0	0	0	0	0	0	0	0	0	0	0	0.219	-0.059	0.072	-0.26	0.363	0.044	0.244	-0.059	2.276	0.786	1.546	0	-0.96
Gptc1	MISC	MISC	Miscellaneous	0	0	0	0	0	0	0	0	0	0	0	0	0	0	0	0	0	0	0	0	0	0	0	0	0	0	0	0	0	1	0	0	1	0.685	1.313	0.132	-0.399	0.122	-0.308	0.004	-1.273	0.02	-0.708	1.405	0.5	0.761
Med25	MISC	MISC	Miscellaneous	0	0	0	0	1	1	0	0	0	0	0	0	0	0	0	0	0	0	0	0	0	0	0	0	0	0	0	0	0	0	0	0	0	0	-0.915	0.222	-0.04	2.992	0.713	3.063	0.685	4.825	1.448	1.687	0	-2.488
Utp15	MISC	MISC	Miscellaneous	0	0	0	0	0	0	0	0	0	0	0	0	0	0	0	0	0	0	0	0	0	0	0	0	0	0	0	0	0	0	0	0	0	0	-0.559	0	-0.694	0	-0.564	0	-0.382	3.747	0.346	1.364	0	-0.861
Hdac2	MISC	MISC	Miscellaneous	0	0	0	0	0	0	0	0	0	0	0	0	0	0	0	0	0	0	0	0	0	0	0	0	0	0	0	0	0	0	0	0	0	0.33	0.012	0.567	0.073	0.147	-0.079	0.664	0.094	3.02	0.69	1.572	0	-0.779
Eif3M	MISC	MISC	Miscellaneous	0	0	0	0	0	0	0	0	0	0	0	0	0	0	0	0	0	0	0	0	0	0	0	0	0	0	0	0	0	0	0	0	0	0.005	-0.92	0	-1.842	0	-2.102	0	-2.757	NaN	NaN	0.714	0.717	0.311
If2P	MISC	MISC	Miscellaneous	0	0	0	0	0	0	0	0	0	0	0	0	0	0	0	0	0	0	0	0	0	0	0	0	0	0	0	0	0	0	0	0	0	0	-1.058	0	-1.378	0	-2.617	0	-3.993	NaN	NaN	0.662	2.047	0.685
Hda1B	MISC	MISC	Miscellaneous	0	0	0	0	0	0	0	0	0	0	0	0	0	0	0	0	0	0	0	0	0	0	0	0	0	0	0	0	0	0	0	0	0	0.042	-0.129	0.311	0.002	0.07	-0.124	0.28	-0.005	4.158	0.628	1.539	0	-0.889
Med21	MISC	MISC	Miscellaneous	0	0	0	0	1	1	0	0	0	0	0	0	0	0	0	0	0	0	0	0	0	0	0	0	0	0	0	0	0	0	0	0	0	0.004	-0.979	0.526	0.118	1.563	0.517	2.555	0.855	3.932	1.582	1.704	0	-2.398
If4G2	MISC	MISC	Miscellaneous	0	0	0	0	0	0	0	0	0	0	0	0	0	0	0	0	0	0	0	0	0	0	0	0	0	0	0	0	0	0	0	0	0	0	-0.751	0	-1.231	0	-2.273	0	-3.732	NaN	NaN	0.713	3.159	0.616
2Aab	MISC	MISC	Miscellaneous	0	0	0	0	0	0	0	0	0	0	0	0	0	0	0	0	0	0	0	0	0	0	0	0	0	0	0	0	0	0	0	0	0	0.005	-0.302	0.002	-0.232	0.559	0.022	4.375	0.386	6.701	0.981	1.586	0	-1.232
Eif3C	MISC	MISC	Miscellaneous	0	0	0	0	0	0	0	0	0	0	0	0	0	0	0	0	0	0	0	0	0	0	0	0	0	0	0	0	0	0	0	0	0	0	-1.006	0	-1.498	0	-2.226	0	-3.616	0	-4.158	0.784	1.069	0.303
P5F13	MISC	MISC	Miscellaneous	0	0	0	0	0	0	0	0	0	0	0	0	0	0	0	0	0	0	0	0	0	0	0	0	0	0	0	0	0	0	0	0	0	0.405	0.203	0.322	0.045	0.221	-0.199	0.12	-0.549	0.174	-0.347	1.449	0.012	-0.518
Int1	MISC	MISC	Miscellaneous	0	0	0	0	0	0	0	0	0	0	0	0	0	0	0	0	0	0	0	0	0	0	0	0	0	0	0	0	0	0	0	0	0	0	-0.471	0.003	-0.245	1.37	0.143	3.323	0.357	5.865	1.177	1.597	0	-1.539
Snr27	MISC	MISC	Miscellaneous	0	0	0	0	0	0	0	0	0	0	0	0	0	0	0	0	0	0	0	0	0	0	0	0	0	0	0	0	0	0	0	0	0	0.004	-0.44	0	-0.922	0	-1.12	0	-1.277	0	-1.106	1.151	0.053	-0.259
Int3	MISC	MISC	Miscellaneous	0	0	0	0	0	0	0	0	0	0	0	0	0	0	0	0	0	0	0	0	0	0	0	0	0	0	0	0	0	0	0	0	0	0.003	-0.425	0.02	-0.215	1.136	0.178	2.357	0.429	5.007	1.243	1.618	0	-1.547
Wdr83	MISC	MISC	Miscellaneous	0	0	0	0	0	0	0	0	0	0	0	0	0	0	0	0	0	0	0	0	0	0	0	0	0	0	0	0	0	1	0	0	1	0.672	0.76	0.197	-0.056	0.001	-0.429	NaN	NaN	NaN	NaN	0.92	0.401	0.243
Sgf29	MISC	MISC	Miscellaneous	0	0	0	0	0	0	0	0	0	0	0	0	0	0	0	0	0	0	0	0	0	0	0	0	0	0	0	0	0	0	0	0	0	0.001	-0.371	0.019	-0.164	0.016	-0.177	0.129	-0.046	4.232	0.665	1.503	0	-1.145
Med10	MISC	MISC	Miscellaneous	0	0	0	0	0	0	0	0	0	0	0	0	0	0	0	0	1	1	0	0	0	0	0	0	0	0	0	0	0	0	0	0	0	0	-0.565	0.082	-0.094	1.785	0.184	4.017	0.537	6.783	1.22	1.627	0	-1.708
Med22	MISC	MISC	Miscellaneous	0	0	0	0	1	1	0	0	0	0	0	0	0	0	0	0	0	0	0	0	0	0	0	0	0	0	0	0	0	0	0	0	0	0.003	-0.479	0.003	-0.274	2.087	0.315	3.874	0.813	5.411	1.575	1.69	0	-1.754
At7L1	MISC	MISC	Miscellaneous	0	0	0	0	0	0	0	0	0	0	0	0	0	0	0	0	0	0	0	0	0	0	0	0	0	0	0	0	0	0	0	0	0	0.042	-0.146	0.036	-0.117	0.322	0.005	1.189	0.105	5.082	0.688	1.553	0	-1.113
Taf5L	MISC	MISC	Miscellaneous	0	0	0	0	0	0	0	0	0	0	0	0	0	0	0	0	0	0	0	0	0	0	0	0	0	0	0	0	0	0	0	0	0	0.356	0.02	0.627	0.097	0.341	0.012	1.789	0.318	4.069	0.878	1.619	0	-0.956
Rl36A	MISC	MISC	Miscellaneous	0	0	0	0	0	0	0	0	0	0	0	0	0	0	0	0	0	0	0	0	0	0	0	0	0	0	0	0	0	0	0	0	0	0.001	-0.518	0	-0.48	0.007	-0.508	0	-0.737	0	-0.886	1.267	0	-0.974
H33	MISC	MISC	Miscellaneous	0	0	0	0	0	0	0	0	0	0	0	0	0	0	0	0	0	0	0	0	0	0	0	0	0	0	0	0	0	1	0	0	1	0.585	0.202	0.113	-0.209	0.01	-0.66	0.258	-0.052	0.012	-0.534	1.413	0.194	-0.112
Skp1	MISC	MISC	Miscellaneous	0	0	0	0	0	0	0	0	0	0	0	0	0	0	0	0	0	0	0	0	0	0	0	0	0	0	0	0	0	0	0	0	0	0.001	-0.518	0.001	-0.336	0	-0.423	0.022	-0.187	0.058	-0.194	1.376	0	-1.069
Tdif1	MISC	MISC	Miscellaneous	0	0	0	0	0	0	0	0	0	0	0	0	0	0	0	0	0	0	0	0	0	0	0	0	0	0	0	0	0	0	0	0	0	0.065	-0.288	0.081	-0.186	0.055	-0.279	0.201	-0.059	2.031	0.593	1.492	0	-0.985
Med31	MISC	MISC	Miscellaneous	0	0	0	0	0	0	0	0	0	0	0	0	0	0	0	0	1	1	0	0	0	0	0	0	0	0	0	0	0	0	0	0	0	NaN	NaN	0.169	-0.255	0.328	0.031	0.839	0.429	2.133	1.269	1.329	NaN	NaN
Wdr43	MISC	MISC	Miscellaneous	0	0	0	0	0	0	0	0	0	0	0	0	0	0	0	0	0	0	0	0	0	0	0	0	0	0	0	0	0	0	0	0	0	0	-0.561	0	-0.705	0	-0.642	0	-0.554	2.306	0.19	1.331	0	-0.903
Tada1	MISC	MISC	Miscellaneous	0	0	0	0	0	0	0	0	0	0	0	0	0	0	0	0	0	0	0	0	0	0	0	0	0	0	0	0	0	0	0	0	0	0.003	-0.401	0.053	-0.112	0.079	-0.109	0.794	0.097	4.506	0.885	1.542	0	-1.281
Nol11	MISC	MISC	Miscellaneous	0	0	0	0	0	0	0	0	0	0	0	0	0	0	0	0	0	0	0	0	0	0	0	0	0	0	0	0	0	0	0	0	0	0.002	-0.469	0.001	-0.495	0.001	-0.736	0.014	-0.318	1.787	0.32	1.378	0	-0.723
Med26	MISC	MISC	Miscellaneous	0	0	0	0	1	1	0	0	0	0	0	0	0	0	0	0	0	0	0	0	0	0	0	0	0	0	0	0	0	0	0	0	0	0	-0.89	0.002	-0.209	2.719	0.259	4.535	0.667	6.085	1.289	1.619	0	-2.146
Ell2	MISC	MISC	Miscellaneous	0	0	0	0	0	0	0	0	0	0	0	0	0	0	0	0	0	0	0	0	0	0	0	0	0	0	0	0	0	0	0	0	0	0	-0.932	0	-0.481	0.145	-0.042	1.756	0.19	4.903	0.804	1.481	0	-1.889
Fa48A	MISC	MISC	Miscellaneous	0	0	0	0	0	0	0	0	0	0	0	0	0	0	0	0	0	0	0	0	0	0	0	0	0	0	0	0	0	0	0	0	0	0.021	-0.172	0.597	0.053	0.474	0.036	2.178	0.274	4.929	0.871	1.598	0	-1.208
Baz2B	MISC	MISC	Miscellaneous	0	0	0	0	0	0	0	0	0	0	0	0	0	0	0	0	0	0	0	0	0	0	0	0	0	0	0	0	0	0	0	0	0	0.143	-0.244	0.533	0.194	0.582	0.235	0.561	0.211	1.806	0.93	1.614	0	-1.485
Med13	MISC	MISC	Miscellaneous	0	0	0	0	1	1	0	0	0	0	0	0	0	0	0	0	1	1	0	0	0	0	0	0	0	0	0	0	0	0	0	0	0	NaN	NaN	0.008	-0.604	0.063	-0.213	1.251	0.266	4.304	1.498	1.3	NaN	NaN
Mcl1B	MISC	MISC	Miscellaneous	0	0	0	0	1	1	0	0	0	0	0	0	0	0	0	0	0	0	0	0	0	0	0	0	0	0	0	0	0	0	0	0	0	NaN	NaN	0.909	0.737	1.11	0.967	1.467	1.041	2.374	1.898	1.583	NaN	NaN
Cg026	MISC	MISC	Miscellaneous	0	0	0	0	0	0	0	0	0	0	0	0	0	0	0	0	0	0	0	0	0	0	0	0	0	0	0	0	0	1	0	0	1	0.001	-1.017	0.002	-0.596	0.563	0.121	1.223	0.326	4.168	1.258	1.537	0	-2.15
Int9	MISC	MISC	Miscellaneous	0	0	0	0	0	0	0	0	0	0	0	0	0	0	0	0	0	0	0	0	0	0	0	0	0	0	0	0	0	0	0	0	0	0	-0.465	0.003	-0.188	0.451	0.018	2.386	0.264	5.746	1.005	1.567	0	-1.497
Trrap	MISC	MISC	Miscellaneous	0	0	0	0	1	1	0	0	0	0	0	0	0	0	0	0	0	0	0	0	0	0	0	0	0	0	0	0	0	0	0	0	0	0.001	-0.262	0.445	0.011	3.109	0.214	6.119	0.534	8.591	1.354	1.675	0	-1.493
Rpb4	MISC	MISC	Miscellaneous	0	0	0	0	0	0	0	0	0	0	0	0	0	0	0	0	0	0	0	0	0	0	0	0	0	0	0	0	0	0	0	0	0	NaN	NaN	NaN	NaN	0.424	0.113	NaN	NaN	NaN	NaN	0.31	NaN	NaN
Med29	MISC	MISC	Miscellaneous	0	0	0	0	0	0	0	0	0	0	0	0	0	0	0	0	0	0	0	0	0	0	0	0	0	0	0	0	0	0	0	0	0	0	-0.918	0	-0.534	0.006	-0.283	1.585	0.262	4.121	0.868	1.47	0	-1.656
Eif3I	MISC	MISC	Miscellaneous	0	0	0	0	0	0	0	0	0	0	0	0	0	0	0	0	0	0	0	0	0	0	0	0	0	0	0	0	0	0	0	0	0	0	-0.983	0	-1.666	0	-2.33	0	-3.355	NaN	NaN	0.686	1.332	0.324
Ei3Eb	MISC	MISC	Miscellaneous	0	0	0	0	0	0	0	0	0	0	0	0	0	0	0	0	0	0	0	0	0	0	0	0	0	0	0	0	0	0	0	0	0	0.043	-0.261	0.003	-0.63	0	-1.421	0	-2.105	NaN	NaN	0.903	0.592	0.134
Med12	MISC	MISC	Miscellaneous	0	0	0	0	0	0	0	0	0	0	0	0	0	0	0	0	0	0	0	0	0	0	0	0	0	0	0	0	0	0	0	0	0	0	-0.786	0.003	-0.364	0.35	0.011	2.395	0.258	5.364	1.233	1.552	0	-1.825
Eif3F	MISC	MISC	Miscellaneous	0	0	0	0	0	0	0	0	0	0	0	0	0	0	0	0	0	0	0	0	0	0	0	0	0	0	0	0	0	0	0	0	0	0.001	-1.206	0	-1.344	0	-2.613	0	-3.384	NaN	NaN	0.675	0.869	0.369
Rs24	MISC	MISC	Miscellaneous	0	0	0	0	0	0	0	0	0	0	0	0	0	0	0	0	0	0	0	0	0	0	0	0	0	0	0	0	0	0	0	0	0	0.002	-0.532	0	-0.743	0	-1.372	0	-1.115	0	-1.059	1.156	0.044	-0.205
Chd7	MISC	MISC	Miscellaneous	0	0	0	0	0	0	0	0	0	0	0	0	0	0	0	0	0	0	0	0	0	0	0	0	0	0	0	0	0	0	0	0	0	0.011	-0.237	0.569	0.049	1.213	0.107	0.997	0.085	5.51	0.654	1.563	0	-1.39
Int4	MISC	MISC	Miscellaneous	0	0	0	0	0	0	0	0	0	0	0	0	0	0	0	0	0	0	0	0	0	0	0	0	0	0	0	0	0	0	0	0	0	0.001	-0.685	0.001	-0.459	0.137	-0.052	2.254	0.303	5.257	1.119	1.54	0	-1.691
Tif1A	MISC	MISC	Miscellaneous	0	0	0	0	0	0	0	0	0	0	0	0	0	0	0	0	0	0	0	0	0	0	0	0	0	0	0	0	0	1	0	0	1	0	-1.353	0	-1.368	0	-1.32	NaN	NaN	NaN	NaN	0.62	0	-1.096
Taf10	MISC	MISC	Miscellaneous	0	0	0	0	1	1	0	0	0	0	0	0	0	0	0	0	0	0	0	0	0	0	0	0	0	0	0	0	0	0	0	0	0	0.094	-0.127	0.895	0.229	2.26	0.494	2.558	0.669	4.68	1.541	1.753	0	-1.685
Eaf2	MISC	MISC	Miscellaneous	0	0	0	0	0	0	0	0	0	0	0	0	0	0	0	0	0	0	0	0	0	0	0	0	0	0	0	0	0	0	0	0	0	0	-1.03	0	-0.463	0.266	-0.007	0.874	0.041	4.611	0.755	1.462	0	-2.088
Med19	MISC	MISC	Miscellaneous	0	0	0	0	0	0	0	0	0	0	0	0	0	0	0	0	0	0	0	0	0	0	0	0	0	0	0	0	0	0	0	0	0	0.001	-1.001	0	-0.696	0.156	-0.047	3.474	0.349	9.612	0.978	1.494	0	-2.024
Int10	MISC	MISC	Miscellaneous	0	0	0	0	1	1	0	0	0	0	0	0	0	0	0	0	0	0	0	0	0	0	0	0	0	0	0	0	0	0	0	0	0	0.003	-0.424	0.047	-0.174	0.925	0.169	2.643	0.564	4.875	1.368	1.644	0	-1.667
Int11	MISC	MISC	Miscellaneous	0	0	0	0	0	0	0	0	0	0	0	0	0	0	0	0	0	0	0	0	0	0	0	0	0	0	0	0	0	0	0	0	0	0.003	-0.354	0.009	-0.208	1.095	0.132	2.124	0.265	5.242	1.044	1.587	0	-1.563
Sossc	DDR	REP_MISC	Repair Miscellaneous	0	0	0	0	0	0	0	0	0	0	0	0	0	0	0	0	0	0	0	0	0	0	0	0	0	0	0	0	0	0	0	0	0	0.005	-0.319	0.101	-0.06	0.6	0.074	0.992	0.09	6.949	1.031	1.582	0	-1.476
Vegta	MISC	MISC	Miscellaneous	0	0	0	0	0	0	0	0	0	0	0	0	0	0	0	0	0	0	0	0	0	0	0	0	0	0	0	0	0	0	0	0	0	0.01	-0.251	0.002	-0.609	0	-0.794	0	-1.225	0	-2.674	1.126	0.001	-0.544
Kdm2B	MISC	MISC	Miscellaneous	0	0	0	0	0	0	0	0	0	0	0	0	0	0	0	0	0	0	0	0	0	0	0	0	0	0	0	0	0	0	0	0	0	0	-0.681	0.004	-0.236	0	-0.41	0	-0.545	0	-0.375	1.33	0	-1.373
Trak2	MISC	MISC	Miscellaneous	0	0	0	0	0	0	0	0	0	0	0	0	0	0	0	0	1	1	0	0	0	0	0	0	0	0	0	0	0	1	0	0	1	0.001	-0.958	NaN	NaN	0.002	-0.505	NaN	NaN	0.686	0.199	0.812	0	-1.556
Cdk9A	MISC	MISC	Miscellaneous	0	0	0	0	0	0	0	0	0	0	0	0	0	0	0	0	0	0	0	0	0	0	0	0	0	0	0	0	0	0	0	0	0	0	-1.071	0.001	-0.359	2.518	0.346	3.191	0.509	5.2	1.061	1.566	0	-2.52
Sox3A	MISC	MISC	Miscellaneous	0	0	0	0	0	0	0	0	0	0	0	0	0	0	0	0	0	0	0	0	0	0	0	0	0	0	0	0	0	0	0	0	0	0.029	-0.225	0	-0.334	0	-0.549	0.001	-0.394	0	-0.179	1.373	0	-0.785
Med11	MISC	MISC	Miscellaneous	0	0	0	0	0	0	0	0	0	0	0	0	0	0	0	1	1	2	0	0	0	0	0	0	0	0	0	0	0	0	0	0	0	0	-0.909	0.002	-0.494	0.116	-0.07	2.761	0.416	2.871	0.98	1.514	0	-1.973
Med15	MISC	MISC	Miscellaneous	0	0	0	0	0	0	0	0	0	0	0	0	0	0	0	0	0	0	0	0	0	0	0	0	0	0	0	0	0	0	0	0	0	0	-1.077	0.001	-0.364	0.708	0.083	3.095	0.538	4.922	1.155	1.554	0	-2.305
Int6A	MISC	MISC	Miscellaneous	0	0	0	0	0	0	0	0	0	0	0	0	0	0	0	0	0	0	0	0	0	0	0	0	0	0	0	0	0	0	0	0	0	0	-0.332	0.007	-0.196	0.107	-0.047	3.912	0.403	6.063	1.072	1.59	0	-1.43
Bptf	MISC	MISC	Miscellaneous	0	1	1	1	1	4	0	0	0	0	0	0	0	0	0	0	1	1	0	0	0	0	1	1	0	1	1	0	0	0	0	0	0	1.455	1.327	2.41	2.504	3.44	3.738	3.635	4.318	4.36	5.481	3.147	0	-3.557
Ssxt	MISC	MISC	Miscellaneous	0	0	0	0	0	0	0	0	0	0	0	0	0	0	0	0	0	0	0	0	0	0	0	0	0	0	0	0	1	0	0	0	1	0	-0.841	0.132	-0.102	0.128	-0.08	0.015	-0.262	2.845	0.394	1.44	0	-1.911
M89bb	MISC	MISC	Miscellaneous	0	0	0	0	0	0	0	0	0	0	0	0	0	0	0	0	0	0	0	0	0	0	0	0	0	0	0	0	0	0	0	0	0	0	-0.63	0	-0.43	0	-0.252	0.083	-0.058	5.843	0.858	1.474	0	-1.533
Phax	MISC	MISC	Miscellaneous	0	0	0	0	0	0	0	0	0	0	0	0	0	0	0	0	1	1	0	0	0	0	0	0	0	0	0	0	0	1	0	0	1	NaN	NaN	0.4	0.183	0.407	0.167	0.359	0.111	0.826	0.662	1.288	NaN	NaN
Int2	MISC	MISC	Miscellaneous	0	0	0	0	0	0	0	0	0	0	0	0	0	0	0	0	0	0	0	0	0	0	0	0	0	0	0	0	0	0	0	0	0	0	-0.657	0	-0.422	0.008	-0.169	0.059	-0.087	5.046	0.764	1.468	0	-1.66
Rir1	MISC	MISC	Miscellaneous	0	0	0	0	0	0	0	0	0	0	0	0	0	0	0	0	0	0	0	0	0	0	0	0	0	0	0	0	0	0	0	0	0	0.368	0.055	0.017	-0.593	0.717	0.182	0.704	0.232	1.156	0.279	1.522	0.001	-1.31
Brd2	MISC	MISC	Miscellaneous	0	0	0	0	0	0	0	0	0	0	0	0	0	0	0	0	0	0	0	0	0	0	0	0	0	0	0	0	0	0	0	0	0	0	-0.603	0.001	-0.18	3.921	0.414	5.242	0.581	7.099	1.091	1.629	0	-2.201
Ari1A	MISC	MISC	Miscellaneous	0	0	0	0	0	0	0	0	0	0	0	0	0	0	0	0	0	0	0	0	0	0	0	0	0	0	0	0	0	0	0	0	0	0	-0.381	1.464	0.125	0.036	-0.141	0.018	-0.151	2.713	0.225	1.481	0	-1.428
Int7	MISC	MISC	Miscellaneous	0	0	0	0	0	0	0	0	0	0	0	0	0	0	0	0	0	0	0	0	0	0	0	0	0	0	0	0	0	0	0	0	0	0	-0.646	0.001	-0.334	1.483	0.133	3.3	0.377	8.687	1.185	1.581	0	-1.976
Ccnt2	MISC	MISC	Miscellaneous	0	0	0	0	0	0	0	0	0	0	0	0	0	0	0	0	0	0	0	0	0	0	0	0	0	0	0	0	0	0	0	1	1	0	-1.23	0	-0.539	3.126	0.22	2.895	0.299	7.914	0.97	1.506	0	-2.667
Int12	MISC	MISC	Miscellaneous	0	0	0	0	0	0	0	0	0	0	0	0	0	0	0	0	0	0	0	0	0	0	0	0	0	0	0	0	0	0	0	0	0	0	-0.82	0	-0.636	0	-0.391	0.016	-0.164	3.358	0.531	1.396	0	-1.668
Sob1B	DDR	REP_MISC	Repair Miscellaneous	0	0	0	0	0	0	0	0	0	0	0	0	0	0	0	0	0	0	0	0	0	0	0	0	0	0	0	0	0	0	0	0	0	0	-0.466	0.001	-0.473	0.01	-0.263	0.487	0.042	3.435	0.76	1.481	0	-1.454
Actc	MISC	MISC	Miscellaneous	0	0	0	0	0	0	0	0	0	0	0	0	0	0	0	0	0	0	0	0	0	0	0	0	0	0	0	0	0	1	1	1	3	NaN	NaN	NaN	NaN	0	-0.897	0	-1.224	0.001	-0.565	0.708	NaN	NaN
Taf9	MISC	MISC	Miscellaneous	0	0	0	0	0	0	0	0	0	0	0	0	0	0	0	0	0	0	0	0	0	0	0	0	0	0	0	0	0	0	0	0	0	0.001	-0.257	0.005	-0.135	0.406	0.019	1.284	0.138	6.543	0.885	1.565	0	-1.552
Lima1	MISC	MISC	Miscellaneous	0	0	0	0	0	0	0	0	0	0	0	0	0	0	0	0	0	0	1	0	0	0	0	1	1	0	1	0	0	0	0	0	0	0.228	-0.07	0.008	-1.136	0.001	-2.1	NaN	NaN	NaN	NaN	0.692	1.128	0.745
Rbbp5	MISC	MISC	Miscellaneous	0	0	0	0	1	1	0	0	0	0	0	0	0	0	0	0	0	0	0	0	0	0	0	0	0	0	0	0	0	1	1	1	3	0.018	-0.694	1.477	0.656	2.14	1	2.675	1.282	3.251	1.627	1.848	0	-3.019
Ring2	MISC	MISC	Miscellaneous	0	0	0	0	0	0	0	0	0	0	0	0	0	0	0	0	0	0	0	0	0	0	0	0	0	0	0	0	0	0	0	0	0	0.001	-0.605	0.009	-0.473	0.001	-0.533	0	-0.767	0.002	-0.449	1.291	0	-1.401
Int8	MISC	MISC	Miscellaneous	0	0	0	0	0	0	0	0	0	0	0	0	0	0	0	0	0	0	0	0	0	0	0	0	0	0	0	0	0	0	0	0	0	0	-0.813	0	-0.691	0	-0.408	0.171	-0.03	4.839	0.706	1.418	0	-1.733
Bcor	MISC	MISC	Miscellaneous	0	0	0	0	0	0	0	0	0	0	0	0	0	0	0	0	0	0	0	0	0	0	0	0	0	0	0	0	0	0	0	0	0	0	-0.695	0	-0.347	0	-0.57	0	-0.623	0	-0.476	1.296	0	-1.468
Pa2G4	MISC	MISC	Miscellaneous	0	0	0	0	0	0	0	0	0	0	0	0	0	0	0	0	0	0	0	0	0	0	0	0	0	0	0	0	0	0	0	0	0	0.001	-0.548	0.002	-0.622	0	-0.781	0	-0.895	0	-1.347	1.196	0	-1.117
Men1	DDR	MISC	Miscellaneous	0	0	0	0	0	0	0	0	0	0	0	0	0	0	0	0	0	0	0	0	0	0	0	0	0	0	0	0	0	0	0	0	0	0	-0.692	0.302	0	3.204	0.333	5.247	0.633	4.533	1.043	1.628	0	-2.388
Rng2A	MISC	MISC	Miscellaneous	0	0	0	0	0	0	0	0	0	0	0	0	0	0	0	0	0	0	0	0	0	0	0	0	0	0	0	0	0	0	0	0	0	NaN	NaN	0.077	-0.273	0.008	-0.472	0	-0.859	0.049	-0.219	1.067	NaN	NaN
Pcgf1	MISC	MISC	Miscellaneous	0	0	0	0	0	0	0	0	0	0	0	0	0	0	0	0	0	0	0	0	0	0	0	0	0	0	0	0	0	0	0	0	0	0.005	-0.589	0.076	-0.199	0.023	-0.332	0.026	-0.317	0.085	-0.188	1.381	0	-1.625
Ccnt1	MISC	MISC	Miscellaneous	0	0	0	0	0	0	0	0	0	0	0	0	0	0	0	0	0	0	0	0	0	0	0	0	0	0	0	0	0	0	0	0	0	0	-1.16	0	-0.542	0.441	0.037	2.949	0.445	5.99	0.987	1.507	0	-2.576
Actg	MISC	MISC	Miscellaneous	0	0	0	0	0	0	0	0	0	0	0	0	0	0	0	0	0	0	0	0	0	0	0	0	0	0	0	0	0	0	0	0	0	0	-0.666	0	-1.078	0	-1.048	0	-1.085	0	-0.472	1.179	0	-1.005
Mll4	MISC	MISC	Miscellaneous	0	0	0	0	0	0	0	0	0	0	0	0	0	0	0	0	0	0	0	0	0	0	0	0	0	0	0	0	0	1	0	0	1	0	-0.98	0	-0.256	1.551	0.111	3.942	0.219	6.84	0.646	1.496	0	-2.493
Requa	MISC	MISC	Miscellaneous	0	0	0	0	0	0	0	0	0	0	0	0	0	0	0	0	0	0	0	0	0	0	0	0	0	0	0	0	0	0	0	0	0	0.001	-0.636	0.002	-0.247	0.003	-0.409	0.001	-0.494	1.18	0.085	1.374	0	-1.637
Kat7	MISC	MISC	Miscellaneous	0	0	0	0	0	0	0	0	0	0	0	0	0	0	0	0	0	0	0	0	0	0	0	0	0	0	0	0	0	1	0	0	1	0	-0.738	0.253	-0.012	0.69	0.085	0.892	0.107	2.019	0.455	1.502	0	-2.238
Jade2	MISC	MISC	Miscellaneous	0	0	0	0	0	0	0	0	0	0	0	0	0	0	0	0	0	0	0	0	0	0	0	0	0	0	0	0	0	1	0	0	1	0.002	-1.085	0.524	0.069	1.285	0.243	1.754	0.369	3.041	0.727	1.547	0	-2.752
Nelfb	MISC	MISC	Miscellaneous	0	0	0	0	1	1	0	0	0	0	0	0	0	0	0	1	1	2	0	0	0	0	0	0	0	0	0	0	0	0	0	0	0	0	-1.153	0.138	-0.227	1.563	0.57	2.352	0.825	3.748	1.677	1.675	0	-3.149
Jade3	MISC	MISC	Miscellaneous	0	0	0	0	1	1	0	0	0	0	0	0	0	0	0	0	0	0	0	0	0	0	0	0	0	0	0	0	0	0	0	0	0	0.576	0.319	0.61	0.347	1.396	1.009	1.47	0.885	2.146	1.448	1.831	0	-2.122
Nelfe	MISC	MISC	Miscellaneous	0	0	0	0	1	1	0	0	0	0	0	0	0	0	0	0	0	0	0	0	0	0	0	0	0	0	0	0	0	0	0	0	0	0	-1.48	0.007	-0.372	1.773	0.348	3.436	0.906	4.427	1.362	1.607	0	-3.27
Ubf1B	MISC	MISC	Miscellaneous	0	0	0	0	0	0	0	0	0	0	0	0	0	0	0	0	0	0	0	0	0	0	0	0	0	0	0	0	0	0	0	0	0	0	-0.776	0	-0.974	0	-1.367	0	-1.482	0	-1.289	1.077	0	-0.855
Nelfa	MISC	MISC	Miscellaneous	0	0	0	1	1	2	0	0	0	0	0	0	0	0	0	1	1	2	0	0	0	0	0	0	0	0	0	0	0	0	0	0	0	NaN	NaN	0.877	0.31	3.172	1.33	3.858	1.933	4.781	2.545	1.767	NaN	NaN
Sall4	MISC	MISC	Miscellaneous	0	0	0	0	0	0	0	0	0	0	0	0	0	0	0	0	0	0	0	0	0	0	0	0	0	0	0	0	0	0	0	0	0	0.002	-0.147	0	-0.398	0	-1.054	0	-0.864	0.232	-0.008	1.318	0	-0.58
Ep400	MISC	MISC	Miscellaneous	0	0	0	0	1	1	0	0	0	0	0	0	0	0	0	0	0	0	0	0	0	0	1	1	0	1	1	0	0	0	0	0	0	0.473	0.024	3.72	0.426	5.176	0.875	6.414	1.153	7.628	2.33	1.956	0	-2.35
K0947	MISC	MISC	Miscellaneous	0	0	0	0	1	1	0	0	0	0	0	0	0	0	0	0	0	0	0	0	0	0	0	0	0	0	0	0	1	0	0	0	1	0.004	-1.732	0.356	0.066	1.509	0.905	2.049	1.291	3.759	2.824	1.848	0	-4.159
Med30	MISC	MISC	Miscellaneous	0	0	0	0	1	1	0	0	0	0	0	0	0	0	0	0	0	0	0	0	0	0	0	0	0	0	0	0	0	0	0	0	0	0	-0.836	0.001	-0.633	0.172	-0.184	4.056	0.975	4.017	1.401	1.593	0	-2.179
Syf1	MISC	MISC	Miscellaneous	0	0	0	0	0	0	0	0	0	0	0	0	0	0	0	0	0	0	0	0	0	0	0	0	0	0	0	0	0	0	0	0	0	NaN	NaN	NaN	NaN	0.001	-2.155	NaN	NaN	NaN	NaN	0.169	NaN	NaN
Ing4	MISC	MISC	Miscellaneous	0	0	0	0	0	0	0	0	0	0	0	0	0	0	0	0	0	0	0	0	0	0	0	0	0	0	0	0	0	1	0	0	1	NaN	NaN	0.232	-0.048	0.284	-0.011	0.007	-0.513	0.166	-0.083	1.154	NaN	NaN
Smca2	MISC	MISC	Miscellaneous	0	0	0	0	1	1	0	0	0	0	0	0	0	0	0	0	0	0	0	0	0	0	0	0	0	0	0	0	0	0	0	0	0	0.003	-0.452	0.348	0.013	1.322	0.231	1.558	0.352	4.938	1.389	1.646	0	-2.293
Cul4A	MISC	MISC	Miscellaneous	0	0	0	1	1	2	0	0	0	0	0	0	0	0	0	0	0	0	0	0	0	0	0	0	0	0	0	0	0	0	0	0	0	0.468	0.053	2.6	0.464	5.231	1.318	5.809	1.67	6.497	2.195	2.038	0	-2.889
Eaf6	MISC	MISC	Miscellaneous	0	0	0	0	0	0	0	0	0	0	0	0	0	0	0	0	1	1	0	0	0	0	0	0	0	0	0	0	0	0	0	1	1	0.001	-0.614	0.014	-0.325	0.066	-0.185	0.627	0.088	3.301	1.155	1.527	0	-2.057
Taf12	MISC	MISC	Miscellaneous	0	0	0	0	0	0	0	0	0	0	0	0	0	0	0	0	0	0	0	0	0	0	0	0	0	0	0	0	0	0	0	0	0	0.003	-0.52	0.002	-0.406	0.001	-0.444	0.122	-0.121	1.06	0.335	1.417	0	-1.718
Brwd3	MISC	MISC	Miscellaneous	0	0	1	1	1	3	0	0	0	0	0	0	0	0	0	0	0	0	0	0	0	0	0	0	0	0	0	0	0	0	0	0	0	0.012	-0.193	3.937	0.498	6.774	1.499	7.481	1.9	8.026	2.332	2.087	0	-3.34
Gscr1	MISC	MISC	Miscellaneous	0	0	0	0	0	0	0	0	0	0	0	0	0	0	0	0	0	0	0	0	0	0	0	0	0	0	0	0	0	0	0	0	0	0	-0.859	0.02	-0.166	0.223	-0.032	1.739	0.356	6.075	1.112	1.556	0	-2.476
Dpy30	MISC	MISC	Miscellaneous	0	0	0	1	1	2	0	0	0	0	0	0	0	0	0	0	0	0	0	0	0	0	0	0	0	0	0	0	0	0	0	0	0	0.552	0.529	1.005	1.055	0.971	1.001	1.857	2.087	2.133	2.443	2.076	0	-2.128
Smc5	DDR	SMC5/6	SMC5/6 complex	0	0	0	0	0	0	0	0	0	0	0	0	0	0	0	0	0	0	0	0	0	0	0	0	0	0	0	0	0	0	0	0	0	0.256	-0.007	0	-0.843	0	-1.25	0	-1.208	0	-0.88	1.196	0	-0.428
Kat5	MISC	MISC	Miscellaneous	0	0	0	0	1	1	0	0	0	0	0	0	0	0	0	0	1	1	0	0	0	0	0	0	0	0	0	0	0	0	0	0	0	0.554	0.369	0.648	0.451	0.809	0.604	1.348	1.096	2.414	2.217	1.892	0	-1.941
Ddb1	DDR	NER	Nucleotide excision repair	0	0	0	1	1	2	0	0	0	0	0	0	0	0	0	0	0	0	0	0	0	0	0	0	0	0	0	0	0	0	0	0	0	0.782	0.116	3.782	0.692	5.81	1.341	5.944	1.921	7.146	2.508	2.13	0	-2.934
Zn622	MISC	MISC	Miscellaneous	0	0	0	0	0	0	0	0	0	0	0	0	0	0	0	0	0	0	0	0	0	0	0	0	0	0	0	0	0	1	0	0	1	0	-0.728	0	-0.709	0	-1.038	NaN	NaN	NaN	NaN	0.719	0	-1.399
Cul4B	DDR	NER	Nucleotide excision repair	0	0	1	1	1	3	0	0	0	0	0	0	0	0	0	0	0	0	0	0	0	0	0	0	0	0	0	0	0	0	0	0	0	0.058	-0.084	3.198	0.35	7.419	1.4	7.632	1.743	8.6	2.293	2.052	0	-3.207
Parp2	DDR	BER	Base excision repair	0	0	0	0	0	0	0	0	0	0	0	0	0	0	0	0	0	0	0	0	0	0	0	0	1	0	1	0	0	0	0	0	0	0	-2.18	0	-2.689	0	-3.082	0	-3.312	0	-3.313	0.633	0	-0.829
Ruvb2	MISC	MISC	Miscellaneous	0	0	0	0	0	0	0	0	0	0	0	0	0	0	0	0	0	0	0	0	0	0	0	0	0	0	0	0	0	0	0	0	0	0	-0.338	0	-0.155	0.007	-0.122	1.947	0.083	7.927	1.203	1.573	0	-1.951
Ruvb1	MISC	MISC	Miscellaneous	0	0	0	0	0	0	0	0	0	0	0	0	0	0	0	0	0	0	0	0	0	0	0	0	0	0	0	0	0	0	0	0	0	0	-0.365	0.003	-0.132	0	-0.199	4.383	0.212	8.654	1.205	1.578	0	-1.914
Smc6	DDR	SMC5/6	SMC5/6 complex	0	0	0	0	0	0	0	0	0	0	0	0	0	0	0	0	0	0	0	0	0	0	0	0	0	0	0	0	0	0	0	1	1	0.321	0.003	0	-0.81	0	-1.319	0	-1.155	0	-0.757	1.206	0	-0.432
Smrd1	MISC	MISC	Miscellaneous	0	0	0	0	0	0	0	0	0	0	0	0	0	0	0	0	0	0	0	0	0	0	0	0	0	0	0	0	0	0	0	0	0	0	-0.909	0	-0.347	0.002	-0.236	0.648	0.065	4.846	0.835	1.47	0	-2.427
Cecr2	MISC	MISC	Miscellaneous	0	0	0	0	1	1	0	0	0	0	0	0	0	0	0	0	0	0	0	0	0	0	1	1	0	1	1	0	0	0	0	1	1	NaN	NaN	2.213	1.066	2.593	1.045	2.925	1.158	3.631	1.997	1.666	NaN	NaN
Rsf1	MISC	MISC	Miscellaneous	0	0	1	1	0	2	0	0	0	0	0	0	0	0	0	0	0	0	0	0	0	0	0	0	0	0	0	0	0	0	0	0	0	NaN	NaN	0.811	0.293	5.31	1.561	3.65	1.34	4.315	1.086	1.587	NaN	NaN
Brd9	MISC	MISC	Miscellaneous	0	0	0	0	0	0	0	0	0	0	0	0	0	0	0	0	0	0	0	0	0	0	0	0	0	0	0	0	0	0	0	0	0	0.011	-0.596	0.073	-0.233	0.222	-0.06	0.912	0.24	3.283	0.999	1.545	0	-2.313
Nse2	DDR	SMC5/6	SMC5/6 complex	0	0	0	0	0	0	0	0	0	0	0	0	0	0	0	0	0	0	0	0	0	0	0	0	0	0	0	0	0	0	0	0	0	1.35	0.172	0	-0.764	0	-1.251	0	-1.319	0	-0.988	1.203	0.003	-0.361
Mrgbp	MISC	MISC	Miscellaneous	0	0	0	1	1	2	0	0	0	0	0	0	0	0	0	0	1	1	0	0	0	0	1	1	0	0	0	0	0	0	0	0	0	NaN	NaN	1.148	0.698	2.061	1.166	3.436	2.29	4.31	3.275	1.884	NaN	NaN
H2Azl	MISC	MISC	Miscellaneous	0	0	1	1	1	3	0	0	0	0	0	0	0	0	0	0	0	0	0	0	1	1	1	3	0	1	1	0	0	0	0	0	0	NaN	NaN	NaN	NaN	3.242	4.967	4.226	5.571	4.754	6.877	2.655	NaN	NaN
Aff1	MISC	MISC	Miscellaneous	0	0	0	0	0	0	0	0	0	0	0	0	0	0	0	0	0	0	0	0	0	0	0	0	0	0	0	0	0	0	0	0	0	0	-1.882	0	-1.207	0	-0.633	0.014	-0.25	2.539	0.517	1.271	0	-3.088
Acl6A	MISC	MISC	Miscellaneous	0	0	0	0	0	0	0	0	0	0	0	0	0	0	0	0	0	0	0	0	0	0	0	0	0	0	0	0	0	0	0	0	0	0	-0.655	0.029	-0.117	0.05	-0.089	1.189	0.121	5.897	1.015	1.539	0	-2.416
Narg2	MISC	MISC	Miscellaneous	0	0	0	0	1	1	0	0	0	0	0	0	0	0	0	0	0	0	0	0	0	0	0	0	0	0	0	0	0	0	0	0	0	0.037	-0.396	0.781	0.272	1.063	0.339	2.99	1.152	5.356	2.349	1.851	0	-2.586
Rpb2	MISC	MISC	Miscellaneous	0	0	0	0	0	0	0	0	0	0	0	0	0	0	0	0	0	0	0	0	0	0	0	0	0	0	0	0	0	0	0	0	0	0.002	-1.276	0	-0.848	0.013	-0.247	0.121	-0.103	3.904	0.79	1.396	0	-2.891
Bcl7A	MISC	MISC	Miscellaneous	0	0	0	0	0	0	0	0	0	0	0	0	0	0	0	0	0	0	0	0	0	0	0	0	0	0	0	0	0	0	0	0	0	0.001	-0.65	0.385	0.024	0.592	0.088	1.523	0.27	4.644	1.088	1.585	0	-2.614
Dmap1	MISC	MISC	Miscellaneous	0	0	0	0	1	1	0	0	0	0	0	0	0	0	0	0	0	0	0	0	0	0	0	0	0	0	0	0	0	0	0	0	0	0.006	-0.356	0.194	-0.048	0.248	-0.017	1.96	0.319	5.564	1.417	1.629	0	-2.219
Aff4	MISC	MISC	Miscellaneous	0	0	0	0	0	0	0	0	0	0	0	0	0	0	0	0	0	0	0	0	0	0	0	0	0	0	0	0	0	0	0	0	0	0	-1.412	0	-0.995	0.001	-0.551	0.044	-0.22	3.541	0.872	1.351	0	-2.762
Nse4	DDR	SMC5/6	SMC5/6 complex	0	0	0	0	0	0	0	0	0	0	0	0	0	0	0	0	0	0	0	0	0	0	0	0	0	0	0	0	0	0	0	1	1	0.068	-0.084	0	-0.935	0	-1.249	0	-1.111	0	-0.745	1.2	0	-0.74
Chd1	MISC	MISC	Miscellaneous	0	0	0	0	0	0	0	0	0	0	0	0	0	0	0	0	0	0	0	0	0	0	0	0	0	0	0	0	0	0	0	0	0	0	-1.659	0	-1.326	0	-1.323	0	-1.076	0	-0.405	1.088	0	-2.25
Smrd2	MISC	MISC	Miscellaneous	0	0	0	0	0	0	0	0	0	0	0	0	0	0	0	0	0	0	0	0	0	0	0	0	0	0	0	0	0	0	0	0	0	0	-0.801	0.003	-0.292	0.086	-0.063	1.161	0.099	5.634	0.963	1.511	0	-2.674
Snf5	MISC	MISC	Miscellaneous	0	0	0	0	0	0	0	0	0	0	0	0	0	0	0	0	0	0	0	0	0	0	0	0	0	0	0	0	0	0	0	0	0	0	-0.718	0.027	-0.187	0.495	0.045	1.121	0.138	4.93	0.986	1.539	0	-2.711
Smce1	MISC	MISC	Miscellaneous	0	0	0	0	0	0	0	0	0	0	0	0	0	0	0	0	0	0	0	0	0	0	0	0	0	0	0	0	0	0	0	0	0	0	-0.886	0.024	-0.15	0.018	-0.173	0.53	0.044	5.124	0.954	1.502	0	-2.671
Ticrr	DDR	DRC	DNA Replication Checkpoint	0	0	0	0	1	1	0	0	0	0	0	0	0	0	0	0	0	0	0	0	0	0	0	0	0	0	0	0	0	1	0	1	2	0	-0.909	0	-0.362	2.656	0.35	5.425	0.941	7.168	1.935	1.708	0	-3.236
Nse3	DDR	SMC5/6	SMC5/6 complex	0	0	0	0	0	0	0	0	0	0	0	0	0	0	0	0	0	0	0	0	0	0	0	0	0	0	0	0	0	0	0	0	0	0.091	-0.073	0	-0.844	0	-1.173	0	-1.041	0	-0.475	1.237	0	-0.887
Nse1	DDR	SMC5/6	SMC5/6 complex	0	0	0	0	0	0	0	0	0	0	0	0	0	0	0	0	0	0	0	0	0	0	0	0	0	1	1	0	0	0	0	1	1	0.497	0.038	0	-0.922	0	-1.076	0	-0.866	0.003	-0.322	1.27	0	-0.882
Ino80	MISC	MISC	Miscellaneous	0	0	0	0	0	0	0	0	0	0	0	0	0	0	0	0	0	0	0	0	0	0	0	0	0	0	0	0	0	0	0	1	1	NaN	NaN	NaN	NaN	0.007	-0.666	NaN	NaN	1.646	0.612	0.604	NaN	NaN
Smrc1	MISC	MISC	Miscellaneous	0	0	0	0	0	0	0	0	0	0	0	0	0	0	0	0	0	0	0	0	0	0	0	0	0	0	0	0	0	0	0	0	0	0	-0.748	0.001	-0.188	0.009	-0.122	2.527	0.157	6.547	1.108	1.537	0	-2.635
Smca4	MISC	MISC	Miscellaneous	0	0	0	0	0	0	0	0	0	0	0	0	0	0	0	0	0	0	0	0	0	0	0	0	0	0	0	0	0	0	0	0	0	0	-0.917	0.005	-0.195	0.002	-0.243	0.544	0.035	5.694	0.893	1.484	0	-2.686
Pb1	MISC	MISC	Miscellaneous	0	0	0	0	0	0	0	0	0	0	0	0	0	0	0	0	0	0	0	0	0	0	0	0	0	0	0	0	0	0	0	0	0	0	-0.885	0	-0.231	0.002	-0.123	3.72	0.196	9.242	1.096	1.526	0	-2.801
Rpb1	MISC	MISC	Miscellaneous	0	0	0	0	0	0	0	0	0	0	0	0	0	0	0	0	0	0	0	0	0	0	0	0	0	0	0	0	0	0	0	0	0	0	-1.024	0	-0.963	0	-0.637	0.001	-0.37	3.323	0.558	1.33	0	-2.431
H2Afz	MISC	MISC	Miscellaneous	0	0	0	0	1	1	0	0	0	0	0	0	0	0	0	0	0	0	0	0	0	0	0	0	0	0	0	0	0	1	0	0	1	0.018	-0.485	0.004	-0.706	0.524	0.136	1.711	0.635	3.098	1.713	1.632	0	-2.682
Ash2L	MISC	MISC	Miscellaneous	0	0	0	0	0	0	0	0	0	0	0	0	0	0	0	0	1	1	0	0	0	0	0	0	0	0	0	0	1	1	1	1	4	0.001	-1.637	0.002	-0.537	1.686	0.381	1.111	0.248	3.49	1.254	1.52	0	-4.089
Ppr26	MISC	MISC	Miscellaneous	0	0	0	0	0	0	0	0	0	0	0	0	0	0	0	0	1	1	0	0	0	0	0	0	0	0	0	0	0	1	1	1	3	0	-2.531	0	-1.703	0	-1.066	0	-0.936	1.491	0.38	1.128	0	-3.538
Phf10	MISC	MISC	Miscellaneous	0	0	0	0	0	0	0	0	0	0	0	0	0	0	0	0	0	0	0	0	0	0	0	0	0	0	0	0	0	0	0	0	0	0	-0.644	0.011	-0.182	0.081	-0.074	2.971	0.388	5.892	1.203	1.577	0	-2.649
Kat6A	MISC	MISC	Miscellaneous	0	0	0	0	0	0	0	0	0	0	0	0	0	0	0	0	0	0	0	0	0	0	0	0	0	0	0	0	0	0	0	0	0	0	-1.444	0	-0.865	0	-0.92	0	-0.834	0.105	-0.077	1.203	0	-2.628
Rpb7	MISC	MISC	Miscellaneous	0	0	0	0	0	0	0	0	0	0	0	0	0	0	0	0	0	0	0	0	0	0	0	0	0	0	0	0	0	0	0	1	1	NaN	NaN	0.001	-0.446	0.005	-0.467	0.001	-0.451	1.868	0.444	1.136	NaN	NaN
Cdc6	REP	REP_INI	Replication Initiation	0	0	0	0	0	0	0	0	0	0	0	0	0	0	0	0	0	0	0	0	0	0	0	0	0	0	0	0	0	0	0	0	0	0	-0.341	0	-1.312	0	-2.254	0	-3.2	0	-4.552	0.824	0.002	-0.206
Mtbp	MISC	MISC	Miscellaneous	0	0	0	0	1	1	0	0	0	0	0	0	0	0	0	0	0	0	0	0	0	0	0	0	0	0	0	0	0	1	0	1	2	0	-0.77	0	-0.431	2.669	0.251	5.789	0.889	7.782	1.958	1.703	0	-3.151
Arid2	MISC	MISC	Miscellaneous	0	0	0	0	0	0	0	0	0	0	0	0	0	0	0	0	0	0	0	0	0	0	0	0	0	0	0	0	0	0	0	0	0	0	-0.85	0	-0.21	0.031	-0.084	4.169	0.326	7.435	1.222	1.557	0	-2.898
Brd7	MISC	MISC	Miscellaneous	0	0	0	0	0	0	0	0	0	0	0	0	0	0	0	0	0	0	0	0	0	0	0	0	0	0	0	0	0	0	0	0	0	0	-0.963	0.004	-0.303	0.003	-0.304	0.61	0.072	4.517	0.831	1.465	0	-2.798
Enl	MISC	MISC	Miscellaneous	0	0	0	0	0	0	0	0	0	0	0	0	0	0	0	0	0	0	0	0	0	0	0	0	0	0	0	0	0	0	0	0	0	0	-1.001	0	-1.135	0	-0.839	0.014	-0.443	1.558	0.357	1.283	0	-2.344
Cdk8	MISC	MISC	Miscellaneous	0	0	0	0	1	1	0	0	0	0	0	0	0	0	0	0	0	0	0	0	0	0	0	0	0	0	0	0	0	1	0	1	2	0	-1.012	0	-0.546	1.133	0.185	3.134	0.592	5.989	1.735	1.618	0	-3.391
In80B	MISC	MISC	Miscellaneous	0	0	0	0	0	0	0	0	0	0	0	0	0	0	0	0	0	0	0	0	0	0	0	0	0	1	1	0	0	0	0	0	0	NaN	NaN	NaN	NaN	0.473	0.354	NaN	NaN	0.976	1.137	0.712	NaN	NaN
Brd8	MISC	MISC	Miscellaneous	0	0	0	0	1	1	0	0	0	0	0	0	0	0	0	0	1	1	0	0	0	0	1	1	0	0	0	0	0	0	0	1	1	NaN	NaN	0.274	-0.052	0.662	0.488	1.409	1.126	3.17	2.988	1.6	NaN	NaN
Ccnc	MISC	MISC	Miscellaneous	0	0	0	1	1	2	0	0	0	0	0	0	0	0	0	0	0	0	0	0	0	0	0	0	0	0	0	0	0	0	0	0	0	0.001	-0.662	0.004	-0.337	2.96	0.418	4.803	1.428	6.878	2.16	1.805	0	-3.342
Bcl7B	MISC	MISC	Miscellaneous	0	0	0	0	0	0	0	0	0	0	0	0	0	0	0	0	0	0	0	0	0	0	0	0	0	0	0	0	0	0	0	1	1	NaN	NaN	0.396	0.035	0.314	0.008	0.819	0.177	2.557	1.274	1.332	NaN	NaN
Mbtd1	MISC	MISC	Miscellaneous	0	0	0	0	1	1	0	0	0	0	0	0	0	0	0	0	1	1	0	0	0	0	1	1	0	1	1	0	0	1	0	1	2	0.186	-0.223	0.555	0.284	1.521	1.187	1.244	1.035	4.04	3.699	2.048	0	-3.796
Epc2	MISC	MISC	Miscellaneous	0	0	0	0	1	1	0	0	0	0	0	0	0	0	0	0	1	1	0	0	0	0	1	1	0	1	1	0	0	1	0	1	2	0.177	-0.083	0.62	0.151	2.014	0.722	2.566	1.297	5.845	3.235	2.011	0	-3.212
Rpb3	MISC	MISC	Miscellaneous	0	0	0	0	1	1	0	0	0	0	0	0	0	0	0	0	0	0	0	0	0	0	0	0	0	0	0	0	0	0	0	1	1	NaN	NaN	0.692	0.529	1.268	0.988	1.307	0.98	2.807	2.454	1.618	NaN	NaN
Yets4	MISC	MISC	Miscellaneous	0	0	0	0	1	1	0	0	0	0	0	0	0	0	0	0	0	0	0	0	0	0	0	0	0	0	0	0	0	0	0	0	0	0.112	-0.254	0.12	-0.21	0.244	-0.066	0.858	0.338	2.9	1.434	1.617	0	-2.634
Vps72	MISC	MISC	Miscellaneous	0	0	0	0	1	1	0	0	0	0	0	0	0	0	0	0	1	1	0	0	0	0	1	1	0	1	1	0	0	1	0	1	2	0.184	-0.142	0.524	0.195	0.816	0.398	1.18	0.627	3.98	2.546	1.83	0	-3.05
Arp6	MISC	MISC	Miscellaneous	0	0	0	0	0	0	0	0	0	0	0	0	0	0	0	0	0	0	0	0	0	0	0	0	0	0	0	0	0	0	0	1	1	0.02	-0.593	0.01	-0.535	0.005	-0.86	0.002	-0.847	1.399	0.461	1.336	0	-2.272
Paf1	MISC	MISC	Miscellaneous	0	0	0	0	0	0	0	0	0	0	0	0	0	0	0	0	0	0	0	0	0	0	0	0	0	0	0	0	0	0	0	0	0	NaN	NaN	NaN	NaN	0.021	-0.544	0.091	-0.238	1.104	0.453	0.881	NaN	NaN
Brpf1	MISC	MISC	Miscellaneous	0	0	0	0	0	0	0	0	0	0	0	0	0	0	0	0	0	0	0	0	0	0	0	0	0	0	0	0	0	0	0	0	0	0.001	-2.115	0.003	-1.16	0.008	-0.908	0.004	-1.025	0.095	-0.28	1.138	0	-4.088
Smrc2	MISC	MISC	Miscellaneous	0	0	0	0	0	0	0	0	0	0	0	0	0	0	0	0	0	0	0	0	0	0	0	0	0	1	1	0	0	0	0	0	0	NaN	NaN	NaN	NaN	0.013	-0.304	1.204	0.152	3.107	0.733	0.955	NaN	NaN
Kdm2A	MISC	MISC	Miscellaneous	0	0	0	0	0	0	0	0	0	0	0	0	0	0	0	0	0	0	0	0	0	0	0	0	0	0	0	0	0	0	0	1	1	0	-1.392	0.001	-0.695	0	-1.43	0.001	-1.021	0.253	-0.015	1.184	0	-2.967
Spt5H	MISC	MISC	Miscellaneous	0	0	0	0	0	0	0	0	0	0	0	0	0	0	0	0	0	0	0	0	0	0	0	0	0	0	0	0	0	0	1	1	2	0.001	-1.558	0.002	-0.837	0.064	-0.542	0.432	0.071	3.131	1.248	1.418	0	-4.284
Srcap	MISC	MISC	Miscellaneous	0	0	0	0	0	0	0	0	0	0	0	0	0	0	0	0	0	0	0	0	0	0	0	0	0	0	0	0	0	0	0	1	1	0.001	-1.296	0.002	-1.042	0.001	-1.501	0.001	-1.415	0.355	0.039	1.15	0	-3.158
Chd8	MISC	MISC	Miscellaneous	0	0	0	1	1	2	0	0	0	0	0	0	0	0	0	0	1	1	0	0	0	0	1	1	0	0	0	0	0	1	0	1	2	0.999	0.88	0.13	-0.397	2.067	1.191	3.037	2.012	5.013	4.482	2.287	0	-3.745
Rad54	DDR	HR	Homologous Recombination	0	0	0	0	0	0	0	0	0	0	0	0	0	0	0	0	0	0	0	0	0	0	0	0	0	1	1	0	0	1	0	0	1	0.003	-1.038	0.004	-1.292	0.006	-1.305	0.001	-1.672	NaN	NaN	0.85	0	-3.268
Nfrkb	MISC	MISC	Miscellaneous	0	0	0	0	0	0	0	0	0	0	0	0	0	0	0	0	0	0	0	0	0	0	0	0	0	0	0	0	0	0	1	1	2	0.001	-1.072	0.005	-0.79	0.006	-1.548	0.05	-0.535	3.247	1.31	1.35	0	-4.012
R51a1	DDR	HR	Homologous Recombination	0	0	0	0	0	0	0	0	0	0	0	0	0	0	0	0	0	0	0	0	0	0	0	0	0	1	1	0	0	0	0	0	0	0	-1.175	0.009	-0.775	0	-1.248	0	-1.434	NaN	NaN	0.875	0	-4.599
Taf6	MISC	MISC	Miscellaneous	0	0	0	0	1	1	0	0	0	0	0	0	0	0	0	0	1	1	0	0	0	0	0	0	0	0	0	0	0	0	0	1	1	NaN	NaN	0.025	-0.833	0.015	-0.659	0.41	0.082	4.948	2.544	1.35	NaN	NaN
[truncated: 49 more columns]
