# Supplementary material for: Replication-Coupled DNA-Protein Crosslink Repair by SPRTN and the Proteasome in Xenopus Egg Extracts
Source: Mol Cell. 2019 Feb 7;73(3):574–588.e7. doi: 10.1016/j.molcel.2018.11.024 (PMC6375733; doi:10.1016/j.molcel.2018.11.024)
Supplement: Table S2. Dynamic Recruitment of DNA Repair Factors to pDPC2xLead; Related to Figure 2 — The table shows the z-scored log2 LFQ intensities (mean from 4 biochemical replicates) for all quantified proteins (column A-O). A subjective chronological order for selected proteins is provided (column Q). [file mmc3.xlsx]

## Sheet: Table S2 pDPC z-scored intensit
pCTRL 10 Min	pCTRL 40 Min	pCTRL 10 Min Geminin	pDPC2xLeads 12 Min	pDPC2xLeads 20 Min	pDPC2xLeads 40 Min	pDPC2xLeads 60 Min	pDPC2xLeads 120 Min	pDPC2xLeads 12 Min Ub-VS	pDPC2xLeads 20 Min Ub-VS	pDPC2xLeads 40 Min UB-VS	pDPC2xLeads 60 Min UB-VS	pDPC2xLeads 120 Min UB-VS	pDPC2xLeads 12 Min Geminin	No Plasmid 12 Min	Protein	Order Fig 1
0.820049	-1.46524	-1.61504	0.920452	0.78461	0.548976	0.23847	-0.295851	0.946045	0.839439	0.731043	0.543166	0.116317	-1.60586	-1.48538	Mcm2	1
0.850158	-1.54291	-1.34681	0.925123	0.775928	0.526709	0.264211	-0.309927	0.995362	0.818072	0.681123	0.539299	0.124759	-1.65025	-1.69835	Mcm3	2
0.847542	-1.03415	-1.5341	0.962681	0.776584	0.462091	0.103864	-0.447279	0.99216	0.908224	0.683984	0.45094	-0.0304058	-1.45589	-1.73198	Mcm4	3
0.873128	-1.48955	-1.48708	0.933173	0.762051	0.526431	0.206077	-0.37026	1.01408	0.855839	0.736353	0.540158	0.110859	-1.58722	-1.60869	Mcm5	4
0.869799	-1.48121	-1.55696	0.928383	0.784217	0.524624	0.233356	-0.288397	0.974185	0.833565	0.707437	0.500242	0.11108	-1.53379	-1.61113	Mcm6	5
0.788739	-1.4182	-1.56862	0.909136	0.786151	0.538764	0.220072	-0.247318	1.03217	0.880063	0.707509	0.524115	0.087616	-1.78434	-1.45877	Mcm7	6
0.831516	-0.732741	-1.63158	0.967145	0.802506	0.499197	0.150681	-0.736891	1.00121	0.929101	0.774352	0.582979	-0.0805338	-1.74401	-1.66288	Cdc45	7
0.88515	-1.41061	-1.49551	0.961576	0.840698	0.525792	0.197262	-0.415872	0.962141	0.847085	0.765481	0.513541	0.0118752	-1.42377	-1.79434	Psf1	8
0.856724	-1.45558	-1.56767	0.955959	0.812563	0.510005	0.154763	-0.483537	1.08898	0.914623	0.739677	0.505155	0.0120471	-1.42082	-1.55063	Psf2	9
0.880025	-1.38274	-1.42617	0.964689	0.857475	0.551747	0.17653	-0.696724	1.0377	0.873129	0.760891	0.52591	0.0097539	-1.48532	-1.62183	Psf3	10
0.852212	-1.5574	-1.63101	0.911673	0.809181	0.547211	0.122104	-0.483238	1.08272	0.990614	0.747636	0.502375	-0.0472497	-1.3837	-1.32004	Sld5	11
1.07369	-1.32155	-1.06417	1.30588	0.832157	0.212174	-0.517352	-0.949273	1.37128	1.07116	0.552936	0.282245	-0.382086	-0.974451	-1.34983	Dpod1	12
0.795239	-0.483757	-1.64626	1.15757	0.792582	0.566067	0.322655	-0.204568	1.18898	0.801274	0.238702	0.0191448	-0.248614	-1.95285	-1.77934	Dpod2	13
0.840528	-0.546594	-1.76863	1.12875	0.767188	0.469848	0.301594	-0.176593	1.24284	0.76331	0.381281	0.0383623	-0.254881	-1.8626	-1.66309	Dpod3	14
0.885047	-1.56522	-1.15953	0.968113	0.821367	0.531508	0.10799	-0.567523	1.07998	0.959333	0.766537	0.520736	-0.220746	-1.47475	-1.6601	Dpoe1	15
0.881374	-1.54361	-1.56689	0.996538	0.834268	0.454835	0.178602	-0.52631	1.06661	0.970823	0.726421	0.483436	-0.0959866	-1.24751	-1.51553	Dpoe2	16
0.323064	-0.0155955	-0.408272	0.606553	0.587975	0.118312	-0.205372	-0.358987	0.807073	0.934393	0.71962	0.498575	0.0918651	-0.278514	-3.63658	Dpoe3	17
0.926372	-1.3921	-1.25962	1.12267	0.864723	0.435219	0.112885	-0.84242	1.18653	1.08424	0.721049	0.40983	-0.653992	-1.35853	-1.34608	Dpoe4	18
0.695251	-1.45245	-1.385	0.88053	0.758016	0.625293	0.275925	-0.883626	0.991936	0.796658	0.716133	0.685377	0.561661	-1.49883	-1.60485	Dpola	19
0.690041	-1.40911	-1.49711	0.886082	0.736652	0.608061	0.244927	-1.08823	0.968475	0.805014	0.746211	0.780297	0.597597	-1.49059	-1.30209	Dpoa2	20
0.709526	-1.53982	-1.46897	0.919161	0.736023	0.616768	0.201773	-0.786206	0.953039	0.771644	0.754558	0.69966	0.55726	-1.59076	-1.32975	Pri1	21
0.68937	-1.48705	-1.63981	0.846361	0.728302	0.611101	0.271318	-0.594015	0.951621	0.757759	0.723633	0.729095	0.563187	-1.57329	-1.38611	Pri2	22
0.245627	-1.08905	-1.35117	0.515478	0.748705	0.802603	0.577667	-0.385649	0.501191	0.645154	0.751914	0.818973	0.900905	-1.13113	-2.57262	Rfa1	23
0.123799	-1.09278	-1.23897	0.470633	0.75529	0.790555	0.529777	-0.456873	0.519638	0.741809	0.755529	0.87111	0.865789	-0.893942	-2.70184	Rfa2	24
0.339278	-1.05402	-1.27129	0.565763	0.809984	0.806442	0.527132	-0.464275	0.458124	0.610643	0.74062	0.845536	0.854136	-1.37354	-2.48088	Rfa3	25
-0.499928	-0.0190899	-1.51589	0.174884	1.1587	1.44737	1.26717	0.440409	-0.458961	-0.173666	0.199115	0.244295	0.280864	-1.66938	-1.69376	Rev1	26
-0.263917	-0.00162172	-1.89414	0.321864	1.03593	1.28908	1.08397	0.435018	-0.260017	0.093064	0.214642	0.382298	0.303158	-1.81908	-1.58898	Rev3	27
-0.582139	0.0122071	-1.39305	0.230646	1.14792	1.5229	1.41486	0.426083	-1.06303	-0.704239	-0.455604	0.275489	0.247716	-1.43514	-0.571097	Rev7	28
-1.24649	0.367455	-1.11104	0.0986045	0.908507	1.27178	1.02328	0.501206	-1.16499	-0.114383	0.188297	0.525227	0.463951	-1.06022	-1.25561	Polk	29
-0.690807	-1.11603	-1.55601	0.748618	0.901465	1.05684	0.713538	-0.372822	0.304453	0.386186	0.528724	0.78319	0.677312	0.131429	-2.39101	Dvc1	30
-0.422479	-0.878537	-1.17815	0.288934	0.4775	1.7372	1.27825	0.329751	-0.403371	-0.27511	0.303085	-0.38878	0.229	-0.854861	-0.786597	Psma1	31
-0.529469	-0.710561	-0.475248	0.347824	1.01454	1.84381	1.3723	0.214445	-0.90635	-0.451571	-0.127736	-0.795063	-0.16086	-0.696662	-0.965283	Psma2	32
-0.570754	-1.45314	-0.886397	0.390074	0.733196	1.52457	1.22438	-0.0454277	0.12997	-1.4373	0.574446	-0.21988	0.678169	-0.532242	-0.41516	Psma3	33
-0.0567549	-1.24594	-0.73543	0.585363	0.624064	0.992642	1.09507	0.371792	-0.131259	-0.0939982	-0.250169	0.530295	-0.044117	-1.0083	-1.17685	Psma5	34
-0.309055	-0.971025	-1.35432	0.587415	0.700092	1.28714	0.946023	0.21883	0.51538	0.308786	0.360133	0.0564373	-0.335551	-1.81109	-0.56756	Psma6	35
-0.552937	-1.13148	-0.544157	0.488727	0.449379	1.55773	1.25084	0.370517	0.14562	0.245019	0.134558	-0.396915	-0.23009	-1.28891	-1.12744	Psma7	36
-1.32984	-0.499025	-0.391539	0.356628	0.726628	1.91905	1.27181	0.506596	0.0534081	-0.389837	0.0211719	-0.940109	-0.62062	-0.316234	-1.22152	Psmb1	37
-0.0449865	-0.387627	0.21678	0.314573	0.319864	0.809863	0.796946	-0.379782	-0.38703	-0.575504	-0.190019	0.314767	-1.11803	-0.131269	-0.10709	Psmb2	38
-0.108354	-1.0884	-0.0818411	-0.264702	0.232765	1.68474	1.63119	0.717594	-0.824236	-0.66217	-0.491066	0.134095	-0.975143	-0.0590503	-0.753083	Psmb5	39
-0.212134	-0.768521	-0.208969	-0.304246	-0.34105	0.0543314	1.58175	0.522402	-0.231922	-0.531553	-0.419677	-0.239732	0.516671	0.142541	0.332249	Psmb6	40
-1.10353	-1.30282	-1.44326	0.451244	0.747476	1.51026	1.34895	0.607445	0.401022	0.269102	-0.105224	0.290214	-0.67082	-0.360012	-0.911969	Psmc1	41
-0.991773	-1.05987	-1.02217	0.329328	0.715391	1.87582	1.59583	0.463368	0.0021786	-0.0576862	-0.111378	-0.188088	-0.455563	-1.30684	-0.423859	Psmc2	42
-1.29696	-0.826512	-0.686942	0.658962	1.04855	1.5864	1.2822	0.309691	0.678555	0.165498	-0.382943	-0.460017	-0.78219	-1.21424	-0.77185	Psmc3	43
-1.03288	-1.24306	-1.21226	0.40912	0.426094	1.48039	1.39801	0.406096	0.609228	0.437564	-0.219946	0.2155	0.315838	-1.02538	-1.17481	Psmc4	44
-0.910268	-1.4967	-1.19181	0.31623	0.662798	1.50217	1.16842	0.619368	0.50527	0.156735	0.22144	0.0427979	-0.0949007	-0.747395	-0.977561	Psmc5	45
-1.10068	-0.619477	-0.931166	0.212337	0.912059	1.54582	1.49857	0.452958	0.0621483	-0.100658	0.106523	-0.665203	-0.582307	-0.261182	-1.18656	Psmc6	46
-1.09379	-1.00418	-1.36133	0.0193635	0.70947	1.79647	1.3534	0.374797	0.561676	0.0855024	0.368805	0.0442533	-0.32764	-0.593558	-1.19797	Psmd1	47
-1.16814	-1.38866	-0.775557	0.248753	0.505923	1.31058	1.15507	0.675443	0.352819	0.44848	0.454487	0.443111	0.315477	-1.19405	-1.57154	Psmd2	48
-0.47014	-1.09635	-0.884341	0.462965	0.534141	1.46494	1.07272	0.699523	-1.07244	-0.229003	-0.164206	0.527678	-0.433033	-0.784667	-0.222263	Psmd3	49
-1.11008	-0.760608	-0.705719	-0.320927	0.658502	1.72961	1.61722	0.276219	0.446661	-0.356651	0.0886925	-0.266915	-0.582849	-0.598646	-0.575926	Psmd4	50
-0.360549	-0.573708	-0.264003	-0.132391	-0.0552351	1.85092	1.05002	0.305851	-1.16637	0.0492136	-0.675762	0.219333	-0.443935	0.000736331	-0.411088	Psmd6	51
0.275026	-0.302318	-0.905947	-0.367668	0.747739	1.47789	0.52386	-0.20179	-0.0405952	0.0536696	-0.74559	-0.621626	-0.0236458	0.137257	-0.421854	Psmd7	52
-0.438452	-0.391312	-0.432166	-0.626804	0.61847	1.46099	1.4107	0.443878	0.444421	-1.34988	-0.540118	0.110353	-0.152969	-0.552064	-0.6868	Psmd8	53
-1.31983	-0.95809	-1.08206	0.424287	0.862637	1.68918	1.33282	0.477752	0.356418	0.0446617	0.20392	0.313226	-0.708435	-0.993525	-1.11852	Psmd11	54
-0.687218	-0.610317	-0.413328	-0.707019	0.369544	1.84852	1.03873	-0.171716	0.478449	-0.583987	0.16147	-0.907534	-0.0646941	0.393216	-0.366515	Psmd12	55
-0.555317	-0.705634	-0.82655	-0.124742	0.0798469	1.84519	1.77631	0.949668	-0.295791	-0.700818	-0.244366	-0.225752	-0.386345	-0.458601	-0.940023	Psmd13	56
0.343667	-0.235301	0.444847	-0.384252	-0.017963	0.986987	0.457906	-0.713033	-0.205122	-0.218592	0.882409	0.911089	0.62492	-1.54341	-1.62844	1433E	NaN
-0.391855	-0.129004	-0.691295	-0.413068	0.517357	0.571067	-0.245303	-0.77282	0.319814	0.422807	0.0179522	-0.124473	-0.361039	1.84347	-0.0453054	1433T	NaN
0.345565	0.0406067	-0.301337	-0.515035	0.35999	0.738353	0.59857	0.0603852	-0.190192	0.483971	0.0258796	0.173425	0.819818	-1.09565	-1.98672	1433Z	NaN
-0.139693	-0.39283	1.17355	-0.29237	-0.0143367	-0.288318	-0.337007	0.300966	0.302614	-0.33435	1.00669	-0.0955704	-0.51464	-0.166199	-0.211835	143Ga	NaN
-0.316155	0.0645843	0.0664721	-0.267826	0.419336	-0.299663	-0.189505	-0.477208	0.472169	0.283194	-0.206829	1.03765	0.216865	-0.225193	-0.244573	2Aaa	NaN
-0.614489	1.30427	1.07544	-1.2373	-1.09235	-0.568246	0.182729	1.40988	-1.38468	-0.978928	-0.469903	-0.11877	0.792575	0.994242	0.552218	2Aab	NaN
-0.309769	-0.0645938	-0.0675441	-0.607429	-0.202048	0.125196	0.406685	1.157	-0.22908	-0.105555	0.189285	0.652592	1.18154	-2.36386	0.09175	4Et	NaN
-0.474993	-0.492917	-1.44221	-0.607166	0.167412	0.591944	0.960209	0.743954	0.360509	0.29405	0.804071	0.785028	0.821126	-1.39457	-0.931861	Aaas	NaN
-0.138274	1.02747	1.43705	0.212954	0.225133	-0.0269865	-0.124171	-0.546691	-0.628696	-0.762597	-0.299502	0.313858	0.0741332	-0.221858	-1.23065	Aatf	NaN
-1.17322	-0.0741708	0.925023	-2.00253	-0.244957	0.281498	0.677526	1.48425	-1.46459	-0.840846	0.0624242	0.765934	0.915994	0.339603	0.390262	Abcf1	NaN
0.155577	-0.350441	0.0317572	-0.354124	-0.851125	-1.00828	0.85084	0.736071	0.0742977	-0.516525	-0.23081	0.588172	0.589459	-0.433972	0.98234	Acadm	NaN
0.569244	-0.317565	-0.387559	0.315381	1.09981	0.196583	-0.000671513	-0.138719	0.0974431	0.984413	1.04755	0.504346	-0.0964341	-1.14998	-3.16934	Acbp4	NaN
0.164633	1.20881	0.792308	-0.224025	0.0949925	0.111777	0.236311	0.76654	-0.538438	-0.304143	-0.0522469	-0.0616643	-0.00579553	0.30186	-3.54137	Acl6A	NaN
-1.27725	-0.251572	-0.251839	-0.0538599	0.648799	0.990515	0.4805	-0.52007	-0.36285	0.323042	0.347259	0.272307	-0.63169	-0.523665	0.888631	Acon	NaN
-0.320807	-0.39809	0.399718	0.307605	1.05978	-0.262584	-0.807804	0.483997	-0.404719	0.105057	-0.0983408	-0.0838218	0.144401	0.629439	-0.907772	Acon2	NaN
0.851996	0.0583535	0.508111	0.90741	1.20289	0.773652	0.095729	-1.53828	0.7713	0.399919	-0.0497396	-0.963758	-1.7258	-0.463636	-1.78143	Acrc	NaN
-0.255106	0.434778	0.777408	0.163318	-0.911018	-0.180232	0.182608	-0.562148	0.732347	-0.597906	0.0329528	-0.633671	0.35722	0.27201	0.304237	Acsl1	NaN
0.704999	0.819602	0.792427	-0.563789	-0.692992	0.415851	-0.246152	0.522743	-0.512775	-1.2535	-1.11849	-0.445759	-0.404849	0.499174	0.899278	Actc	NaN
0.833862	1.29861	1.33377	-0.078745	-0.644156	-0.602623	-0.653409	0.18724	-0.468687	-1.36306	-1.00883	-1.28866	-0.590993	0.352227	2.13525	Actg	NaN
0.388019	-0.409583	0.503342	-0.0177497	0.138929	-0.0530941	0.913694	-0.348512	0.162348	-0.542339	-1.69501	-0.0999767	0.0633687	0.235789	0.389096	Actn1	NaN
1.41086	0.91702	1.62748	0.122725	0.018895	-0.284884	-0.456086	-0.457224	-0.0285083	-0.739651	-0.802531	-1.07022	-0.502918	-0.834977	0.11376	Actz	NaN
-0.902911	0.550805	0.312064	-0.354953	0.752966	0.341144	0.563167	-0.116249	-0.501424	-0.579721	0.681546	0.54754	0.118105	-0.550759	-1.24333	Ada10	NaN
-0.0120085	0.158257	0.330889	-0.63787	0.215659	0.570026	0.772449	0.897045	-0.795556	0.168755	0.330016	0.532266	0.25247	-1.93072	-1.6165	Adip	NaN
-0.14473	-0.0368645	0.72488	-0.557814	-0.427728	-0.15649	0.494889	-0.247232	-0.610184	0.309493	1.30578	-0.111205	-1.32616	0.451484	0.448916	Adm1A	NaN
-0.144965	0.687465	0.679509	-1.15372	0.00388817	-0.108249	-0.153464	0.0790135	-0.899764	-0.145666	0.603681	0.734641	1.35381	1.3539	-2.85325	Adnp	NaN
-0.0786168	0.1749	1.10637	0.193829	-0.176667	-0.645852	-0.333796	0.128452	0.484868	0.00506971	-1.24739	-0.719112	0.739128	-0.230836	0.476775	Adt1	NaN
-0.926139	-0.0719892	0.0282908	-0.332667	0.164714	-0.270313	0.0630529	0.265817	0.281612	-0.388185	0.370775	-0.170193	0.0612974	1.49284	-0.209171	Adt2	NaN
0.259303	1.39027	1.58399	-1.5067	-0.873218	-0.334945	0.0246546	0.7439	-1.21143	-1.20932	-0.442375	-0.49965	-0.484172	1.26113	0.869474	Aff1	NaN
0.111474	1.22564	1.55126	-1.05292	-0.709166	-0.343218	-0.0700512	0.831044	-1.45425	-1.45945	-0.547249	-0.557832	-0.283916	1.41753	0.826413	Aff4	NaN
-0.699792	-0.771668	-1.03344	-0.591181	-0.341907	0.478569	0.520352	1.16201	-0.0396992	-0.446533	0.556744	1.22507	1.98545	-0.646009	-0.932278	Ago4	NaN
-1.10316	-0.625954	0.608204	-0.505179	0.113373	0.498873	0.0162726	0.927253	-1.67269	-1.45728	0.0358346	0.0727339	0.918453	0.206696	1.99001	Aimp1	NaN
-0.652864	-0.00241989	-0.499703	0.101475	0.332144	0.426069	0.884252	0.914307	-0.472653	0.122891	-0.608643	0.741346	0.540443	-0.842371	-1.48536	Aimp2	NaN
-0.498288	-0.85165	-0.492971	0.308374	-0.467905	-0.479618	0.0129088	-0.487771	0.291634	0.482205	0.336751	1.33356	1.79437	-0.231492	-0.0644663	Ak17A	NaN
-1.32636	-0.157248	-0.974822	-0.860504	-0.375447	0.502535	1.02992	1.58718	-0.508737	-0.936912	0.287366	1.02205	1.51511	0.227716	-0.840264	Akap8	NaN
0.0369724	-0.646792	0.83173	-0.469302	-0.252467	0.45257	0.27536	0.564956	0.404581	-0.140871	-0.0491863	-0.697974	0.121402	-0.516291	-0.179031	Akap9	NaN
-0.454385	-0.296869	-0.714704	-0.140155	0.675645	0.767309	0.286209	-0.392014	0.0084563	0.5737	-0.498635	1.14299	0.208836	-0.477646	-0.599079	Al3A2	NaN
-0.886676	0.460898	0.506809	-0.0870635	-0.371515	0.0936396	0.949993	1.01609	-0.858829	1.04813	-0.711583	-0.34362	0.0490691	-0.951441	-0.474618	Aldcb	NaN
-0.118269	-0.0820769	-0.146061	0.0678638	-0.75373	0.169127	0.74354	0.879622	0.615604	0.0802537	0.316992	0.532381	0.552812	-1.70814	-1.40325	Aldoa	NaN
0.363194	-1.36288	-0.378788	-0.257821	0.374459	0.970821	1.20268	0.667959	-0.433351	-0.375746	0.363615	0.42891	0.835103	-1.25427	-1.67043	Alg8	NaN
-0.457492	-0.0683919	-0.231327	-1.09142	-0.190442	0.350786	0.759738	1.30601	-1.03765	-0.047066	0.584121	1.47378	1.0668	-0.718125	-1.82513	Alkb5	NaN
-0.137096	-0.0794522	0.671407	0.633495	0.691138	0.544534	-0.0750547	0.094957	-0.0182089	-0.537848	-0.584655	-0.656347	-1.08098	0.402598	-0.649792	Ange2	NaN
0.462817	0.261333	0.42817	0.390899	0.0884302	-0.612791	0.2511	-0.0957018	-0.156525	-0.476953	0.663905	0.270515	0.11868	-0.745348	-1.23995	Anm1A	NaN
0.150451	0.2588	-0.470164	-0.100399	0.881326	-1.35789	-0.137632	-0.310955	0.549227	0.527578	0.450808	-0.465981	0.467932	-0.166374	0.0854247	Anm5	NaN
0.478764	1.57332	1.04548	-0.773723	0.222559	-0.0148049	-0.431202	0.426263	-1.13949	-0.745594	0.130403	-0.46384	-0.0484285	0.0497788	-1.15171	Anr11	NaN
-0.338799	-0.13348	-0.584748	-0.263564	0.0215756	0.272836	-0.407204	0.816625	0.603943	0.3754	-0.161309	0.211883	-0.216327	-0.747572	0.756327	Anr26	NaN
0.244106	-0.667072	0.316598	0.233783	-0.0990681	-0.453858	-0.214416	-0.127234	-0.233475	-0.16858	0.32448	0.289278	0.22876	0.246582	0.335835	Anx2A	NaN
0.462696	1.37337	0.752537	-0.0873218	-0.0515719	0.178423	0.251218	-1.22127	-0.440484	0.278069	-0.727133	-0.909772	-1.48253	-0.941774	2.01286	Anxa7	NaN
-0.157943	0.953758	-0.156099	-0.0785579	0.567416	0.695702	0.265555	0.531062	-1.89713	-1.23529	-0.713684	0.547731	0.683324	-0.3662	-0.513276	Ap1B1	NaN
-1.40193	1.06914	-1.50145	0.530126	0.631151	0.724425	0.434923	0.672431	0.152646	-0.00971434	-0.128252	0.242965	0.241935	-0.977442	-1.06722	Ap1G1	NaN
0.369376	-0.00613049	-0.844086	0.410997	-0.366602	-0.0884167	-0.747907	0.298937	-1.09789	-0.414094	0.732538	0.691516	0.761776	-0.0114319	0.636027	Ap1M1	NaN
0.152785	0.34127	0.656417	0.184414	-0.204594	-0.0756459	-0.208254	0.446687	0.562161	-1.06073	-0.224694	-0.247894	-1.0378	0.137715	0.147138	Ap1S1	NaN
0.0774628	0.14869	0.265556	-0.531844	0.232647	0.224077	0.15639	-0.0619856	0.305229	0.0713115	0.0519546	-0.0130197	-0.332489	-1.09879	0.334482	Ap2M1	NaN
-0.0515085	0.449615	0.357135	-0.335593	0.407001	0.322708	0.522425	0.555175	-0.859297	0.177987	0.613271	0.754902	0.57403	-1.22786	-3.00231	Apc7	NaN
1.3954	-1.15825	-0.149188	-0.162276	-0.621892	0.04184	0.70791	0.444833	0.301658	-0.231347	-0.0423733	-0.342929	0.442281	-0.574455	-0.217345	Aplf	NaN
1.27635	-0.38854	-0.635829	0.690453	0.117495	-0.266145	-0.26158	0.36766	0.975517	0.304213	0.240496	0.269845	0.642132	-0.482193	-3.14983	Aptx	NaN
-0.228072	-0.257731	-0.199327	1.0896	0.155473	-0.0459245	0.0662546	-0.338653	0.343334	-0.0238579	-0.756819	-0.428357	-0.782875	-0.124933	1.45134	Aqr	NaN
0.693366	0.359091	0.943902	1.12371	0.0970244	-0.0414139	-0.267879	-0.217245	0.582803	-1.0677	-0.0994936	-0.292745	-0.227189	-0.235843	-2.24723	Ar6P4	NaN
-0.740873	0.192162	0.260009	-0.0585582	0.0724118	0.517415	0.625976	-0.102693	0.110086	-0.391739	-0.23029	-0.0899265	-0.20645	-0.33703	0.124216	Araf	NaN
-0.251482	-0.0752682	0.358596	-0.507853	0.142606	0.302105	-0.82881	0.0436842	-0.0636595	0.470564	-0.266271	-0.38382	-0.210035	0.16371	1.37807	Arc1A	NaN
-0.294374	0.143149	-0.429702	0.685541	0.193043	0.979051	0.470343	0.111849	0.583605	-0.511301	-1.40776	-0.79966	-0.487571	0.331894	-0.187734	Arf1	NaN
0.734424	0.0313294	1.19267	0.982051	-0.509907	-0.293663	-0.493053	-0.536769	0.405702	-1.09944	-0.90143	-0.953585	-1.21677	0.929809	1.35961	Argl1	NaN
0.205155	0.904093	0.73456	-0.0491594	0.288469	0.111064	0.104316	0.355367	-0.322638	0.0203344	0.0294402	-0.0591659	-0.235268	0.751279	-3.72247	Ari1A	NaN
0.0725339	1.56345	1.38763	-0.390804	-0.0449505	-0.07986	-0.242143	-0.0995833	-0.480905	0.266707	-0.281328	-0.696607	-1.25161	1.72957	-2.17418	Ari5B	NaN
0.152082	1.08558	0.739156	-0.235335	0.0562006	0.113817	0.300854	0.708903	-0.504842	-0.230067	-0.0562218	0.0105037	0.0549353	0.411781	-3.5811	Arid2	NaN
0.794314	0.749482	0.44992	0.320074	0.222284	0.792907	-0.539017	0.416928	-0.245264	-0.730603	-1.862	-1.19777	-0.170988	-0.0146884	-0.0545417	Arp10	NaN
0.214392	0.122089	0.157868	-0.452986	-0.409266	-0.804748	-0.123647	0.188226	0.0905193	-1.35135	-0.135031	-0.107323	0.30377	-0.315186	2.99202	Arp3	NaN
0.550155	1.636	1.15458	-0.583908	-0.611407	-0.0717326	-0.647427	0.552415	-0.738417	-0.626058	-0.270464	-0.85606	-0.535652	0.0919208	0.2965	Arp5	NaN
0.430118	1.68913	1.221	-0.473291	0.0290625	-0.214559	-0.205093	0.776149	-0.09654	-0.242863	0.0161044	-0.773303	-1.71573	0.345226	-1.86958	Arp6	NaN
0.88661	1.76794	1.29173	-0.446678	-0.842666	-0.387052	0.108623	1.03057	-0.181811	-1.00882	-0.95377	-0.231887	-0.792702	-0.834441	-0.542013	Arp8	NaN
1.84631	-0.333807	-0.442319	-0.211236	0.40725	-0.278103	0.37126	-0.214309	-0.125957	0.779166	-0.340093	-1.02765	-1.02409	1.79146	-1.57956	As1Ab	NaN
-0.098849	-0.036706	1.05965	-0.278297	0.591511	-1.13052	-0.162396	-0.298474	0.830787	0.219654	-0.194744	-0.261503	-0.0898565	-0.602626	0.570393	Asb3	NaN
0.301661	1.64328	1.24289	-0.594364	0.00789351	0.510193	0.437572	0.988127	-1.28046	-1.17237	-0.771075	-0.710105	-0.283959	-0.0861489	-1.74555	Ash2L	NaN
-0.59951	-0.575332	0.370033	0.420031	0.675422	0.603995	-1.10655	-0.588915	0.259072	0.697818	0.144106	0.803211	-1.07941	0.131181	0.111794	Ashwn	NaN
-0.716398	0.339076	-0.037042	-0.0194864	0.141287	-0.520178	0.177955	-0.45243	0.453262	0.100822	-0.022103	-0.216016	0.375514	0.727155	0.0309865	Asna	NaN
-0.848837	0.604362	-0.175365	-0.245055	0.533628	0.670778	0.758279	0.337785	-0.0717065	0.158321	0.682207	0.412212	0.450936	-1.70649	-2.10625	At1A1	NaN
0.06446	-0.94853	-0.914008	0.103448	0.991496	1.13203	0.967468	0.451042	0.0398062	0.380645	0.584977	0.473934	-0.265371	-0.90619	-2.77101	At2A2	NaN
0.372671	0.0658466	0.0722578	-0.152544	-0.0924499	-0.236486	0.132698	-0.845059	0.0826619	-0.118879	1.16587	-0.192996	-0.425938	1.14122	-0.741192	At5F1	NaN
-0.293589	1.33441	0.772424	-0.539092	-0.490613	-0.285452	-0.116706	0.864252	-0.338137	-0.0176016	0.194561	0.393228	0.653458	-0.518751	-2.02761	At7L1	NaN
-0.568343	1.08827	1.01896	-0.676454	-1.04709	-0.487611	-0.676552	0.876583	0.0466875	0.254434	-0.355367	0.402013	0.454285	1.09851	-1.27091	At7L3	NaN
-0.327024	0.39567	0.267107	-1.14735	0.239407	0.680846	0.249382	-0.402759	-0.369114	0.582486	1.47917	1.14452	0.24386	-0.754424	-2.26688	Atad2	NaN
-0.440008	0.569904	0.526372	-0.649473	0.317511	0.478722	0.174354	-0.217602	-0.322143	0.151261	0.891137	0.800135	0.817604	0.180088	-3.53113	Atad2b	NaN
0.289774	0.411576	-0.0143675	0.333593	0.29081	0.424854	0.43006	0.389253	0.311384	0.142921	0.149272	0.0681824	-0.0192467	-0.168441	-3.89147	Atad5	NaN
-0.255435	-0.704445	0.269873	0.755517	0.028966	-0.0924526	0.307901	0.243154	-0.312053	0.45685	-0.111256	-0.10594	-0.285882	-0.40559	0.0264321	Atla3	NaN
0.774422	0.000389865	-0.057977	0.172113	0.175466	0.36586	0.33562	0.189083	0.340592	0.188489	0.422053	0.465334	0.226876	-0.403095	-3.84689	Atm	NaN
-0.32055	-0.355591	0.673564	0.0529765	-0.0347177	-0.297253	0.892035	1.22477	-1.03546	-0.446392	-0.390762	0.912475	-0.488398	-0.0720857	-0.92636	Atpa	NaN
-0.608912	-0.353303	1.54235	-0.316161	-0.538694	-0.44868	0.84129	0.379429	-0.833836	-0.684079	0.0844417	0.959874	-0.221019	0.300537	-0.269014	Atpb	NaN
-0.218202	0.174367	0.283054	-0.0746861	0.128528	0.0116183	-0.0529436	-0.270193	0.402215	0.696412	0.700207	0.655611	0.720433	0.629945	-3.78021	Atrx	NaN
0.995429	0.563341	-0.625771	0.500597	-0.737033	0.278695	0.398835	-0.523237	0.448089	0.155775	-1.11131	-0.727996	0.308428	-0.319964	0.112501	Atx2	NaN
-0.0655552	1.36394	0.655718	-0.567181	-0.472487	-0.259828	-0.112009	1.27292	-0.840769	-0.655081	-0.00156203	-0.295095	0.66454	0.898821	-2.19154	Atx7	NaN
-1.18289	-0.737024	-0.5909	-1.32193	0.324916	0.827396	-0.0134991	0.329763	-0.84006	0.139819	0.458765	0.579883	1.24555	2.21319	-0.644919	Aukbb	NaN
-0.041956	0.953502	0.0432881	-0.314246	0.166265	0.272931	0.369333	1.05819	-0.358389	-0.142648	0.221202	0.216319	0.508499	-0.139676	-3.64838	B4	NaN
-0.631847	1.10781	1.18958	0.0452945	-0.968515	-0.385309	-0.0393818	-0.0677409	-0.667713	-0.362595	0.331533	-0.578705	0.0621883	-0.134412	1.01652	Bahc1	NaN
0.144837	1.07082	-0.0132474	-0.810737	-0.730727	0.235743	0.0983677	1.51213	-0.851696	-0.328358	-0.403446	-0.44495	0.41627	0.374663	-0.772066	Bap18	NaN
0.250055	0.157706	-1.50552	0.229712	0.394059	0.88013	0.6999	0.377988	0.394491	-0.218333	0.434678	0.593145	0.598742	-1.35546	-2.42597	Bap31	NaN
-0.171291	0.166223	-0.492187	0.426353	1.16712	0.813955	0.425577	0.178868	-0.176365	-0.0722432	0.0637314	-0.080858	-0.0293819	0.206055	-3.26376	Bard1	NaN
0.339775	0.266271	-0.386944	0.552012	0.356299	0.604719	0.655187	0.18645	0.279473	-1.13882	-0.420258	0.391128	0.711869	-1.07407	-2.18102	Basi	NaN
0.0294522	0.131115	-0.167022	0.32207	0.478251	0.0478206	-0.093652	-0.196491	0.605109	0.840391	0.765703	0.560034	0.239932	0.0629394	-3.8095	Baz1A	NaN
0.0259081	0.289971	-0.343726	0.178191	0.559369	0.688709	0.664494	0.822678	-0.107364	-0.0412483	0.0413263	0.0179675	0.0771398	-0.0848969	-3.75038	Baz1b	NaN
-0.113345	0.998082	0.803477	-0.33154	0.0606565	0.0971346	0.0752636	0.7197	-0.0334588	0.0538626	0.148987	0.000821133	-0.0284262	0.397865	-3.61889	Baz2B	NaN
-0.715002	-0.138646	-0.487218	-0.653777	-0.260925	0.480292	0.756332	1.49005	-0.344515	-0.376473	0.45271	1.05425	1.7064	-1.58003	-1.54049	Bcd1	NaN
0.130967	1.13495	0.869968	-0.201263	0.143214	0.175755	0.269002	0.687171	-0.683188	-0.494914	-0.00751518	-0.249547	0.0107485	0.637972	-3.49324	Bcl7A	NaN
-0.0312799	2.00793	1.09482	-0.889469	-0.000558977	-0.204213	0.122761	1.07853	-1.41961	-0.216364	-0.12761	-0.10287	-0.710018	-0.706007	-0.955541	Bcl7B	NaN
0.399857	0.871316	0.867737	-0.0237497	0.188264	0.0521745	0.0200486	0.109321	0.0190572	0.16082	-0.0158465	-0.0828312	-0.418815	0.73258	-3.70825	Bcor	NaN
-0.00195815	1.26137	0.954816	-0.463514	0.415381	0.73714	0.786845	0.960537	-1.68634	-0.918777	-1.01806	-0.434544	-0.430245	-0.680291	-1.03257	Bdp1	NaN
0.627801	1.05806	0.310531	0.215294	0.425518	-0.472335	-0.657072	-0.513755	-0.792078	0.182106	-0.161449	-0.574345	0.317308	0.732503	-1.02944	Bend2	NaN
-0.61368	-0.427659	-0.131668	-1.07748	0.76007	0.501325	0.442314	0.179551	-1.20936	1.36443	0.258245	0.590558	1.25379	-1.16491	-0.603125	Bi51B	NaN
0.590143	0.444579	0.846436	0.521978	0.469812	0.232721	0.0186818	-0.0720023	0.203532	0.0406577	-0.0366198	-0.0359378	-0.697442	-1.51709	-2.0269	Bir7A	NaN
1.65137	-1.5517	0.3547	0.971655	0.393477	0.411526	-0.909841	-1.62564	1.08481	0.337406	-0.435426	-0.521062	0.0114003	-0.241521	0.170333	Blm	NaN
0.0245137	0.0582206	-0.0942626	0.256343	0.252823	0.395644	0.529871	-0.518755	0.612671	-0.606165	-0.44413	-0.538153	0.822384	-0.732997	-0.319472	Bms1	NaN
0.610115	0.503299	0.0382581	-0.718555	0.295579	0.443768	0.324926	-0.745209	-0.0710097	0.13131	0.409037	0.0402243	-0.199089	0.0977786	-1.41116	Bop1B	NaN
-0.660487	-0.294391	-0.585326	-0.787931	0.993299	0.868715	0.486056	0.571237	-1.14057	-0.482187	0.765402	0.392568	1.2311	0.755093	-2.30964	Bore2	NaN
-1.43104	1.11478	0.0163203	-1.06947	-0.347142	0.410563	0.766498	1.4807	-1.14058	-0.304044	0.425604	0.625144	0.850198	0.213767	-1.92504	Bptf	NaN
0.128951	0.288896	-0.323513	0.533991	1.47999	0.878777	0.191057	-0.225768	-0.234028	-0.182915	0.023473	-0.289747	-0.228183	0.410558	-3.43567	Brca1	NaN
-0.328348	-0.0922214	-0.588634	0.143454	0.872487	0.913907	0.73839	0.0817097	-0.178634	0.0889076	0.450166	0.478689	0.535163	-0.202566	-3.49272	Brca2	NaN
0.0272902	1.36575	0.666574	-0.47772	-0.123815	0.374089	0.513695	0.941022	-0.542971	-0.647434	-0.150874	0.00404121	0.103669	0.197315	-3.34626	Brd2	NaN
0.326829	0.429596	0.54303	0.208609	0.163171	0.188791	0.149437	0.219107	0.226242	0.10826	0.116615	0.0671947	0.0862651	0.403681	-3.97968	Brd3	NaN
0.279245	1.24797	0.877393	-0.229304	0.119072	0.118551	0.317119	0.718008	-0.657544	-0.270651	-0.165071	-0.064725	0.0464935	0.0348338	-3.52074	Brd7	NaN
-0.290902	1.43401	0.668991	-1.33834	-0.619648	0.078083	0.471084	1.61803	-1.20585	-0.756088	0.0947046	0.172349	0.380225	0.134511	-1.51492	Brd8	NaN
0.0835844	1.19472	0.79318	-0.301683	-0.0672136	0.0446383	0.239111	0.730101	-0.533707	-0.225102	-0.0635347	0.0407712	0.23731	0.470309	-3.54796	Brd9	NaN
0.607313	-0.472681	-0.0275616	0.243529	0.348251	0.844897	-0.2982	-0.504255	-0.153347	-0.0945485	0.0295297	-0.0845989	-0.851267	0.185639	-0.019798	Bre	NaN
0.55147	1.86187	1.36589	-0.853385	-0.219348	-0.0513534	-0.129488	0.365563	-1.219	-1.53837	-0.264445	-0.548395	-0.677315	0.92001	-0.527443	Brpf1	NaN
-0.320516	0.916004	0.786689	-0.396518	-0.124688	0.268505	0.426276	0.596017	-0.584157	-0.396356	0.139195	0.368106	0.658558	0.526417	-3.58079	Brwd3	NaN
-1.93545	0.0590442	-0.829915	-0.175394	0.28974	0.602869	0.895412	0.71919	-0.893661	0.646868	0.626795	0.698615	0.772751	-0.49549	-0.856541	Brx1	NaN
0.161108	0.0680385	-0.294519	0.634633	-0.111117	-0.248922	0.0620471	-0.260063	0.362311	-0.271288	0.526819	0.476507	-0.843621	0.124706	-0.390374	Btf3	NaN
0.0960035	-0.983432	-1.19128	0.713031	0.50986	0.48324	-0.182577	-0.476304	0.87237	0.504822	1.005	1.04267	1.1198	-1.33681	-1.83259	Bub3	NaN
-0.430218	-0.844547	-0.571842	-0.366679	-0.21813	0.461836	0.691641	1.62316	-1.05377	-0.662323	-0.0414954	0.981178	1.28162	-0.566969	-0.398533	Bud13	NaN
-0.0311931	0.0845353	-0.920638	-0.94162	0.129453	-0.0654571	1.52808	0.342496	-0.649484	-0.0598994	0.356067	0.296134	-0.896694	-0.288248	1.07458	Byst	NaN
-0.644185	-0.318515	0.870528	0.0895805	-0.204474	-0.448974	0.526432	0.510483	-0.124303	0.0423501	-0.443069	0.386141	-0.243739	0.755165	-0.880379	Bzw1	NaN
-0.209193	0.342992	1.46375	-0.596561	-1.04758	0.026828	-0.270417	-0.603862	0.64206	-0.612984	0.144448	0.20209	0.102301	0.97	-0.255862	C124A	NaN
-0.706666	0.229025	0.881465	-1.0229	0.125915	0.721918	0.552012	0.859647	0.113235	-0.316081	-0.0423724	-0.38013	0.536592	-0.970925	-1.12754	C19L2	NaN
0.477394	0.129656	-0.527944	0.438586	-0.265633	-0.333375	-0.413017	0.0691642	0.576492	-0.185666	-0.158395	0.125527	0.848227	-0.239245	-0.400049	C1D	NaN
0.919852	-0.839321	-0.589136	0.959847	0.627945	0.0254536	0.142816	-0.866504	1.13741	1.6231	-0.187178	-0.279902	-0.993616	-0.774659	-1.03309	C1orf86	NaN
-0.581491	-0.339046	-0.183971	0.308379	-0.860132	-0.411417	-0.435376	0.107828	-0.358843	-0.541606	-0.509521	-0.411822	1.06114	0.868495	3.08579	C1Tc	NaN
-0.834163	0.19111	-1.25382	0.132712	0.303843	1.05303	0.360064	0.270554	-0.470592	-0.00956494	0.680523	0.0540556	-0.0943482	-0.175572	-0.282273	C4Bpa	NaN
-0.509	0.566701	0.40499	-2.0727	-1.05486	-0.168029	0.412185	1.00738	-0.306502	0.0316316	1.2762	1.31011	1.00823	-0.00137494	-1.43384	C8ap2	NaN
-1.20555	-0.142111	0.304985	-0.842305	-0.257746	0.129117	1.15861	1.64242	-1.21429	-0.703287	-0.00422403	0.435055	0.868608	0.23853	-0.670281	C9Orf114	NaN
0.379491	-0.278714	0.351866	-0.0124943	-0.665714	-0.191914	0.0372669	0.219993	0.517901	-0.756594	1.1605	0.214717	-0.969252	-0.35475	0.40111	Ca131	NaN
1.20722	0.0260082	0.775095	-0.0652828	0.552374	0.146492	0.307327	-0.414706	-0.359783	0.358139	-0.291145	-0.916176	-1.32505	1.63189	-2.47724	Cabin	NaN
0.265216	0.501197	0.0123481	0.185001	0.204065	-0.636741	0.0634506	0.157589	-0.0159111	-0.0761122	-0.14412	0.342023	-0.54586	-0.628114	0.0652613	Cadhb	NaN
0.614543	0.560595	0.618884	0.114866	0.255214	0.419536	0.183147	0.107121	0.206656	0.0765276	0.407299	-0.0742301	-0.111185	-1.66255	-2.67439	Calm	NaN
0.0036239	-0.112463	-1.22668	0.153847	0.414358	0.929024	0.819981	-0.0565655	0.150796	0.0520839	0.537076	0.734751	0.421862	-0.122698	-3.00737	Calx	NaN
0.076788	-0.838147	-1.2068	-0.36971	0.95694	0.142861	0.854994	-0.59971	0.615679	1.30935	-0.128721	0.581236	-0.421814	0.287527	-0.932876	Canb1	NaN
0.180288	0.635351	0.310558	-0.664775	0.0561535	-0.132833	0.0127503	0.429184	-0.139558	-0.598865	-0.118482	0.875373	-0.905383	-0.533534	0.318213	Cand1	NaN
1.02218	0.418393	0.604485	0.530508	0.351317	0.271893	-0.938663	-0.315487	0.0308282	-1.21091	-1.41378	-0.443358	-0.0395323	-0.889296	1.37322	Capzb	NaN
-0.497758	-0.91548	-0.50706	-1.0685	-0.593808	0.471622	0.860945	1.24606	-0.159001	-0.0438437	0.723119	0.941066	1.30336	-0.948031	-0.478033	Carfb	NaN
0.976938	0.891089	0.825449	1.10919	0.697498	0.204994	0.175701	-0.270605	-0.76798	-1.35952	-0.388431	-0.564815	-1.24992	-1.39197	-0.424374	Cata	NaN
0.510748	0.0984468	-0.169741	0.262024	0.0270379	-0.0825639	-0.275404	0.0108016	0.498918	0.0376881	-1.06571	-0.234747	-0.216083	-1.54031	2.01178	Caza1	NaN
0.0885372	0.67936	0.493598	-0.472364	0.0351093	0.36078	0.208818	0.189462	-0.111474	-0.674965	0.331102	0.406371	0.82189	0.631214	-3.51521	Cbx3	NaN
-0.971473	1.2413	0.807649	-0.754507	0.584342	-8.75e-05	-0.576131	-0.135901	-0.623776	-0.620021	0.520659	0.466389	1.0614	-0.570404	-0.494507	Cbx5	NaN
-0.269059	-0.0301958	0.122642	-0.258449	0.0486794	0.403967	0.340261	0.423787	0.192499	0.50246	0.484691	0.570977	0.634213	0.358743	-3.78576	Cc026	NaN
0.192684	-0.0359845	-0.46957	-0.11718	-0.0160211	-0.203375	-0.088355	0.361916	0.201272	-0.112942	1.2764	-0.743195	-0.229591	0.631931	-0.522692	Ccd47	NaN
-0.412343	-0.176243	0.283828	-0.797155	0.316914	-0.521957	-1.44233	-1.28708	0.718905	1.16991	1.09508	0.797001	1.20784	1.1752	-0.782102	Ccdc71	NaN
0.746187	1.2213	1.21243	-0.182526	0.113741	0.102438	0.101657	-0.560297	0.231016	-0.90458	-0.154254	-0.880298	-1.39854	0.0978274	-0.664401	Cchcr	NaN
-0.451033	1.8223	0.915097	-1.01278	-0.736576	-0.0968507	0.760313	1.38096	-1.31862	-0.465365	-0.717585	-0.234211	0.0183675	0.784495	-1.50899	Ccnc	NaN
-0.0111205	0.355282	1.1372	0.206809	-0.693017	-0.386432	-0.185464	0.485159	-0.144991	-0.664564	-0.447121	-0.275296	0.465127	-0.629895	0.485521	Ccnh	NaN
0.186185	1.30625	0.813142	-0.73088	-0.242724	0.21565	0.538134	0.966591	-0.765081	-0.632234	-0.170635	-0.12063	-0.132449	0.790162	-3.03893	Ccnt1	NaN
0.173602	1.67364	1.20999	-1.10995	-0.388584	0.403361	0.48545	1.18614	-1.00828	-1.06693	-0.504135	-0.412308	-0.605787	0.620267	-1.86769	Ccnt2	NaN
-0.254564	0.154482	-0.0699384	1.66423	-0.444809	-0.178074	0.14128	0.407199	-0.0203248	0.629645	-0.252827	-1.29832	-0.273185	-0.0870861	-0.590977	Cd2B2	NaN
-0.0814414	-0.197475	-0.379396	1.10385	0.827377	-0.270983	-0.587097	-0.8548	1.37205	1.3381	0.757713	0.417886	-0.375887	-0.077143	-2.8461	Cda7L	NaN
0.223038	-0.444681	-0.0442303	0.0174381	-0.115876	0.0486738	-0.0169661	0.461566	0.498526	-0.588116	-0.222731	-0.511335	0.362699	0.668406	-0.379399	Cdc27	NaN
-0.409893	-1.35066	0.251473	0.509282	-0.504775	-0.497367	-0.448541	0.622375	-0.132074	0.1686	-0.135458	-0.000234024	0.618602	-0.632766	2.55081	Cdc5L	NaN
0.689758	0.605714	1.4296	0.47782	-0.126541	-0.712575	-1.3008	-2.14193	0.512962	0.647002	0.456276	0.178722	-0.191845	1.14962	-1.31414	Cdc6	NaN
-0.679848	0.356506	0.485907	0.526988	-0.648189	0.0630461	0.219985	-0.43936	-0.30955	-0.509429	-0.614767	-0.468424	-1.11052	0.416247	2.74973	Cdc7	NaN
-0.594982	1.07886	2.01016	-0.934615	-0.305519	-0.704497	-0.457909	0.243384	-0.58852	-0.643298	-0.668769	-0.315233	-0.798466	1.38876	1.17902	Cdc73	NaN
0.118147	0.593773	0.0492781	0.390794	0.517467	-0.132036	-0.525002	-0.679201	0.804293	0.990617	0.952582	0.545097	-0.0226119	-1.47774	-2.23653	Cdca7	NaN
-0.434357	-1.01017	0.367763	0.163202	0.598376	0.813906	-0.377539	-0.110005	0.695061	0.132628	-0.125666	0.391755	0.280791	-0.667462	-0.722008	Cdk10	NaN
-0.440908	-1.17612	-1.23401	0.333344	-0.527756	-0.355801	0.3253	0.209087	0.544007	-0.214418	0.135005	0.56321	1.04442	0.369414	1.38085	Cdk13	NaN
-0.766535	0.788303	0.922176	-0.608661	-0.0117517	-0.539178	0.0558538	0.429336	-0.21739	-0.166857	-0.211382	-0.479827	0.858305	0.390107	-0.532347	Cdk1A	NaN
0.211055	0.50495	1.26491	-0.0845175	-0.877057	-0.542962	-0.0882917	0.312363	-0.353233	-0.841552	-1.21739	-0.9144	-0.174592	0.508084	2.05915	Cdk7	NaN
-0.127127	1.84176	1.2666	-0.964512	-0.579011	0.0261218	0.362769	1.30911	-1.14686	-1.29297	-0.841755	-0.450887	-0.199031	0.874296	-1.12374	Cdk8	NaN
0.10523	1.63672	1.07476	-1.02652	-0.273902	0.470455	0.64337	1.22624	-1.15065	-0.747082	-0.426211	-0.0776033	-0.394917	-0.0277045	-2.31764	Cdk9A	NaN
-0.073954	0.416329	0.0606633	0.0829842	0.282869	0.0909491	0.276708	0.753452	-0.0936175	0.255761	0.040676	0.00902459	0.269634	0.808833	-3.81031	Cdka1	NaN
-0.426973	-0.00519482	-0.0382491	-0.515351	-0.445991	-0.0713567	0.00908431	0.546921	0.913334	0.300001	0.384574	0.0113965	0.593195	-0.507727	-0.431959	Cdyl1	NaN
-0.593513	0.519949	-0.31481	-0.892737	0.882273	1.22504	-0.044329	1.11169	-0.745229	-0.356538	-0.77691	-0.207986	-0.135623	-0.751614	0.449143	Ce087	NaN
-0.390295	-0.274502	-0.0496295	-0.320973	-0.677461	0.557308	0.134379	0.592258	-0.383788	-0.0505074	-0.433787	0.821172	-0.269998	0.935192	-0.0463949	Ce57L	NaN
-0.987456	-0.196217	1.35215	-1.2331	-0.578659	-0.278063	-0.0351145	1.33516	-1.47521	-0.91526	-0.24421	0.033668	0.898346	1.23392	1.29713	Cebpz	NaN
-1.27091	1.7641	-0.773349	-0.628294	0.128675	0.234117	0.331791	1.05665	-0.0453004	-0.0269869	-0.744954	-0.358344	-0.21041	0.36864	-0.106355	Cecr2	NaN
0.00774279	-0.0541469	0.0300753	-0.120633	0.27999	-0.27682	0.348588	-0.411992	0.770386	-0.496378	-0.402477	0.0934023	0.324993	-0.0904154	0.0634185	Cel1B	NaN
1.82823	0.822657	1.32064	-0.132908	0.238833	0.283852	-0.866379	-0.124355	-0.597834	-0.852486	-0.544924	-0.786396	-0.691752	0.505336	-1.52603	Cenpc	NaN
-0.290299	-1.28415	0.885814	0.109004	0.260025	0.19106	-0.58919	-0.0631926	0.337838	0.20628	-0.492453	1.40896	0.856909	-0.245982	-1.03031	Cenph	NaN
-0.433869	-1.30537	-0.874832	-0.601229	0.0861619	0.257471	0.735979	0.412196	0.359062	1.46761	0.896993	1.1675	0.0711485	-0.846549	-0.817777	Cenpi	NaN
1.35791	0.876686	-0.179783	0.166517	-0.0402067	0.0782426	-0.763854	0.191447	0.427566	-0.156242	-0.149193	-1.1542	-0.157412	0.107172	-1.16697	Cenpk	NaN
0.681183	0.882919	-0.819783	0.211306	0.524591	0.230665	0.419629	0.623311	0.125759	0.253749	0.552106	-0.0318189	-0.281243	-1.39505	-2.89527	Cenpt	NaN
-0.208654	0.370352	-0.837418	0.388497	0.436119	0.552566	0.20267	0.812536	-0.612934	-0.79337	-0.663077	0.227495	0.834453	-0.891995	-0.38946	Cenpu	NaN
0.141397	0.131382	0.678298	-0.24136	-0.313146	-0.076854	0.33595	0.239003	0.973833	-0.270858	0.141823	-0.0679496	-0.165229	0.474015	-2.27853	Cetn1	NaN
0.250866	0.396274	1.92324	0.386712	-0.067883	-0.258366	-0.312682	-0.371423	0.983438	-1.5537	-0.123591	-0.874811	-0.620406	0.0867409	-0.493312	Cetn2	NaN
0.0513432	0.937886	1.1216	0.284187	0.178281	-0.472051	-0.030853	-0.419426	0.684094	-0.673557	0.357289	-0.298557	0.125491	-0.72891	-1.66714	Cetn3	NaN
0.146338	-1.2674	-0.673134	0.537986	0.76856	0.303459	0.694851	0.922152	-0.282841	0.87809	-0.91815	0.281216	-0.172001	-1.02907	-0.667659	Cf151	NaN
0.139068	1.16147	0.90801	-1.2924	-0.399091	0.248141	0.43293	1.27514	-1.99522	-1.04589	-0.763387	0.122964	0.640377	-0.274813	0.0182805	Cg026	NaN
-0.20477	0.412507	-1.63412	-0.0429798	0.099758	0.412661	0.804038	1.01735	-1.04071	0.433165	0.693757	0.901205	0.695144	-1.34563	-1.48952	Cg050	NaN
-0.72011	-0.0815354	-0.585903	-1.20358	-0.180697	0.534851	0.57469	1.5239	-0.314866	0.176305	-0.520348	0.687101	1.64725	-0.208736	-1.28219	Ch033	NaN
0.53167	-0.467393	2.47128	-0.490995	-0.34888	-0.392666	0.49953	-0.130908	-0.203762	-0.675305	-0.468562	-0.0994197	-0.445922	0.562426	-0.89831	Ch60	NaN
0.883584	1.2448	0.786863	-0.129096	0.0738339	0.0756169	0.226832	0.636214	-0.39333	-0.467653	-0.245959	-0.130039	-0.292525	-0.0768147	-3.45854	Chd1	NaN
-0.00284868	0.493629	0.188924	0.0223089	0.169498	0.12501	0.164793	0.594126	-0.141183	-0.0417618	0.197832	0.25018	0.511036	0.780253	-3.89694	Chd4	NaN
-0.118164	1.52303	0.751954	-0.455822	-0.0480964	0.0338867	0.00292983	0.812906	-0.250692	-0.108623	-0.121364	-0.0733643	-0.357637	0.848205	-3.27336	Chd7	NaN
-0.582581	1.75431	1.03172	-0.137865	-0.783305	0.0193057	0.433715	1.68193	-0.864741	-0.9385	-0.948395	-0.281244	0.200558	-0.325503	-1.39849	Chd8	NaN
0.570472	0.0438376	0.205738	-0.300477	-1.05552	-0.622849	-0.521576	0.0970593	1.33332	-0.865966	-0.113988	-0.346707	0.743283	0.672582	0.688566	Chk1	NaN
-0.744766	-0.617986	-1.36186	-0.61961	0.0775591	0.355884	0.277439	0.757921	0.507568	0.861942	0.556214	1.20533	0.887738	-0.324803	-1.19344	Cid2A	NaN
0.223303	0.779412	1.35761	-0.55071	-0.862012	-0.85838	-0.436918	0.935089	-0.774076	-0.590944	-0.921542	-0.530799	-0.188749	-0.183666	2.40658	Cir1A	NaN
-1.27962	-0.839394	0.0913735	-1.20637	-0.132079	-0.348186	0.672357	0.72534	-0.549044	0.535438	0.563461	1.3014	0.0183716	-0.190573	1.40972	Cirbb	NaN
0.777336	0.131784	-0.283378	0.135254	-0.235714	0.205826	0.429808	-0.00601047	-0.732658	0.212703	0.514761	-0.364196	-0.132212	0.0227005	-1.06097	Cisd1	NaN
0.67153	-0.183025	1.27187	0.72703	0.311804	-0.365984	0.296526	-0.304322	-1.1501	-0.0390569	-0.587807	-0.490437	-0.993288	-0.100186	0.126965	Ciz1	NaN
-0.052404	-0.211282	-0.104519	0.187172	-0.0602155	-0.362222	0.0929018	0.551831	-0.984785	0.734068	0.362783	0.210636	-0.931267	0.136073	0.417474	Cj057	NaN
0.340746	0.11877	0.809064	1.04736	0.357913	0.230988	-0.0430201	0.137978	-1.08028	-0.783079	-0.62258	-0.55006	-1.24708	-0.0769678	0.360315	Ck057	NaN
-0.929429	0.058426	0.314898	-0.307016	-0.149833	-0.118912	0.659359	0.461943	0.422788	0.0354236	0.187368	-0.0213439	-0.68244	0.133719	-0.0614287	Ckap2	NaN
0.0658301	-0.192998	-0.110844	0.324259	0.360799	0.593717	0.588183	0.506703	-0.10106	-0.0318191	0.300077	0.260714	0.42544	-1.96808	-1.73281	Ckap5	NaN
-0.752569	0.207119	-0.670757	0.223878	-0.121029	-0.549824	-0.170015	-0.328831	1.00293	0.816436	0.328911	0.542403	1.04144	-0.242122	-0.6073	Cl035	NaN
-0.36491	-0.160048	0.449284	-0.257877	-0.109652	-0.0667299	0.158194	0.669315	-0.177717	-0.135556	0.162951	0.218495	0.433635	0.661483	-1.58673	Cl043	NaN
0.959727	0.165481	-0.676535	0.0954211	-0.591264	-0.434751	0.323146	-0.0789331	0.0820223	-1.0049	0.491024	-0.113012	0.301769	-0.192378	0.752417	Cla1A	NaN
-0.569576	0.279762	-0.744914	0.61327	0.0568615	0.924682	-0.649678	0.798613	-0.582028	-0.490505	-1.03474	1.02766	0.966178	-0.409652	-0.422272	Cld4	NaN
0.265463	-0.245469	0.257632	0.00934395	0.4569	-0.753545	-0.0975779	-0.727935	0.388556	1.35131	0.736947	0.690626	0.360478	0.257375	-2.67171	Clh	NaN
-0.860534	0.298258	-0.409249	-0.204839	-0.245141	0.563863	0.512894	0.812218	0.131044	0.549856	0.788996	0.475623	0.857986	-1.64509	-1.78171	Clip1	NaN
0.287274	-0.862582	0.0431067	0.461618	-0.0636088	0.31786	-0.117302	-0.445982	0.286272	-0.220219	-0.263246	-0.611093	0.0472602	-0.736874	2.00405	Clk2	NaN
-0.565636	0.465759	-0.228067	-0.657416	-0.0690907	0.675678	-0.204611	0.950346	-0.205474	-0.306591	0.245788	0.884661	1.57609	-1.66279	-1.02097	Clp1	NaN
1.074	-1.31197	-1.55512	1.17194	0.614452	0.417108	0.00257251	-0.786108	1.28103	0.644752	0.65144	0.56442	0.0921341	-1.34349	-1.39278	Clspn	NaN
-0.325952	0.739609	0.106938	-0.576367	-0.319104	0.498197	0.7985	0.971221	-0.980169	0.334722	-0.536351	0.334514	0.571884	-0.748476	-1.50018	Cn021	NaN
-0.730224	-0.457446	0.622424	-1.13381	-0.555527	0.158375	0.51621	0.979929	-0.5172	-0.266682	0.866258	1.15574	1.89834	-1.49812	-0.838249	Cn166	NaN
0.154367	0.161577	0.409166	0.478567	0.199875	-0.706444	0.0338053	0.529235	0.15926	0.137651	0.218068	-1.12991	-0.696755	-0.280181	-0.0883369	Cndp2	NaN
-0.810518	0.673585	0.862491	-1.48323	-1.1647	-0.391912	-0.129335	1.09162	-1.49552	-0.425173	-0.247918	0.162181	1.07805	1.39076	1.34029	Co044	NaN
-1.0043	0.0403265	0.117582	-0.557732	-0.340415	0.0294385	1.18466	1.11199	0.514777	-0.572944	-0.847557	-0.0837221	-0.0810953	-0.285789	0.580936	Cof1B	NaN
1.42247	0.189692	1.48165	0.576527	-0.175137	-0.68118	-0.612737	-0.226389	0.341916	-0.31477	-1.12636	-1.32482	-0.831927	-0.631739	1.25449	Coil	NaN
0.59521	-0.75581	1.71825	-0.323966	-0.367515	0.369159	-0.138277	-0.699065	-0.196459	-0.730255	0.911881	0.221584	-0.324056	-0.537374	0.12403	Copb	NaN
0.962552	0.494305	1.57252	0.155101	0.252013	0.481577	0.0231078	-0.341172	0.124665	-0.74324	-0.0135556	-0.931252	-0.859033	0.0868681	-2.46445	Cp088	NaN
0.0325537	0.280681	0.790403	-2.05761	-0.803162	-0.465545	0.454911	0.158227	-0.874662	0.0204535	-0.145381	0.396623	-0.135054	0.93276	1.95132	Cpsf1	NaN
-0.0849593	0.330721	0.718447	-1.79895	-0.309408	-0.142033	0.25781	0.226404	-0.994282	0.0472247	0.761108	0.424387	0.244731	-0.757091	1.34321	Cpsf2	NaN
0.341953	0.607367	0.771303	-0.888864	-0.114918	0.461669	0.102783	0.551465	-1.24906	-0.433336	0.827491	0.543403	0.417568	-1.73158	-0.81816	Cpsf3	NaN
-0.458078	0.0300744	0.160067	-0.0715552	0.785853	-0.360694	-0.859399	-0.387424	0.52999	0.520696	0.606389	0.212519	0.71277	-0.325486	-0.708671	Cpsf4	NaN
-0.825145	-0.478842	-0.764309	-0.497909	1.29527	0.373011	-0.19166	-0.073482	0.319236	-0.560812	-0.465019	0.641397	0.201093	0.728438	0.686422	Cpsm	NaN
-0.225261	-0.470429	0.0648506	1.30626	0.188433	0.158109	0.118693	-0.633862	-0.258099	-0.474884	1.04376	-0.712658	-1.09576	0.108158	0.713753	Crnl1	NaN
0.270431	-0.279261	0.697305	1.00147	-0.72234	-0.569778	-0.906466	-0.775795	0.174046	-0.0661091	-0.135261	-0.471021	-0.201219	0.525763	1.88638	Cs029	NaN
-0.562717	-0.257397	-0.40409	-0.328832	-0.217499	0.337509	0.677058	1.54051	-0.239167	-0.191635	0.468847	0.882035	1.52779	-1.26269	-2.23124	Cs047	NaN
0.392784	0.519291	-0.267374	0.116862	0.596206	0.376293	0.430909	0.455737	-1.13889	0.236763	0.340544	0.517116	-0.419797	-0.551872	-2.47814	Cs055	NaN
0.394552	0.172978	0.644732	0.404527	-0.330741	0.733973	0.105427	-0.665068	0.234156	0.136671	-0.330486	-0.704806	-0.690455	-0.25893	-0.333321	Csde1	NaN
0.0424317	1.02551	0.946827	0.161848	-0.972043	-1.06126	-0.184598	1.39929	-0.0434897	0.111973	-0.855438	-0.868098	-0.446589	0.0651818	0.225783	Csk21	NaN
-1.02791	0.154037	0.123766	0.222959	0.383168	0.31718	0.477583	0.755969	-0.218459	-0.575603	-0.50467	-0.279973	0.648069	-0.491039	-0.453992	Csk22	NaN
-1.40738	0.434364	0.994517	-0.337254	-0.359984	-0.390505	0.338599	0.614859	0.247135	-0.374626	-0.400681	-0.300314	-0.0337252	0.621999	0.390595	Csk2B	NaN
0.20031	0.310436	1.18008	-1.24898	-0.517494	-0.420182	0.218219	0.805956	-0.588763	-1.83156	0.313012	-0.0254486	-0.184381	0.255083	1.3576	Cstf2	NaN
-0.815648	-0.213182	-0.351263	0.51722	-0.126916	-0.186263	0.247168	-0.632237	0.831802	0.309404	-0.0804607	0.490083	0.120568	0.268414	0.141682	Ct004	NaN
0.891417	-1.52084	-1.48129	1.03418	0.917203	0.478144	0.0949943	-0.551838	1.11083	1.01585	0.776268	0.392356	-0.406698	-1.31177	-1.39281	Ctf18	NaN
0.839597	-1.26073	-1.38486	1.09478	0.929794	0.442107	0.0490936	-0.80132	1.17321	1.07584	0.840057	0.406099	-0.58282	-1.45441	-1.33592	Ctf8	NaN
0.129284	0.145492	-0.565878	0.569445	0.56769	0.706152	0.348548	0.664683	0.067463	-0.186861	0.141581	0.152431	0.542132	-1.9102	-2.2271	Ctk2	NaN
0.0470535	-0.0135561	-0.495567	0.545991	0.318671	-0.00594807	-0.0480966	-0.0511271	-0.677682	0.269167	0.128422	-0.421943	-0.600266	-0.358689	1.26443	Ctnb	NaN
-0.617684	1.21287	1.86708	-1.0473	-0.800382	-0.0962996	-0.610481	0.460135	-0.797799	-0.486312	-0.330097	0.162442	-0.838602	0.543503	1.25628	Ctr9	NaN
-0.578127	-1.29282	-0.629312	-0.585641	0.471352	0.748093	0.544455	0.233722	-0.656511	1.07858	0.862901	1.30522	0.796451	-0.152485	-1.78311	Cul1	NaN
1.31434	-1.3323	-1.22246	0.762554	0.669597	0.582139	-0.153538	-0.997756	1.0847	0.865334	0.764611	0.662654	-0.0617362	-1.25676	-1.55558	Cul2	NaN
0.69662	-0.369814	0.0708707	0.136773	-0.297089	-0.162761	-0.16154	-0.0119467	0.885945	0.867105	0.893761	0.65526	0.803639	-0.773703	-3.20016	Cul3A	NaN
-0.418135	1.03713	0.839287	-0.391829	-0.188742	0.233805	0.407913	0.667658	-0.416021	-0.567057	0.0889348	0.310199	0.666938	0.493165	-3.49228	Cul4A	NaN
-0.418154	1.06679	0.86583	-0.458094	-0.251804	0.247601	0.410673	0.67189	-0.590584	-0.723949	0.130776	0.400579	0.801682	0.489952	-3.35476	Cul4B	NaN
0.0162564	0.296643	0.526646	-0.07902	0.0985898	-0.175312	-1.05878	-0.0275522	0.239316	0.478824	0.557779	0.573933	0.675547	-0.793513	-1.19517	Cul5	NaN
0.147941	0.361559	0.527264	-0.346979	0.277382	0.260941	0.242948	0.905641	0.370905	-0.796554	-0.313484	0.233124	0.790876	-1.09085	-2.36295	Cwc25	NaN
0.0218476	0.2784	0.44744	0.793764	0.334198	0.235955	0.19582	-0.377553	-0.610352	-1.29306	0.223548	0.1774	-1.65282	0.718016	-0.135895	Cx056	NaN
0.256757	0.372953	-0.68876	-0.352825	0.844242	1.3847	0.291463	0.957292	-0.500653	-0.491391	-0.135373	-0.0872344	-0.801784	-0.77286	-1.29846	Cyb5	NaN
-0.611643	-0.617977	-0.493598	-0.0302024	-0.357001	1.06092	1.10944	0.129083	-0.519683	-0.264336	0.426158	0.501515	0.676227	0.185173	-1.25709	Dad1	NaN
0.66571	0.136023	1.10061	0.181599	0.0557374	-0.225185	-0.844963	-1.09671	0.210701	-0.0547553	-1.52439	-0.177296	-1.32341	1.3013	1.60409	Dal1B	NaN
-0.428361	0.153626	0.117115	-0.18881	0.0898287	-0.0409703	-0.084352	-0.286431	0.503551	0.90895	0.828924	0.814319	0.800439	0.627108	-3.59215	Daxx	NaN
0.83244	0.746002	0.686636	0.127618	-0.509777	-0.956274	-1.40976	-0.664289	0.133602	0.143682	0.462973	0.345935	-0.320875	-0.246937	1.01149	Dazp2	NaN
0.165446	1.0593	0.912711	0.0555152	-0.83124	-0.375455	-0.460732	-0.336488	-0.0972705	-0.681894	-0.685091	-1.14184	-0.731725	1.0785	2.00724	Dbf4b	NaN
0.65729	1.0248	0.481009	0.560569	-0.716915	0.0589192	-0.901975	-0.546603	0.453827	-0.271934	-0.420479	0.542851	-0.267336	-0.611542	-0.248175	Dc1I2	NaN
-0.127972	0.242402	-0.546142	0.276629	-0.168983	0.0122497	0.0803014	1.15696	0.0834729	-0.407193	-0.507697	0.583421	-0.38611	0.00613348	-0.605961	Dc1L1	NaN
-0.0120675	0.497777	-0.741714	0.424431	0.563779	0.777176	0.468017	0.313058	-1.08247	0.560189	0.197793	0.232856	0.0465286	-0.4583	-2.55054	Dca13	NaN
0.253292	-0.951929	-0.299637	0.830687	0.198313	0.396011	0.0828993	-0.512733	-0.102949	0.864862	0.383611	-0.147177	0.148803	0.124284	-1.2673	Dca17	NaN
0.904333	-1.14779	-1.42365	1.11003	0.971683	0.461894	0.014876	-1.04788	1.17279	1.12185	0.727655	0.33692	-0.903417	-1.19219	-1.05494	Dcc1	NaN
1.09641	-0.926889	-1.08469	1.56262	0.477068	0.171158	-0.0812672	-0.31351	1.71281	0.927544	-0.0622684	-0.34657	-0.199733	-1.50732	-1.72567	Dcr1a	NaN
-0.282786	0.579595	-0.64299	-0.680808	0.135419	0.567765	0.388555	0.885067	-0.0691233	-0.53269	0.295864	0.47169	1.13336	-0.572139	-1.99339	Dct2A	NaN
0.65534	-0.104155	-0.894691	-0.57902	0.320456	0.408688	0.870891	1.39489	-1.21193	-0.902718	0.303472	0.0257563	0.777989	-1.36749	-0.388273	Dctn1	NaN
0.526416	0.711847	0.698878	0.190079	0.268621	0.179734	-0.453303	0.389828	-0.181928	-0.777567	-0.71248	-1.89966	-0.777943	-0.108615	1.10872	Dctn4	NaN
-0.0724103	0.610526	-0.827084	0.665368	0.497591	1.05425	-0.329196	0.221398	0.0209647	-0.343286	0.0937898	-0.846016	-0.457891	-1.08836	0.193543	Dctn5	NaN
0.736905	0.588165	1.00232	0.434572	-0.114804	0.398924	-0.550083	0.410717	-0.172576	0.0938792	-0.86762	-0.785579	-0.369661	-0.593456	-1.18061	Dctn6	NaN
-0.670887	1.1601	0.913729	-0.601117	-0.255232	0.134302	0.482463	0.834448	-0.563138	-0.585069	0.0956729	0.418396	0.842239	0.29921	-3.17105	Ddb1	NaN
-1.26812	-0.450415	-0.292402	-1.1673	-0.193638	0.452542	0.864868	1.45256	-1.11972	-0.0462707	0.401347	1.49126	1.73091	-1.06767	-0.587303	Ddx1	NaN
0.201161	0.515009	0.357859	0.094862	0.213481	0.417308	0.440079	0.507639	0.181658	-0.327362	-0.0846044	0.114736	-0.220366	-1.52998	-1.79727	Ddx10	NaN
-0.426341	-0.0200864	0.028691	-0.316059	0.0686837	0.424831	0.659462	0.843028	-0.377189	0.00058038	0.555764	0.712662	0.771944	-2.27616	-1.07055	Ddx17	NaN
-0.941837	0.164586	-0.0515988	-0.979209	-0.298941	0.319821	0.784405	1.63838	-1.51682	-0.266003	0.105971	0.985389	1.61337	-0.837282	-0.932097	Ddx18	NaN
-0.76737	-0.413381	0.417951	-0.531157	0.102505	1.29354	0.245513	-0.119667	-0.0559069	0.0739887	-0.872547	1.38256	0.112024	-0.4713	-0.472726	Ddx20	NaN
-1.29504	-0.429225	-0.626272	-0.771527	-0.388976	0.401655	0.918191	1.72682	-0.645131	-0.383521	0.670463	1.04746	1.79307	-0.443701	-1.41948	Ddx21	NaN
-0.5337	-0.859496	1.06079	0.0450733	-0.747174	-0.530322	-0.487692	0.599318	-0.591611	-0.885516	-0.47683	0.15816	1.03357	0.781916	1.91791	Ddx23	NaN
0.197285	0.108278	0.616583	0.311408	0.226267	0.323097	0.556159	0.183178	-1.06171	-0.736072	0.593842	0.499377	-0.76486	-0.395099	-1.49849	Ddx24	NaN
-0.22211	-0.02314	0.789605	-0.27252	0.0200411	0.366336	0.473617	0.528022	-0.548434	-1.28812	0.0695105	0.29966	0.633779	0.0960527	-1.47558	Ddx27	NaN
-0.865201	-0.54409	-0.448952	-1.24919	0.194434	0.755269	1.09464	1.03764	-0.759958	0.339613	0.928358	1.28862	1.04495	-1.18359	-1.62406	Ddx3	NaN
-0.8705	0.141622	-0.730845	-0.217699	0.0460982	0.646173	0.718769	1.11098	0.217822	0.483154	0.717694	0.84291	0.540377	-1.1808	-2.74729	Ddx31	NaN
-0.0626729	-0.570552	0.678918	1.05661	-0.267903	-0.618422	-0.599613	-0.566345	-0.0907925	-0.544979	-0.625181	-0.528054	-0.522064	1.02293	2.55478	Ddx41	NaN
0.0319371	-0.736308	0.683924	1.34711	-0.203528	-0.220389	-1.07212	-0.659083	0.718065	-0.36786	-0.744967	-1.15113	-0.673477	0.929929	2.39404	Ddx46	NaN
-0.19176	0.0326811	0.496491	-0.00966272	-0.206402	0.10788	0.367858	0.488144	-1.92837	-0.984091	0.296148	0.189355	0.435216	0.52373	0.0210402	Ddx47	NaN
-1.22974	-0.481163	-0.538333	-0.730383	0.00384773	0.7512	0.956738	1.20518	-0.554239	0.116908	0.91445	1.2218	1.38941	-1.04957	-1.95522	Ddx5	NaN
0.279311	-0.208985	0.92956	0.523388	0.682606	0.668957	0.808964	-0.558258	0.851189	0.212946	-0.0383979	-0.768278	-2.64661	-0.972612	-0.805626	Ddx51	NaN
0.593303	0.722377	1.17084	-0.288056	-0.458396	0.791867	0.498279	0.188065	-0.85563	-0.822909	-1.02591	0.172175	-0.469778	-0.785461	-0.503516	Ddx54	NaN
0.0674499	0.231815	0.601481	0.0358963	-0.203193	0.0809123	0.325221	0.197814	0.186597	0.0602395	0.129407	-0.332925	-0.264217	0.0397624	-1.60206	Ddx56	NaN
-1.02351	0.0182584	-0.694124	-0.506268	-0.321173	0.303704	1.00832	1.93463	-1.26038	-0.114392	0.094524	0.716616	1.70403	-1.39104	-0.709146	Ddx6	NaN
0.847669	-0.159481	0.460888	0.895015	0.14322	0.0328413	-0.0157366	-0.56158	-0.236763	-0.29411	0.190974	-0.97149	-1.38844	-0.977909	1.48729	Desp	NaN
-0.257472	-0.0346217	0.523124	-0.430369	-0.260261	-0.0310938	0.195136	1.09278	-0.128895	-0.421297	0.363814	0.757392	1.7983	-1.85378	-1.57849	Dgcr6	NaN
-1.30262	-0.0120235	-0.539064	-0.0680666	-0.294052	-0.115283	0.38044	0.770159	0.52505	-0.181484	0.694508	0.88047	0.850184	-0.799199	-0.395512	Dgcr8	NaN
0.0203763	-0.883112	0.134115	-0.233914	-0.0916855	0.0514018	0.397049	0.235679	-0.199443	-0.0140497	-0.13517	-0.0759288	0.165441	-0.316657	1.06926	Dhr12	NaN
0.090714	-0.374758	-0.250047	-0.695016	0.645902	0.847471	0.966099	0.3814	-0.293623	-0.485256	0.28129	-0.238213	0.305208	-0.472975	-1.24545	Dhr13	NaN
0.365755	-0.218914	-0.304493	0.154763	0.538861	0.537369	0.878349	-0.0460334	0.338682	-0.507262	0.757278	0.753716	0.495016	-2.15229	-2.22602	Dhrs7	NaN
-0.241378	-0.486703	1.12632	0.338225	-0.101942	-0.398487	0.649097	0.594674	-0.842011	0.0501623	0.111938	-0.337557	-0.0917699	-0.203607	-0.660224	Dhsaa	NaN
-0.319403	-0.0560706	-0.174028	-0.820535	0.142124	0.973301	0.791535	1.41913	-1.11815	0.00554657	0.491579	0.750417	0.749139	-1.37018	-2.11642	Dhx15	NaN
0.44802	0.372302	-0.0296316	0.0610437	-0.0646673	-0.0503298	-0.532444	-0.0798643	0.445765	-0.0246902	-0.845061	-0.463393	0.672896	0.487348	-0.43877	Dhx16	NaN
-0.852687	-0.0430988	-1.17562	-0.641914	0.474487	0.556251	0.0249788	0.78482	0.543863	0.549053	0.826946	0.722291	0.700557	-0.745	-1.434	Dhx33	NaN
-0.851138	-0.505039	0.307909	0.750653	-0.0849309	0.263405	0.268392	0.340313	0.634368	0.166796	0.549565	-0.108436	-0.90188	-1.02832	0.0351538	Dhx35	NaN
0.00570815	-0.19187	0.549168	-0.282066	0.0188341	0.628939	0.403811	1.26415	-0.224628	-2.26993	0.529762	0.611896	0.835618	-0.473709	-2.20458	Dhx36	NaN
-0.608398	-1.29018	1.63851	-0.879116	-0.305232	-0.0486056	0.287132	0.220105	-0.0847353	-0.273893	-0.403207	-0.347126	-0.0582448	0.889126	1.59245	Dhx37	NaN
-0.184383	-0.626589	0.368559	1.11434	-0.221494	-0.313426	-0.468819	-0.468766	-0.308318	-0.896328	-0.331981	-0.41159	-0.319174	0.688412	2.64642	Dhx8	NaN
-1.16569	-0.519934	-0.526713	-1.18135	-0.502617	0.340903	0.992705	1.64527	-0.962147	-0.0576673	0.637895	1.27945	1.73919	-0.499275	-0.914213	Dhx9	NaN
-0.576245	-0.624323	-0.158261	-0.362155	-0.471138	-0.535629	0.742406	0.171875	-0.481329	-0.551849	-0.197886	2.00439	2.06628	0.0559792	-0.477619	Dim1	NaN
0.335751	0.33177	-0.0459631	0.206685	-0.548735	0.296373	0.226525	-0.988492	-0.457676	1.08443	-1.02319	-0.586937	-0.0214956	0.28259	0.970398	Djc21	NaN
0.592904	-0.526024	0.939128	-0.0894711	-0.0607259	-0.286855	0.757891	0.013288	0.363137	0.832479	-0.038006	-0.0835237	-1.05706	0.701973	-2.50585	Dkc1	NaN
-0.152912	-0.0312609	0.0417356	0.574032	0.0528245	0.0352958	0.451849	0.617343	-0.286977	-0.160239	-0.922735	0.414195	0.169401	-0.589401	-0.742787	Dldh	NaN
-0.0262818	1.43378	0.591467	-0.305441	-0.0637944	-0.0394639	0.224056	1.08399	-0.456251	-0.144428	-0.239748	-0.0660155	-0.00710234	0.389555	-3.34042	Dmap1	NaN
0.389866	-1.22301	-1.67197	0.577832	1.04153	0.893075	0.419697	-0.76352	0.805742	1.09337	0.89671	0.536976	-0.0877518	-1.13313	-1.66326	Dna2l	NaN
-0.538501	-1.30751	0.0256709	-0.29443	0.890525	0.111817	0.471894	0.180763	0.609417	0.369889	0.218482	0.115386	-0.045522	-0.661346	0.00671898	Dnajc7	NaN
0.932489	0.603678	0.721423	0.397468	0.0783093	-0.246481	-0.354529	-0.442886	-0.313374	-0.749111	-1.05808	-1.50795	-1.67189	0.843879	2.2039	Dnj6A	NaN
-1.23698	-0.0145672	-0.171103	0.584152	0.359233	0.139371	0.146173	-0.235389	0.629848	0.240868	-0.430074	0.820437	1.03877	-0.735002	-0.992702	Dnja2	NaN
0.562694	-0.0838567	1.15225	0.393545	0.622034	-0.382036	-0.0733527	-1.63231	0.122604	0.512118	-0.267498	-0.880963	-1.97446	-0.272967	2.01587	Dnjb1	NaN
-0.146797	0.436997	-0.169452	-0.384182	-0.0338276	-0.0899541	-0.119553	-0.477119	0.397221	1.02093	0.0351239	-0.519639	-0.545657	0.639453	0.28442	Dnjb5	NaN
-0.246608	0.165353	-0.679444	0.219003	0.113976	0.305204	-0.724768	-0.0256098	-0.224948	0.476478	-0.585004	0.183193	0.146138	0.157025	1.01098	Dnjc8	NaN
-0.218525	0.0363236	0.252826	0.0866408	-0.333488	0.250015	-0.503062	0.158163	-0.868289	0.129919	0.785626	0.22983	0.2891	-0.467772	0.263061	Dnli1	NaN
1.17748	-0.590324	-1.11861	0.936832	0.378723	0.133917	0.07434	0.264476	1.05135	0.459403	0.29445	0.361486	0.264359	-1.19676	-2.91006	Dnli3	NaN
-1.42547	-1.19031	-1.37111	0.819722	0.558778	0.0826788	-0.275782	-0.598154	1.23552	1.20397	1.11444	1.07783	1.05345	0.125545	-1.2779	Dnmt1	NaN
1.06703	-0.327834	-0.713841	1.26874	0.318293	-0.742419	-0.669081	-0.46862	1.47931	0.44224	-0.554472	-0.146704	0.0338455	-0.787176	-0.110063	Dons	NaN
0.87672	-0.918867	-0.894877	0.586084	0.259528	0.0178334	-0.0565264	0.227034	1.23487	0.817035	0.496987	0.594779	0.393042	-0.835014	-2.83094	Dpolb	NaN
-0.197495	-1.29627	-1.27827	0.669328	1.01167	0.626649	0.137915	-0.496756	0.638705	0.922199	1.1411	0.902156	0.687628	-1.02167	-2.1725	Dpolq	NaN
-0.829569	1.13408	0.763989	-0.867621	0.0301389	-0.0071253	0.741591	0.986684	-0.746039	0.0628852	-0.224296	0.103079	0.350804	0.416642	-2.56597	Dpy30	NaN
-1.01975	0.195305	0.61795	0.00434047	-0.0964078	0.461999	0.562657	0.38614	-1.2539	-0.51481	0.180191	0.583632	0.136493	-0.760168	0.145584	Dsrad	NaN
1.13027	-0.290186	-0.695836	1.35012	-0.473928	-0.459969	-0.31078	-0.53141	2.27341	0.855759	-0.481175	-0.770173	-0.605545	-0.781001	-0.115642	Dtlb	NaN
-0.687549	0.607322	1.37599	-0.285219	0.106319	0.203344	-0.074547	-1.54411	0.0419531	-0.60373	-0.238779	-0.174077	-0.913438	0.959392	1.32661	Dus12	NaN
-0.199565	0.542815	0.948673	0.548358	0.372463	0.289285	-0.771932	-0.0574911	0.35945	-1.27818	0.47986	0.37083	0.434757	-0.945064	-1.65179	Dus3L	NaN
0.121469	0.115173	1.19334	0.554181	-0.161015	-0.474679	-0.421683	-0.466611	-0.46379	-0.419349	-0.207494	0.0269732	0.671909	0.496306	-0.718127	Dx39A	NaN
-0.176133	0.44431	-0.612038	0.151388	0.229943	0.335541	0.488025	0.785411	0.281707	-0.0736474	0.519068	0.499474	0.853096	-1.16506	-3.1099	Dyhc1	NaN
0.046621	-0.217625	0.0853991	-0.427178	-0.920298	0.449278	0.109333	0.968943	0.0940595	-0.0600525	-0.402797	0.475464	-0.634765	-0.240996	0.643125	Dylt1	NaN
-0.380329	1.37481	1.28046	-2.09021	-1.14819	-0.392007	-0.312456	0.871961	-1.0281	-0.62227	0.338952	0.508896	0.354432	0.88547	0.623904	Eaf2	NaN
0.277497	1.28544	1.18014	-0.553785	0.0504985	0.148053	0.338653	1.08425	-0.938994	-0.738781	-0.240446	-0.075262	-0.239866	-0.453976	-2.39366	Eaf6	NaN
-0.794561	0.267604	0.36102	0.133355	-0.402719	0.659798	0.0220244	-0.650011	0.0873081	-0.323306	-0.377074	-0.519572	0.0222562	0.102612	1.54576	Eapp	NaN
-0.32556	0.0117109	0.628611	-0.0485638	-0.156146	0.476189	0.076365	0.426239	0.253014	0.108977	0.410022	0.281842	0.298243	-1.00292	-1.80097	Ebp2	NaN
0.395379	-0.115217	-0.287058	0.0289625	0.32259	-0.863394	0.929409	0.405072	-0.986746	1.00742	0.223478	-0.811578	-0.748822	-0.137884	0.366474	Echa	NaN
-1.85071	0.203541	-0.834896	0.0676465	0.285289	0.638094	0.773483	0.615315	0.435559	-0.19793	0.590346	0.699786	0.00362523	-0.663638	-0.731433	Ect2	NaN
-0.717922	0.103317	-0.598592	-0.502474	0.384156	0.641872	0.872586	0.584745	-0.475699	0.375438	0.753081	0.638911	0.38804	-2.87718	0.173826	Edc4	NaN
0.574221	-0.148692	1.9749	-0.300503	-0.468973	-0.556137	0.0277275	-0.0891757	-0.529125	-1.15444	-0.576899	-0.553732	-0.221256	0.378207	1.30609	Ef1A1	NaN
-0.411234	-0.947097	-0.47876	-0.782872	0.744729	-0.0398974	1.08674	0.78739	-0.732308	-0.660584	0.303551	1.15363	0.398261	-0.320537	-0.0873344	Ef1A2	NaN
-0.376191	-0.427673	-1.14436	0.36005	-0.240179	0.0892135	0.821505	0.972222	0.475759	-0.842402	0.00401213	0.699895	0.635558	-0.784703	-0.260901	Ef1B	NaN
-0.0918329	-0.220125	-0.198023	-0.781657	0.0165062	-0.120391	-0.230342	0.210821	-0.440395	-0.192381	0.828836	0.145399	1.66633	-0.488962	0.367897	Ef1D	NaN
0.0192001	-0.55468	-0.00743397	-0.0964519	-0.75755	-0.697651	1.218	1.24659	-0.0465763	-0.473669	-0.221282	0.41823	0.0911329	0.0143269	-0.275523	Ef1Ga	NaN
0.654089	0.20181	1.46074	0.294548	0.0204648	-0.397236	-0.507023	-1.46063	0.117829	-0.317662	-0.423013	-0.737664	-1.95957	1.21358	1.75083	Ef2	NaN
0.221929	0.547773	0.159357	-0.0483271	0.0637274	-0.491218	-0.943759	-0.129401	0.49286	-0.540969	-1.00463	-0.0130263	0.0680633	0.601344	1.22292	Efc11	NaN
-0.152627	-0.0188434	0.102121	-0.00296586	-0.219602	-0.183916	-0.189618	0.787742	0.116142	0.111125	0.344283	0.205024	1.10055	0.135197	-2.17537	Efcb7	NaN
0.649639	0.234462	0.227346	0.376879	0.0108965	-0.418228	-0.735415	0.109353	0.587391	0.523932	0.250243	0.278875	0.771126	0.545133	-3.56328	Ehmt1	NaN
0.132311	0.0483665	0.294385	0.334839	0.0825004	-0.438565	-0.391817	0.0434477	0.507963	0.7181	0.350783	0.102219	0.592944	1.17117	-3.5838	Ehmt2	NaN
0.665944	0.415811	1.43844	0.500505	0.266786	-0.234461	-0.667476	-1.3857	0.281681	0.0401135	-0.926755	-1.36231	-1.52719	1.14524	1.01608	Ei3Eb	NaN
1.01966	0.158367	1.36081	0.409833	0.191661	-0.316964	-0.754491	-1.3874	0.365572	-0.0992155	-0.510258	-0.957902	-2.12431	1.34501	1.07246	Ei3Gb	NaN
-0.359405	-0.834334	0.793184	0.182422	-0.0141611	-1.05142	-0.175911	0.129366	-0.102422	-0.175075	1.18656	0.316188	-0.326739	0.160679	0.714491	Eif1B	NaN
0.922675	0.184886	1.20355	0.388761	0.242432	-0.232591	-0.698518	-1.93951	0.488817	0.084234	-0.423324	-0.792467	-1.89512	1.27942	1.16285	Eif3A	NaN
0.809731	0.169373	1.30929	0.417455	0.318812	-0.131729	-0.656776	-1.70563	0.43411	-0.035433	-0.324873	-1.38037	-1.6326	0.94489	1.28691	Eif3B	NaN
1.01009	0.308386	1.34841	0.470751	0.206724	-0.183353	-0.928394	-1.21916	0.183388	-0.0201612	-0.508836	-1.17417	-2.18422	1.18828	1.16444	Eif3C	NaN
0.977298	0.235004	1.30338	0.360848	0.408841	-0.212818	-1.19274	-1.33775	0.354335	0.0252015	-1.17588	-0.967692	-1.37182	1.06943	1.34367	Eif3D	NaN
0.977306	0.0795335	1.37281	0.289706	0.210934	-0.512502	-0.952255	-1.1579	0.212529	0.0227683	-0.466372	-1.19359	-1.79094	1.19864	1.60679	Eif3F	NaN
0.623941	-0.161213	0.0853643	0.231506	0.482656	-0.659188	0.190752	0.569834	0.230079	-0.842499	-1.03865	-0.0568987	-0.4065	0.821743	-0.52548	Eif3H	NaN
0.86211	0.124139	1.44542	0.307261	-0.0782299	-0.453387	-1.03197	-1.38022	0.445901	-0.383142	-0.414238	-0.608517	-1.58546	1.36204	1.45659	Eif3I	NaN
0.792238	0.146986	1.17831	0.680168	0.55686	-0.209854	-0.546469	-1.27616	0.426846	-0.113252	-0.895407	-1.1604	-1.29512	-0.221018	1.49558	Eif3K	NaN
1.14162	0.293232	1.46261	0.507587	-0.127018	-0.30639	-0.757748	-1.41591	-0.107392	-0.00841865	-0.750722	-1.00268	-1.23861	0.382989	1.66086	Eif3M	NaN
-1.04252	0.594785	0.976963	-2.05753	-0.996292	-0.223107	0.0450391	0.869375	-0.954863	-0.277076	0.315473	0.521188	0.361842	1.69006	0.787756	Ell	NaN
-0.446736	1.09335	1.41673	-1.94656	-1.22094	-0.514218	-0.140682	0.846487	-1.02174	-0.670407	0.348591	0.451404	0.23352	1.3071	0.568291	Ell2	NaN
0.220422	0.271307	0.758608	-1.62568	0.01431	0.071443	0.186566	0.85773	-0.0277432	-0.828108	0.0519833	0.369915	0.550847	-0.376582	-0.746593	Eloa1	NaN
2.07245	-0.705705	0.456104	1.16615	0.227265	-0.16097	-0.971698	-0.735655	1.1998	-0.376416	-0.682646	-0.405294	-0.146591	-0.921346	-0.464761	Eloc	NaN
0.653205	0.461388	1.14253	0.325582	0.0653507	0.46113	-0.227029	-0.627192	-1.16249	-0.929565	-0.980934	-0.667936	-0.748036	0.390538	1.0918	Elv1A	NaN
-0.5552	0.00128686	-1.19365	-0.130887	0.205028	0.737973	0.765291	0.934841	-0.334501	0.0938079	0.701069	0.811917	0.865745	-0.724837	-2.43278	Elys	NaN
-0.0584063	-0.641724	0.168802	-0.649755	0.920694	0.924018	0.403981	0.988186	-0.071337	0.0451655	-0.323917	-0.791066	0.129286	-1.44782	-0.28137	Eme1	NaN
1.09523	-0.316847	-0.907843	0.939095	0.109686	-0.0465114	-0.0989375	-0.450089	1.29836	0.842815	0.317728	0.799231	0.333296	-1.99106	-2.03208	Eme2	NaN
0.171534	0.94573	0.931512	-0.245212	-0.138182	-0.131112	0.372111	0.931263	-0.298641	-0.879479	-0.446369	0.0429748	0.667085	-1.91291	-0.95618	End4	NaN
0.193759	1.49592	1.49827	-0.77626	-0.906806	-0.619619	-0.236157	0.539565	-0.855044	-0.742561	-0.890622	-0.936755	-0.675141	1.61709	0.89814	Enl	NaN
-0.0962127	0.0919139	1.37002	-0.464545	-0.695143	0.128952	0.527804	0.415052	0.218206	-0.401705	-0.240138	-0.0329896	0.292369	-1.32679	-0.212739	Enoa	NaN
-1.27244	-0.255349	1.12549	0.290085	-0.320562	-0.0626952	0.35425	-0.356832	-0.768612	-0.547706	0.810256	-0.719241	-0.338027	1.09254	1.13486	Enob	NaN
0.510489	-0.949603	0.183568	0.0831219	0.677407	-0.0329497	-0.197586	-0.0423012	0.147911	0.374608	-0.286411	0.571175	0.203083	-0.0963348	-1.22356	Enp1	NaN
0.0413403	0.310646	-0.0694411	0.166454	0.404538	0.491565	0.789236	0.446376	0.465079	-1.0501	0.449895	0.352088	0.33808	-1.67411	-2.32189	Enpl	NaN
1.0632	0.185134	0.733006	0.146107	0.591171	-0.19354	-0.313937	-0.749937	0.0127599	0.576881	0.300972	-0.323175	-0.65692	1.36599	-3.22478	Ep300	NaN
-0.281711	1.13509	0.21427	-0.267185	-0.0272762	0.240595	0.406408	1.10815	-0.339913	-0.268301	0.0900973	0.127313	0.343005	0.237341	-3.56066	Ep400	NaN
-1.17189	-0.116667	-0.197916	-1.03329	-0.216602	0.650339	1.01446	1.49003	-0.960942	-0.0657081	0.625236	1.17772	1.37418	-1.24377	-1.46468	Epa2A	NaN
0.395031	0.308701	1.58828	-0.949213	-0.625227	-0.367095	0.204615	1.07193	-1.2491	-1.34887	-1.24823	-0.721764	0.0738511	0.362475	1.96229	Epaba	NaN
-1.0203	1.51962	-0.351379	-0.510518	-0.633658	-0.405544	0.273677	1.7185	0.00450496	-0.2569	0.0470937	1.20346	-0.696253	-0.521702	-0.567402	Epc1	NaN
-0.489697	1.74235	0.0741453	-0.548649	-0.381762	0.025562	0.435651	1.8175	-1.53562	-1.06521	-0.669336	0.105516	0.512526	0.276325	-1.19101	Epc2	NaN
0.442036	1.27505	0.466495	-0.28948	0.095067	0.368177	0.497387	-0.245782	-0.663003	0.1983	0.509206	0.543341	-0.0350384	-2.48139	-1.55002	Epcam	NaN
0.504874	0.0782345	-0.7285	0.596378	0.00378561	0.0716451	-0.0328316	0.21686	0.28326	-0.741598	-1.27244	0.371127	0.404844	-0.311254	0.318802	Eps15	NaN
-0.438317	-0.45472	-1.72438	1.33642	0.749148	0.452481	0.1971	-0.330011	0.836094	0.447494	0.724668	0.501391	0.201399	-0.64763	-1.78037	Erc6L	NaN
0.502469	0.37422	-0.753981	0.586145	1.05343	1.10919	0.96271	0.696233	-0.673617	-0.461136	-0.354156	-0.399578	-0.583674	-0.650177	-2.91821	Ercc1	NaN
-0.196398	0.716408	1.67061	-0.23761	-1.28994	-1.17975	-0.295983	0.419687	-0.337232	-0.212581	-0.970715	-0.444251	-0.164778	1.2332	1.42032	Ercc2	NaN
0.107115	0.400329	2.46571	0.0783042	-1.16412	-0.768078	-0.642954	0.504707	-0.17003	-0.479935	-0.484343	-0.20523	-0.414236	0.20825	0.237506	Ercc3	NaN
0.0655125	0.163405	0.793101	0.0558239	-0.190718	0.111101	0.13423	-0.517354	-0.654668	-0.666026	0.602419	0.0204665	-0.0553194	0.780092	-0.847101	Erf3A	NaN
-0.0542888	0.170363	0.419507	-0.0499916	-0.16944	0.131562	0.337952	1.27032	-0.93419	-0.898575	-0.282402	0.107779	0.521556	-1.76677	0.511301	Erh	NaN
-0.307066	-0.961852	0.371184	0.398323	0.62922	-0.513596	-0.285193	-0.225124	-0.4399	-0.599949	0.568828	1.35977	0.21175	0.577293	-0.48565	Eri2	NaN
0.501719	-0.044481	-0.364303	0.281857	0.223772	0.449742	0.520586	0.257146	0.099498	0.0754099	0.172106	0.590519	0.682384	-1.71568	-2.33896	Erl2A	NaN
1.12366	-0.906909	-0.652912	1.10457	-0.0186847	-0.286322	-0.259445	0.196335	1.87649	0.490646	0.0110957	-0.00409513	0.642456	-1.73727	-1.67972	Esco2	NaN
-0.483138	-0.996575	-0.377688	-0.366028	-0.30071	0.550237	0.864402	0.834974	-0.0890964	0.357486	-0.22346	0.813305	1.08171	-0.375517	-1.19839	Esf1	NaN
-0.995643	-0.0752762	-0.176009	-1.13804	-0.0840869	0.700047	1.07406	1.49664	-1.10529	-0.107829	0.674102	1.05322	1.24491	-1.09009	-1.73794	Ews	NaN
0.986742	-1.31913	-1.10891	1.53197	0.422121	0.0488421	-0.14836	-0.0498016	1.75627	0.674216	0.035228	-0.160992	0.195031	-1.23647	-1.74792	Exo1	NaN
-0.722533	-0.550199	-0.513332	-0.883863	-0.658305	0.151432	0.353327	1.29404	-1.15932	-1.32786	0.416543	0.640646	1.19207	0.208649	2.06853	Exosx	NaN
-0.0853313	0.215055	0.156117	-0.168025	0.327673	0.156464	-0.215724	-2.15175	0.906897	1.02807	-0.178044	-0.382492	-1.2042	0.0542551	2.12955	F10A1	NaN
0.254259	-0.102334	0.666663	1.46369	-0.276176	0.299757	-0.623433	-0.287723	0.0630506	-0.97601	-0.811021	-0.238304	-0.400648	-0.784641	1.28797	F133B	NaN
0.619694	0.694663	0.838306	0.535599	0.764638	0.408583	-1.18509	-0.658234	0.24799	-0.50869	-0.988663	-0.839043	-1.77466	0.379341	0.792852	F168B	NaN
-0.381841	-0.102281	-0.0483673	-0.0159511	-0.558039	-0.574538	0.279522	-0.183042	1.33756	-0.0756245	-0.739335	-0.169323	-0.290651	0.122442	1.92764	F208A	NaN
-0.726267	1.78532	1.0292	-1.1428	-0.596762	-0.639226	-0.0630511	1.38444	-1.31754	-0.120403	0.04136	0.309588	0.853951	-0.0731694	-1.06825	Fa48A	NaN
0.0317114	-0.427717	0.662856	-0.61399	-0.0404076	0.156138	0.547252	1.53724	-0.4848	-0.318315	-0.13724	0.399892	0.842688	-0.610075	-2.16293	Fa76B	NaN
-0.759129	-0.180608	-0.193634	-0.721665	-0.0158976	0.664799	0.819331	1.29446	-1.12756	-0.120002	0.446778	0.948982	1.06625	-2.13356	-0.291108	Fa98A	NaN
-0.484204	-0.176498	-0.1448	-1.07744	-0.291402	0.646078	0.464758	0.97969	-0.555676	-0.945998	0.817147	1.33647	0.112219	-0.629695	-0.0227089	Fa98B	NaN
0.493291	-1.41329	-1.11572	1.15911	0.882226	0.264569	0.230478	-0.773539	0.838852	1.26587	0.320846	0.188754	0.147553	-0.429513	-1.96853	Faap100	NaN
0.604698	-0.925311	-0.508856	1.27728	1.46699	0.712895	0.415773	-0.663635	0.66323	0.344634	0.166823	-0.608849	-0.654536	-1.09776	-1.98666	Faap16	NaN
0.747319	-0.80869	-1.19815	0.880048	0.881995	0.829748	0.57021	-0.112691	0.18778	0.726478	0.055861	-0.13086	-0.0975283	-2.42974	-0.698381	Faap24	NaN
0.152488	0.189328	-1.26588	0.288242	0.973124	1.56862	1.45139	0.523256	0.424193	-0.564236	-0.592266	-1.4827	-0.972489	-1.15485	-0.831738	Fan1	NaN
0.277806	-1.27477	-1.50106	0.897025	0.965732	0.569149	0.411064	-0.407186	0.684463	1.50456	0.279637	0.400108	0.277839	-1.51683	-1.54679	Fanca	NaN
0.693515	-1.20266	-1.13094	0.969406	0.945573	0.543959	0.487425	-0.356776	0.764542	1.1074	0.283499	-0.0276588	-0.225706	-1.99914	-1.16894	Fancb	NaN
0.929301	-1.43613	-1.31084	1.308	1.16355	1.09721	0.606301	-0.546809	-0.0192626	0.387305	-0.077416	-0.100921	-0.0444978	-1.23907	-1.32025	Fancc	NaN
0.286204	0.318535	-0.809826	0.319588	1.01131	1.33248	1.42879	1.07282	-0.855305	-0.484301	-0.637116	-0.707766	-0.898376	-0.898485	-2.13185	Fancd2	NaN
1.59337	-1.12358	-0.163835	0.69379	0.33241	0.00171941	0.120774	-0.947927	0.71037	1.06244	-0.243191	-0.15871	-0.482751	0.439014	-2.00279	Fance	NaN
0.400114	-1.43895	-1.1237	0.830554	0.6653	0.658494	0.373733	-0.508419	0.498067	1.7897	0.000110472	0.388478	-0.12627	-1.75442	-0.605164	Fancf	NaN
0.598179	-1.20294	-1.62944	0.818215	0.977446	0.534013	0.62874	-0.493283	0.328551	1.63697	0.146386	0.252545	-0.00356935	-1.21581	-1.45298	Fancg	NaN
0.26638	0.275833	-0.879512	0.314786	1.00325	1.27439	1.43555	1.09073	-0.776082	-0.397544	-0.617844	-0.669091	-0.820113	-0.831444	-2.26309	Fanci	NaN
0.360605	-0.713635	-2.05041	0.589573	0.703978	0.830301	0.609638	-0.187985	0.496858	0.42466	0.697326	0.761231	0.743173	-1.31532	-1.99736	Fancj	NaN
0.469163	-1.36875	-0.63149	1.06858	1.09236	0.67493	0.427355	-0.538468	0.152651	1.03752	0.295836	0.206617	0.179028	-2.01806	-1.44517	Fancl	NaN
1.62003	-1.00391	-0.375896	1.18414	0.821545	0.0961666	-0.356973	-1.26156	1.48905	0.68452	-0.190912	-0.77309	-0.573515	-0.226533	-1.37424	Fancm	NaN
-0.888462	-0.941924	0.166934	-0.916826	-0.127996	0.165513	0.0794664	0.284538	0.687311	0.463981	0.191477	0.855226	0.1956	1.76504	-1.25363	Fbrl	NaN
-0.18566	0.101095	0.643661	-0.986321	0.13995	0.720147	1.08091	1.01491	-1.47229	-0.810275	0.00971589	0.401806	0.570305	-1.45107	-0.619787	Fbx11	NaN
-0.259078	0.0778412	-0.719816	0.32047	-0.642376	-0.565804	0.131312	-0.922821	-0.130047	1.23439	0.418876	0.550436	0.574539	-0.601226	1.3934	Fbx38	NaN
0.346625	-0.259077	0.201999	0.316342	0.547039	0.335855	0.0702226	-0.864637	-0.0704408	0.187583	0.866451	0.716235	0.355311	-0.130218	-2.85075	Fbxw7	NaN
0.19785	0.437576	-0.301551	-1.32904	0.450296	0.99402	-0.288732	0.0343779	-0.404157	0.06496	0.00667419	-0.365357	1.07416	0.351896	-0.987909	Fcf1	NaN
0.975943	-0.542188	-0.864855	1.24586	-0.0224836	-0.00964926	-0.410013	-0.432285	2.06609	0.0738677	-0.725534	-1.22237	-0.362083	-0.729657	0.979251	Fen1b	NaN
0.501022	0.35748	1.26698	-0.401232	0.00896698	0.326846	-0.0699148	-0.262661	-0.628836	-0.386052	-0.00685318	-0.63061	-1.55949	-1.01965	1.92819	Fip1	NaN
-0.0896344	0.275375	-0.955662	0.430082	-0.288192	0.658404	0.0421547	-0.390905	0.513993	0.754081	-0.342056	-0.084225	0.00678015	-1.22916	0.805089	Fkbp2	NaN
0.635721	0.475809	0.0182166	0.0510146	-0.160003	-0.222059	-0.381186	-0.723322	1.02453	0.243373	0.204172	-0.21635	-0.602491	0.352152	-0.597637	Fkbp8	NaN
0.532174	-0.0353191	1.33663	0.238351	-0.219705	-0.498367	-0.810874	-0.0574404	-0.698388	-0.929774	-0.8199	-1.24773	-0.457681	1.41841	2.08779	Fl2D	NaN
-0.248585	0.0102824	-0.402382	-0.406116	-0.059453	-0.125107	-0.103779	0.0570552	-0.551767	-0.540251	0.044875	-0.416776	0.184158	-0.462417	3.44629	Flna	NaN
-0.967918	-0.60616	-1.06842	-0.656794	0.0921578	0.466524	0.664284	1.03126	-0.133396	-0.230656	0.879605	1.54823	1.26625	-0.665674	-1.27095	Fmr1B	NaN
-0.639772	0.595122	0.103437	0.677862	0.199327	0.131425	0.0485975	-0.0126341	-0.0659345	-0.267974	-0.477085	0.124424	0.0294684	-0.443556	-0.370496	Fnbp4	NaN
0.240891	0.381815	0.341146	-0.556161	-0.230306	0.799376	-1.33711	0.311338	0.57877	0.351777	0.777412	0.611413	0.584221	-0.72062	-2.11762	Folr1	NaN
-1.09056	-1.11087	-0.997931	-1.18739	-0.263653	0.517546	0.844969	1.23451	0.314091	0.48671	0.80353	1.14196	1.31493	-0.720296	-0.603096	Fop	NaN
0.572326	0.647385	1.54251	-0.635345	-0.535968	-0.564121	-0.659409	-0.510399	-0.526743	0.488315	-0.22287	-0.786389	-1.51835	0.871263	1.88547	Foxh1	NaN
0.314788	0.102707	1.15585	-0.226478	-0.630284	0.00652429	0.0829508	-0.873888	-0.284532	-0.144945	-0.0406898	0.162849	-0.556323	-0.524077	1.47817	Frg1	NaN
1.30113	-0.290183	0.607156	0.00335814	-1.18022	-0.0887505	-0.164016	0.54678	-0.333716	-0.75867	-0.91597	-1.6992	1.02716	-0.196584	1.89665	Ftcd	NaN
0.0780917	0.91046	1.45521	-0.415597	-0.39499	-0.0986492	-0.362881	-0.25348	0.359839	-0.463232	-0.133373	-0.709789	-0.24007	-0.118043	0.0804463	Fubp1	NaN
-0.95042	-0.382084	0.417764	-0.87135	-0.604656	0.230037	1.10018	1.30216	-0.825982	-0.568541	0.502178	1.20743	0.957833	-1.91781	0.322717	Fus	NaN
1.28449	0.696298	1.17404	0.0763213	-0.294362	-0.226312	-0.714281	-0.856722	0.606854	0.414578	0.293738	-0.615529	-0.450256	-0.419934	-1.34875	Fxi1E	NaN
1.62991	0.70416	1.55756	0.233734	0.366622	0.119704	-0.497005	-1.33553	-0.546843	-0.573168	-0.699075	-0.93601	-1.201	-0.778744	1.0293	Fxi2A	NaN
-0.0634911	0.319655	-0.272995	0.819895	-0.0602481	-0.162584	0.345896	0.904998	0.111393	-0.291395	-0.0900156	-1.13926	-1.23787	0.720146	-0.514506	Fxl19	NaN
0.171748	0.133425	-0.234283	-0.953277	-0.647698	0.119144	0.374431	1.10171	-0.467424	-0.755176	0.441856	0.911083	1.28591	-0.97107	-0.532122	Fxr1A	NaN
0.236408	0.0361197	0.845735	0.277625	-0.0808077	0.0774408	0.427388	0.229223	0.394885	-1.05245	0.385338	0.258678	0.441736	-2.50361	-0.656752	G3P	NaN
0.157221	0.137658	0.517918	-0.978101	0.194453	0.524604	-0.353289	0.38891	-0.468159	-0.53774	0.296653	-0.113928	-0.729371	0.692622	0.0740915	Ganab	NaN
0.102156	0.141594	0.131465	0.616252	0.249304	0.44484	-0.404424	-0.60839	0.802995	1.02486	0.431064	0.402213	-0.354631	-1.8217	-1.38187	Gar1	NaN
0.368246	-0.310947	-0.58822	0.621645	0.5511	0.816919	0.702872	0.430391	-0.852424	-2.08703	0.15913	0.510669	0.555017	-1.48956	-0.25181	Gbb1	NaN
0.794435	0.16195	1.71785	0.172659	-0.0213393	-0.430324	-0.701343	-1.03927	-0.140396	-0.594655	-0.535706	-1.04959	-1.59694	0.988343	2.05612	Gblp	NaN
-0.509928	0.189012	-0.961443	1.00598	-0.121874	0.272329	-0.463715	-0.143159	-0.705202	-0.728001	0.0249675	0.231199	-0.722888	0.686972	2.19001	Gcfc1	NaN
0.299103	0.738588	-0.181281	0.724794	-0.353115	-1.07	0.383668	-0.99181	-0.593852	0.0198947	-0.108135	0.237122	-0.182488	0.352308	0.875221	Gdia	NaN
-0.510484	-0.209415	2.2207	-0.283061	-0.292792	-0.699227	-0.445612	-0.74822	1.28183	-0.479324	-0.344336	0.066926	-0.734741	1.97468	-0.474217	Gemi	NaN
-0.695538	0.724945	-0.325815	-0.546272	-0.508263	0.644025	0.176405	1.50269	-0.439693	-1.12856	0.788677	0.91757	1.04004	-1.25354	-1.22072	Gemi2	NaN
-0.419588	1.21965	-0.311006	-0.126081	-1.0196	-0.0908666	0.522971	0.564958	-0.523754	-0.454141	0.325921	-0.01284	-0.320384	0.581765	-0.0504885	Gemi4	NaN
-0.560565	0.868272	-1.3215	-0.679628	0.310048	0.706334	0.893118	1.27574	-1.32795	-1.06974	0.674738	0.909038	0.715197	-0.881156	-1.00922	Gemi5	NaN
0.451667	0.232068	-1.14221	0.116586	-1.15923	0.475962	0.267799	-0.0298875	-0.415309	0.394968	0.578036	-0.330064	0.159046	1.47313	-0.810148	Gemi7	NaN
-1.05732	0.975716	-0.141774	0.206524	-0.470254	-0.090922	-0.16774	-0.729143	-0.32619	0.0154682	0.631235	1.65534	0.824334	-0.422849	-0.410783	Gemi8	NaN
0.0220046	0.748419	-0.0153396	0.0991134	0.207046	0.111325	0.0789277	0.414499	0.13339	0.559388	0.583337	0.151262	0.261826	-0.053163	-3.85737	Gfp	NaN
-0.30664	0.0143265	0.694199	-1.10614	-0.362276	0.000539452	-0.492656	-0.391028	1.56835	0.636251	0.343138	-0.28413	0.407672	-0.573938	0.502229	Gkp1B	NaN
-0.94116	-0.266203	-0.198016	-0.287614	0.103985	0.675032	0.915023	1.00455	-0.190095	0.186561	0.533545	0.961804	0.830103	-1.7054	-1.95731	Gld2B	NaN
-1.04859	-0.724334	-0.361225	-0.97272	-0.328586	0.280211	1.00803	1.33726	-0.330069	-0.455469	0.962164	0.859398	1.30744	-0.213007	-1.05052	Gle1	NaN
-0.919732	0.613261	-0.301915	0.145769	-0.261288	0.332299	0.958378	0.0671344	0.735085	-0.819226	0.326692	0.187525	0.18924	-0.238752	-1.22577	Glu2b	NaN
0.0995938	0.484814	0.398219	-0.0606833	0.00253426	-0.480776	0.352584	0.90129	-1.36269	-0.744915	-0.644941	0.754397	1.48952	-0.883206	-0.871604	Glyr1	NaN
0.0276146	-0.794799	0.659558	-0.300398	0.838158	0.713102	0.0352091	-0.766415	-0.204319	0.782545	-0.0795536	0.657256	-0.963076	-1.11862	0.376391	Gnai2	NaN
0.294956	0.265383	1.7382	-0.337451	0.157518	0.0866972	-0.306298	-1.14019	0.125865	0.512525	-0.234613	-0.918549	-1.71729	0.994394	0.225912	Gnl3	NaN
0.396744	0.33674	1.7592	-0.211347	-0.431109	-0.658414	-0.891854	-0.820971	-0.182853	-0.49077	-0.563523	-0.795716	-1.022	1.49613	2.25342	Gnl3L	NaN
-0.867424	0.573462	0.479471	-1.95683	-0.702457	0.269581	-0.170684	0.518687	-0.720355	0.300382	0.906985	1.06084	0.616933	0.672055	-0.361909	Gon4L	NaN
0.361961	0.816838	0.50579	1.44454	0.033251	0.108215	-0.666125	-0.0824524	-0.149078	-0.315753	-0.968704	-0.406728	-0.570492	-1.03229	0.0803566	Gptc1	NaN
0.244274	0.598161	0.700449	-0.877254	-0.113246	0.55099	0.930231	0.765536	-0.757609	-1.11111	-0.154995	-0.250958	-0.653216	0.889432	-1.69374	Gptc4	NaN
0.371055	0.780009	-0.026307	-0.884323	-0.300498	-0.204833	-0.112343	0.980559	0.216685	-0.281105	0.995367	-0.697093	-0.359816	-0.244366	-0.434098	Gptc8	NaN
-0.776569	-0.5983	-1.20886	-0.0802537	0.0143576	0.708652	-0.0634906	-0.609567	1.11536	1.01676	0.013482	1.06882	0.86437	-0.359249	-0.234158	Gpx1	NaN
1.22909	-0.194785	2.5148	-0.328921	-0.424263	-0.111623	-0.656551	-0.561589	-0.70005	-0.136985	-0.599902	-0.505191	-0.276098	0.814518	-0.551162	Grp75	NaN
0.0284073	0.090531	-0.262927	0.133794	0.18208	0.669247	0.753203	0.488525	0.121725	-0.488488	0.286373	0.267993	0.599775	-1.15674	-2.40779	Grp78	NaN
-0.72475	0.157386	-0.334294	-1.0054	-0.0983308	0.475695	0.43685	0.957327	0.322569	-0.333413	0.84369	1.05814	1.32788	-1.58524	-1.45294	Grsf1	NaN
-0.952126	0.0170922	-1.37178	0.15496	0.367864	0.49577	0.536325	0.980471	0.300229	0.229501	0.638868	0.735632	1.04939	-1.30697	-1.95141	Grwd1	NaN
0.1307	1.26947	0.850383	-0.473856	0.0135765	0.108037	0.38158	0.913539	-1.20314	-0.631444	-0.0633145	0.0995522	0.323714	0.333523	-3.11679	Gscr1	NaN
0.416011	0.117051	1.25784	-0.471496	-0.267792	-0.252812	-0.581508	-1.07851	-0.487755	-0.549376	0.0773321	-0.564151	-1.15547	1.75103	2.07667	Gscr2	NaN
-0.45984	-0.614307	0.425019	0.162184	-0.86711	-0.0906239	0.70743	1.08757	-0.450702	0.558289	-0.160124	-0.455271	0.52799	-0.589959	0.102677	Gsto1	NaN
0.0889187	0.0436614	0.142132	0.0897708	-0.387742	0.298427	-0.841029	0.62424	-0.234063	0.166994	-0.109873	0.103241	-0.0368642	0.438454	-0.405727	Gtsf1	NaN
0.0678282	0.8026	-1.06238	-0.495486	0.38444	0.399431	0.396134	0.967387	0.0130834	-0.674248	0.519698	0.447563	0.560012	-0.718341	-2.09437	H1A	NaN
-0.844722	0.782142	0.30338	-0.55923	0.445657	0.341332	0.293963	0.785917	-0.37635	-1.17155	0.783813	-0.280138	0.837932	0.091892	-1.95018	H1B	NaN
0.0584371	0.444784	0.602701	0.13667	0.325438	0.414239	0.637285	0.972259	-1.03203	-0.824255	-1.23405	0.667403	0.0977075	-0.890278	-1.57357	H1X	NaN
-0.0130256	0.500507	-0.184442	0.33484	0.377421	0.129958	0.246949	0.232699	0.294609	0.440228	0.389844	0.212464	0.344023	-1.02442	-2.82329	H2A1	NaN
-0.296787	1.4885	1.43913	-0.69051	-0.870431	-0.185951	0.219163	1.09509	-0.857107	-1.58772	-0.951614	-0.0644329	0.0605126	0.626247	-0.15682	H2Afz	NaN
0.085601	0.57958	0.473976	0.501385	0.0323105	-0.644978	-0.410572	-0.819029	-0.946635	0.485917	1.00779	0.0485873	-0.569119	0.479816	-0.237389	H2aw	NaN
0.202774	0.386844	0.149443	0.181755	0.269698	0.10905	0.310525	0.136932	0.2446	0.455879	0.229921	0.274285	0.0995043	-0.163982	-3.46957	H2Ax	NaN
0.179229	-0.117597	1.6258	-0.343653	0.0345962	-0.409407	0.147806	0.0288412	-0.939156	0.0124391	0.070779	-0.324871	0.299539	-0.830007	0.183786	H2ay	NaN
-1.15952	1.08999	-0.62198	-1.15356	-0.933801	0.0934854	0.679226	1.11821	-0.487901	-0.0968062	0.508076	0.831579	0.882011	0.637806	-1.09083	H2Azl	NaN
0.0927833	0.439776	0.234109	0.0794642	0.262812	0.177449	0.179891	0.123102	0.168571	0.454416	0.392548	0.408443	0.381889	0.0357812	-3.96083	H3	NaN
0.37998	0.511324	0.372556	0.464483	0.292399	0.103257	0.358206	0.156348	0.224691	0.498731	-0.426399	0.196874	0.140724	-0.412896	-3.7398	H33	NaN
0.116015	0.330784	-0.0724425	0.169439	0.349367	0.376377	0.184211	0.0700126	0.243044	0.509899	0.512698	0.511692	0.463895	-0.359451	-3.91346	H4	NaN
0.6678	0.161823	1.52247	-0.0273973	-0.17574	-0.516712	-0.801721	-0.907767	0.180129	-0.616491	-0.425729	-0.871948	-1.62109	1.59065	1.86746	Habp4	NaN
0.403266	0.0318963	0.77891	0.0734564	-0.510372	0.552137	-0.631942	-0.701303	-0.320482	-0.838323	-0.597182	0.575922	-0.369914	0.804471	0.750776	Hakai	NaN
-1.03666	-0.0437261	-0.433898	-0.345708	-0.478464	0.406518	0.573858	-0.0102745	0.456261	-0.153478	0.698305	0.464077	0.462641	0.158119	-0.261448	Hat1	NaN
0.545447	0.642422	0.712699	0.583448	0.601077	0.581577	0.457707	0.590056	-0.812508	-1.62587	-1.92939	-0.725279	-0.126897	-0.72356	-0.342404	Haus6	NaN
0.541767	1.50188	1.13345	-0.679346	0.25663	0.217548	0.339475	0.531128	-1.05447	-0.140877	-0.549067	-0.898243	-0.857584	0.940086	-2.56322	Hcfc1	NaN
-0.0548306	1.45463	0.472072	-0.310499	-0.0508091	-0.300196	-0.0650161	1.1922	-0.919972	-0.790748	-0.395366	-0.107783	0.742821	1.11339	-2.75908	Hda1B	NaN
-0.028032	0.776514	0.309164	-0.0155181	0.0457931	-0.108429	0.0676824	0.673755	-0.374414	0.0220402	0.193842	0.256891	0.75189	0.607511	-3.75233	Hdac2	NaN
-0.285581	0.810245	1.03767	-0.650272	-0.894368	-0.923488	-0.0859377	1.26918	-0.936349	-0.312378	-0.998273	-0.329911	-0.303739	-0.040106	2.55082	Heat1	NaN
0.116822	0.398025	0.11941	0.293117	0.335127	0.11711	0.0418853	-0.0572321	0.514451	0.540084	0.472355	0.355313	0.173637	0.0559835	-3.93084	Hells	NaN
-0.819661	-0.524599	-1.07885	1.11076	1.3174	0.971323	0.581013	-0.980353	-0.354225	0.433499	0.55448	-0.443632	-0.818818	0.735336	-0.876009	Helq	NaN
-0.754893	0.131379	0.351306	0.201406	-0.870194	0.500565	-0.58861	0.379056	0.576446	-0.706546	-0.244663	-0.00969009	0.101669	-0.159761	1.30919	Hibn	NaN
1.43114	0.00471502	0.586773	-0.140242	0.735254	0.202463	0.449793	-0.519746	-0.623986	0.620211	-0.240837	-0.943612	-1.15922	1.39248	-2.7119	Hira	NaN
0.937597	-0.115235	-0.446282	1.22713	0.353863	-0.282985	-0.647593	-1.28667	1.61309	0.835553	0.694136	0.551996	-0.315157	-1.59402	-1.43869	Hirp3	NaN
-0.429346	-0.475996	-0.0851616	-0.487091	-0.444912	0.267641	-0.633602	-0.307706	-0.790595	-0.602472	1.82493	2.16271	2.09708	-0.477924	-0.752167	Hltf	NaN
-1.16637	0.308744	-0.635678	-0.172682	0.732726	0.436716	0.17559	0.415794	-1.50382	-0.618578	0.378083	0.48808	0.100397	1.89046	-0.861072	Hm20a	NaN
-0.448461	-0.116505	-0.247024	-0.493426	0.472532	-0.163827	0.111418	0.666363	0.182168	-0.354619	-1.1851	0.795928	0.394382	-0.628358	1.08751	Hmgb2	NaN
-0.520977	-0.309637	0.259826	-0.351313	0.272321	0.471975	0.592884	0.547524	-0.240026	-0.316178	0.511217	0.751388	0.282597	-2.58176	0.309291	Hndla	NaN
0.425694	0.454852	1.11602	-1.2822	-0.336808	0.475592	0.126377	0.735512	-0.919534	0.198433	0.10749	0.266343	-0.469656	-0.766962	-0.702836	Hnrh1	NaN
-0.0996083	0.0225963	-0.514754	-0.354394	0.27372	0.510119	0.758636	0.882378	-0.692159	0.543863	0.320702	0.624209	0.253242	-0.573635	-2.44781	Hnrl1	NaN
-1.00366	-0.136316	-0.0919437	0.636835	0.651837	0.483904	-1.03422	0.00678994	0.150543	0.0805079	0.584725	0.20582	-0.517569	0.0757711	0.0692261	Hnrl2	NaN
-0.0831195	-0.278274	-0.186634	0.769903	0.313441	-0.825626	-0.423999	0.946812	-0.874034	-0.906229	0.811527	0.229365	-0.242328	-0.0332226	0.704915	Hnrll	NaN
-0.821591	-0.53197	-0.0177106	-1.37029	-0.874065	-0.105677	0.48221	1.81411	-0.753635	-0.986929	0.474523	0.834369	2.01354	0.193414	0.1247	Hnrpc	NaN
0.318475	-0.23495	1.85081	-0.64248	-0.204693	0.0784138	-0.425658	-0.714678	0.0463016	-0.390076	-1.15592	-0.0384918	-0.516157	-0.395385	2.41608	Hnrpd	NaN
0.183093	-0.0772022	1.64026	-0.658991	-0.386523	0.150695	0.340733	-0.566387	-0.858843	0.0659733	0.0769542	-0.261502	-0.618542	-1.34202	2.10374	Hnrpk	NaN
0.996725	-0.469959	1.1937	0.492592	0.416933	0.0416957	-0.370499	-1.59494	0.289551	-0.48471	-0.521934	-1.19114	-1.33211	0.127494	2.1712	Hnrpl	NaN
-1.11299	-0.207267	-0.435603	-0.787252	-0.179939	0.526518	0.964369	1.4165	-0.592859	-0.19567	0.831382	0.97679	1.40702	-0.371282	-2.30116	Hnrpm	NaN
-1.15725	-0.81656	-0.387088	-1.4447	-0.940018	0.123974	0.574012	1.7296	-0.672255	0.222306	0.586409	0.971344	1.49643	-0.275236	0.761716	Hnrpq	NaN
-1.06535	-0.414343	-0.607947	-1.15972	-0.538821	0.408899	0.799899	2.06761	-1.25048	-0.368389	0.0973947	0.956652	1.61116	-0.234151	-0.132487	Hnrpr	NaN
-0.1582	-0.922069	0.412418	-0.433905	-0.15014	-0.14985	-0.359039	0.134854	-0.817295	-0.376937	0.804319	1.17517	0.307428	0.0636221	1.01161	Hnrpu	NaN
0.222872	2.56551	0.19298	0.252188	-0.247778	-0.255366	-0.595576	-0.815741	-0.254542	0.144618	-0.584472	0.121338	-1.02763	0.0643063	-0.222413	Hop2	NaN
-0.441372	-0.44399	0.079745	-0.272731	-0.378089	-0.0109401	0.320392	0.0580176	-1.03704	-0.30628	0.882203	0.516029	0.563487	-0.391945	1.22551	Hp1bp3	NaN
-1.58016	-1.47907	-1.66993	0.685042	0.628891	0.596212	0.64121	0.483837	0.718173	0.714303	0.603921	0.594417	0.543301	0.583107	-1.49859	HpaII	NaN
1.50426	-0.388147	2.37956	-0.38319	-0.443227	-0.165668	-0.463886	-0.604298	-0.689413	-0.445307	-0.178238	-0.711707	0.0700118	0.456054	-0.415274	Hs90A	NaN
0.283786	0.135045	1.45512	-0.143016	-0.731797	0.355497	0.468584	0.473687	-0.544308	-1.37639	-0.0525187	0.0949709	-0.211164	-1.10499	0.131853	Hs90B	NaN
-0.20967	0.851502	1.20452	-0.00458222	-0.701149	-0.112313	0.22394	0.211648	-0.260103	0.0360834	0.0386394	-0.138952	-0.0341657	0.0567836	-1.65015	Hsp70	NaN
0.381745	0.533954	1.1734	0.843258	0.309374	-0.131927	-0.543899	-1.50699	0.0640089	-0.491449	-0.527016	-0.828281	-1.42275	-0.550124	2.34372	Hsp7C	NaN
-0.557205	-0.379524	-1.86537	0.109823	0.510131	0.882049	0.81902	0.294061	-0.108553	0.57154	0.896769	0.943483	1.19572	-1.4234	-1.8262	Hus1	NaN
1.09017	0.450026	-0.74614	0.606197	-0.388074	0.217476	-0.249769	-0.332152	-0.560339	-0.121312	0.623534	-0.0648421	0.0871175	-0.931619	0.103812	Huth	NaN
-0.598347	0.426388	-0.028507	-0.972317	0.863972	-0.122671	-0.231844	0.448744	0.259609	-0.233788	-0.618384	0.625028	0.434137	0.447872	-0.628366	Hxk2	NaN
-0.93257	-0.102698	1.65878	1.0021	0.797219	0.383524	-0.196413	-0.459378	0.191529	-0.233849	-0.754951	-0.593415	-0.570436	0.00791109	-0.91421	I4A3A	NaN
-0.551816	0.418732	-0.0633162	-0.693812	-0.870226	0.0122452	0.0504451	0.0940909	0.527196	-0.0173622	-0.455646	0.69025	0.135905	1.15715	0.100718	Icln	NaN
-0.229341	-0.782782	0.201454	0.384757	-0.0295467	0.425755	-0.481231	0.0146631	-0.431018	-0.928868	0.400646	0.484174	1.13542	-0.102775	0.104118	Idhc	NaN
-0.434157	0.551196	-1.71212	0.509637	0.657145	0.449384	0.601747	0.490312	0.755003	0.685817	0.405326	0.359481	0.164092	-1.79494	-2.05897	If122	NaN
0.529224	0.431755	-0.127935	0.778651	0.420661	0.503385	0.305854	0.388101	0.468166	-0.0918593	-0.0210195	-0.100963	-0.195557	-1.29395	-3.07108	If140	NaN
1.15119	0.0877319	1.66048	0.351196	-0.082472	-0.99795	-0.899367	-1.00538	0.562466	-0.22558	-0.192962	-1.45204	-1.0254	1.03792	0.941692	If1Ax	NaN
-0.620975	-0.567736	1.39238	-1.40587	-0.725776	-0.291019	0.132028	1.04264	-0.833647	-0.775294	0.222314	0.479005	1.5431	-0.772194	1.52915	If23B	NaN
0.732669	0.241512	1.13479	0.553116	0.37105	-0.15992	-0.126432	-1.35252	-0.0953266	-0.539926	0.139052	-1.15162	-1.47395	0.174231	1.08852	If2A	NaN
1.05839	0.141865	1.41305	0.490739	0.298861	-0.0513325	-0.951855	-1.40819	0.350076	-0.328064	-0.255976	-0.235004	-1.52156	0.107972	0.560518	If2B	NaN
0.584989	0.254588	1.27511	0.375895	0.403963	-0.202176	-0.603635	-1.25737	0.333332	-0.0467878	-0.653998	-0.795491	-2.17756	0.579692	1.65233	If2G	NaN
0.965232	0.20045	1.245	0.500941	0.360715	-0.18277	-0.990483	-1.83109	0.440727	0.238943	-0.311709	-1.19285	-1.65975	1.01975	1.10756	If2P	NaN
0.839094	-0.0551804	1.40445	0.389719	0.268664	-0.355514	-1.02209	-0.868509	-0.166705	-0.352186	-0.556683	-1.23176	-1.13788	1.1455	1.49887	If4A1	NaN
0.618302	0.0113296	2.50886	-0.414407	-0.462341	-0.529521	-0.272341	-0.673587	-0.302219	-0.410354	-0.507479	-0.234942	-0.510845	0.48542	0.432034	If4A2	NaN
0.941934	0.192817	1.45616	0.530376	0.267547	-0.303478	-1.10254	-1.64007	0.324194	0.201312	-0.429188	-0.998049	-1.78721	1.15402	1.07792	If4G2	NaN
0.397803	-1.02385	1.2715	0.0625321	-0.192409	0.292712	-0.444101	-0.318876	-0.244428	0.141679	-0.244283	0.324493	-0.253009	0.544818	-0.329677	If4G3	NaN
0.169425	0.347719	1.97911	-0.482115	-0.37455	-0.583979	-0.470814	-0.706203	-0.33808	-1.00632	-0.376146	-0.822062	-0.801178	1.6517	1.85397	If6	NaN
0.266342	0.335785	-0.399318	0.280242	0.600199	0.68654	-1.2631	0.0976849	1.17525	-0.37904	0.425225	-0.037666	-0.0764081	-0.872542	-1.04066	Ift43	NaN
-0.380522	1.22721	0.632179	-0.65211	0.484281	-0.440195	0.594912	-0.417863	0.692025	0.179924	-0.715527	-0.0465578	-0.815245	-0.295077	-0.396724	Ikbl1	NaN
-0.917653	-0.466265	-0.087032	-1.34449	-1.32354	0.0741211	0.496348	1.7312	-0.942551	0.152806	0.249562	0.696472	1.54526	-0.388168	1.13637	Ilf2	NaN
-0.860241	-0.533622	-0.144846	-1.26869	-0.908373	0.0598738	0.647271	1.65731	-0.622319	-0.708224	0.52624	1.03798	1.7413	-0.219801	0.0465937	Ilf3B	NaN
-0.410391	0.0864887	-0.349343	0.21258	-0.565688	-0.269703	0.731626	0.0154251	-0.138673	1.98677	0.125854	0.634467	-0.230038	-1.0307	-0.615671	Ima1	NaN
0.53402	0.856815	-0.45507	0.406197	0.207417	-0.0537139	0.425702	-0.119951	-1.00097	0.938959	-0.134912	-0.363009	-0.550246	-1.42858	0.136873	Ima2	NaN
-0.0292606	0.390852	-0.342905	0.129518	0.0843167	0.34266	0.408318	0.531213	-0.384333	0.363548	0.550649	0.387264	0.538493	-2.58632	-0.888912	Ima7	NaN
-0.693814	0.0182318	-1.08309	-0.355776	-0.0932762	0.550662	1.10491	1.08508	-0.336874	0.291991	0.690988	1.04651	1.19043	-1.14923	-2.44437	Imb1	NaN
-0.217152	-0.0193745	0.0361686	-0.408003	0.374982	0.770825	-0.595173	-0.253055	-0.727433	-0.711665	0.742519	-0.0461228	0.504119	0.248877	0.404085	Imp3	NaN
0.128297	0.677439	0.0997495	-0.653642	0.244342	0.258742	0.52088	-0.42638	-1.32193	0.513111	0.450861	0.382133	0.454985	-1.5129	-0.0988234	Imp4	NaN
0.0784175	2.25584	0.480043	-0.433041	-0.105214	0.335358	-0.640193	0.470745	-0.656785	-1.0937	-0.85588	-0.0356035	0.181457	-0.192441	-0.602982	In80B	NaN
-0.744387	-0.162589	-0.530997	-1.13602	0.724142	1.18881	0.725902	0.596727	-0.896106	0.25313	0.825194	0.311298	1.09372	-0.931337	-1.53801	Incea	NaN
-0.86037	-0.470473	-0.376482	-1.16363	0.642225	0.762064	0.801665	0.486052	-1.00948	-0.260536	0.724947	0.173023	1.25511	1.19233	-1.8368	Inceb	NaN
-0.355831	-0.505843	-0.932517	-1.07182	0.396442	0.00843996	0.605742	1.42549	-0.523368	-0.514236	0.0968066	-0.0423102	2.13155	0.0855974	-0.660844	Ing2	NaN
0.499031	1.33751	1.31314	0.0078706	-0.734907	-0.262714	-0.870771	1.49339	-0.542166	-0.198812	-0.772475	-0.360614	-0.173651	-0.935043	-0.727305	Ing3	NaN
0.522056	1.71986	1.31189	-0.95416	0.48543	0.220963	0.134833	0.459393	-0.789326	-1.05345	-0.909613	-1.21561	-0.830314	0.381078	-0.783113	Ing4	NaN
0.652406	1.54748	1.11576	-0.0267697	-0.413345	0.279488	-0.918339	1.06379	-0.176389	-0.558046	-1.58469	-0.351713	-0.748617	0.0137503	-0.994921	Ino80	NaN
-0.600059	1.14406	1.29929	-1.37031	-0.999976	-0.366681	-0.0174204	1.32425	-1.41487	-1.1693	-0.544993	-0.137373	0.809706	1.15438	0.751563	Int1	NaN
-0.78842	1.17101	0.87664	-1.45688	-1.06276	-0.522566	0.100106	1.36771	-0.97688	-0.931859	-0.244681	-0.0532801	0.948607	0.337656	1.34064	Int10	NaN
-0.513438	1.33909	0.980989	-1.05674	-0.832588	-0.310295	-0.106429	1.08667	-1.46897	-1.51683	-0.367484	-0.0339986	0.739869	1.53905	0.325344	Int11	NaN
0.0343607	1.2489	1.52223	-1.13837	-0.875131	-0.524846	-0.199786	0.794758	-1.34934	-1.48625	-0.583048	-0.304615	0.553572	1.42154	0.598655	Int12	NaN
-0.110293	1.39795	1.66456	-1.09844	-0.745044	-0.364612	-0.240402	1.03906	-1.3884	-1.62347	-0.688484	-0.366032	0.712787	0.767875	0.5287	Int2	NaN
-0.693578	1.08763	1.09441	-1.36853	-1.03491	-0.411205	-0.0121493	1.2803	-1.43366	-0.79064	-0.375929	0.236135	1.01722	0.458277	0.965971	Int3	NaN
-0.299656	1.15745	1.1201	-1.2914	-0.963709	-0.374811	0.1397	1.32051	-1.67595	-1.27	-0.452771	0.0561994	0.939521	1.04083	0.284581	Int4	NaN
-0.324812	0.290968	0.346182	-1.1527	-0.532831	-0.252229	-0.155786	0.48858	-0.877422	-0.896108	-0.0925455	0.259077	0.653362	1.84809	0.829054	Int5	NaN
-0.28849	-0.0687108	1.23739	0.27557	0.0916997	-0.481542	-0.623115	0.0929811	0.238539	0.607598	-0.3803	-0.0688139	-0.510288	-0.0179467	-0.183164	Int6	NaN
-0.53059	1.21988	1.52118	-1.05921	-0.843495	-0.606215	0.11113	1.17886	-1.27074	-1.3128	-0.76766	-0.433524	0.573708	1.30051	0.588445	Int6A	NaN
-0.449853	1.34919	1.14913	-1.32332	-0.901747	-0.269876	0.059514	1.1521	-1.69386	-1.37038	-0.369344	0.137419	0.656151	1.21021	0.409625	Int7	NaN
0.0433215	1.36406	1.56631	-1.12268	-0.948153	-0.54273	0.000876309	1.05657	-1.45995	-1.6105	-0.554751	-0.0949385	0.73058	0.697437	0.402036	Int8	NaN
-0.446707	1.2784	1.12321	-1.22346	-0.761341	-0.416967	-0.00555258	1.23237	-1.44479	-1.33409	-0.504731	-0.182011	0.809815	0.622798	0.993062	Int9	NaN
0.0271747	0.469516	0.921897	-1.16326	-0.273941	-0.93837	-0.564218	-1.49182	-0.82792	0.666339	0.995882	0.628367	-0.111636	1.81412	0.852219	Ipo5	NaN
0.776781	0.328835	0.737549	-0.635286	-0.648764	0.447742	0.426104	0.600854	0.0730459	0.0513918	-0.322069	0.482241	-0.818767	-1.10208	-1.07551	Ipo7	NaN
-0.599158	-1.17297	-0.553759	1.22352	0.0331589	0.6571	0.549726	-0.317601	1.47078	0.23024	1.04471	0.394589	-0.90456	-1.10003	-0.895755	Ipp2	NaN
0.802053	0.809347	0.477285	-0.214522	0.316594	0.627308	0.293602	0.61968	-0.811778	0.31125	-0.767503	0.159981	-1.20382	-1.81403	-0.84923	Iqcc	NaN
0.0308959	0.283376	0.243261	-0.296615	-0.161535	0.139489	-0.567707	0.440901	-0.439095	0.27997	0.0649312	0.0739224	0.40485	0.99241	-1.52641	Iqce	NaN
0.325149	-0.144067	0.0312082	0.598309	0.114912	0.861712	-0.636218	-0.0676232	0.234302	-0.612993	-0.907503	-0.708001	-0.288596	0.791045	0.0472366	Isoc1	NaN
0.207164	-0.107824	0.0709105	2.16215	-0.428296	-0.312872	-0.807758	-1.04748	0.593137	-0.106359	0.0605801	-0.473738	0.2922	0.177961	-0.191777	Isy1	NaN
-0.0715909	0.224769	-0.483456	0.750189	0.31195	0.391827	0.0194166	-0.302117	-0.374148	-0.683396	0.387052	-0.140181	0.0482887	-0.530364	0.17143	Itb1A	NaN
-0.231941	0.126554	-0.43981	0.0839073	-0.0411978	0.337028	0.734276	1.16903	-0.532044	-0.946586	-0.350992	0.570101	1.12763	-1.43212	-0.753116	Itl1B	NaN
-0.509935	-0.118584	-0.250025	-0.710811	1.15908	0.618182	0.436806	-0.894923	-0.574731	-0.773285	1.1444	0.951795	0.841957	-0.461114	-0.768742	Itpr1	NaN
0.204201	1.45843	1.25665	-0.612253	0.256316	0.386692	0.481614	0.751233	-1.00595	-0.595689	-0.30808	-0.434933	-0.334511	-0.548989	-2.34903	Jade2	NaN
-0.39303	1.56548	1.58527	-0.350667	-0.684434	0.429661	0.331283	0.777513	-1.53899	-1.14715	-0.236043	-0.536378	-0.0583916	-0.343907	-0.487243	Jade3	NaN
-0.746765	1.58487	-0.169349	-0.0875106	0.148475	0.173033	0.565811	1.31541	-0.537795	-0.871495	-1.78533	0.154176	-0.364989	-0.0913773	-0.215151	Jhd2C	NaN
-1.04795	-0.30703	-0.178534	-0.630746	0.297394	0.573963	0.855644	0.736836	-0.183932	0.72205	0.322204	1.05305	0.22536	0.281273	-2.81944	K0020	NaN
0.274155	-0.457672	0.24997	0.341789	-0.404159	-0.227789	-0.172098	-0.287418	0.229219	0.0280964	-0.0167621	-0.15831	0.0979171	0.682579	0.0482206	K0090	NaN
1.07773	-0.429213	-0.0913878	0.325839	-0.22068	-0.0133429	0.223455	0.0439292	1.60131	-0.327233	-0.734269	-0.535164	0.110637	-0.832563	-0.504499	K0284	NaN
-0.563873	0.643123	1.19991	-1.42475	-0.531099	-0.114146	0.0779053	0.840287	-1.45201	-1.96486	0.0814954	0.029	0.459827	1.53042	1.14631	K0947	NaN
0.287624	-0.220079	0.514008	-0.259215	-0.0531469	-0.0504889	-0.53831	0.115922	-0.20974	0.893876	-0.301383	-0.267466	0.0796378	-0.610264	0.68692	K1C18	NaN
0.514085	-0.211363	0.178516	-0.0704215	-0.606411	-0.397927	0.0640904	0.183734	-0.493368	0.25562	-0.306864	0.404472	-0.50194	0.616934	0.486075	K2C8	NaN
-0.246212	-0.495911	-0.351966	-0.054698	0.425591	-0.228154	0.314594	0.00365005	-0.302949	0.807645	-0.479742	-0.420057	1.09411	-0.0272994	0.172436	Kap0	NaN
-0.618542	1.52297	0.679612	-1.20138	-0.467434	-0.0248458	-0.0506725	1.76813	-1.0092	-0.619207	0.248488	0.00748691	0.658687	0.17893	-1.60897	Kat2A	NaN
-0.85224	1.5441	0.66846	-0.0904926	-0.0217524	0.107573	0.521632	1.46554	-1.51617	-0.438337	0.0207428	-0.251306	0.213058	-0.813808	-1.67126	Kat5	NaN
0.615774	1.69075	1.70166	-0.694067	-0.16915	-0.219339	-0.141111	0.546214	-1.20402	-1.26959	-0.427708	-0.569753	-0.705803	1.01226	-1.27636	Kat6A	NaN
0.303241	1.2638	1.10488	-0.169212	0.295337	0.357847	0.3718	0.594812	-1.51454	-0.666914	-0.308684	-0.240941	-0.190898	0.262999	-2.83768	Kat7	NaN
-0.142002	0.929127	-0.13964	-1.05828	0.705089	-0.433404	-0.657117	1.23918	-0.249494	0.325341	0.189354	0.791063	0.98807	-1.41315	-1.22179	Kat8	NaN
-0.392449	-0.914556	-1.12188	-0.0286712	1.46334	1.20771	0.587364	0.0258849	0.760458	-0.278788	0.619755	0.0650622	-0.0112815	-0.263202	-1.99433	Kc1A	NaN
-0.411671	0.845324	0.247914	0.819609	-0.51082	0.581291	-0.266948	-0.223075	0.606455	-0.724131	-0.201868	-1.02655	-0.459639	0.819192	-0.455627	Kc1D	NaN
0.170385	0.171971	0.340532	0.170275	0.338318	0.244811	0.16319	0.163437	0.237218	0.0153075	0.0432498	0.16554	0.021744	0.448679	-3.2823	Kc1E	NaN
-0.250952	-0.251557	0.270632	-0.491181	-0.152004	-0.208917	-0.262217	-0.245041	-0.1481	-0.801658	-0.224654	-0.519844	0.209254	0.123786	3.48287	Kcc2G	NaN
-0.459689	0.0175531	0.592331	-0.561303	0.344205	-0.150727	-0.111458	0.437135	-0.702443	0.154493	1.10231	0.22329	-0.06772	0.0980065	-0.951999	Kcma1	NaN
-0.220974	-0.367409	0.619174	0.0396905	0.172881	-0.947288	0.750349	0.587603	-0.49039	-0.162383	0.0177197	0.211365	0.632711	-0.185447	-0.868945	Kcrb	NaN
-0.385569	0.25384	-0.418635	-1.08124	0.479959	0.300211	0.538194	-0.0748191	-0.179757	-0.384218	-0.170433	0.300868	0.699649	0.701843	-0.450545	Kdm1A	NaN
0.655003	1.6425	1.25156	-0.217568	0.219298	-0.241648	0.01494	0.645577	-1.16791	-0.563487	-0.292718	-0.51446	-1.39668	0.667624	-2.02524	Kdm2A	NaN
0.408498	0.88634	0.864825	-0.0614962	0.245906	0.125258	0.0326604	0.149704	0.119974	0.0518384	-0.0283933	-0.220919	-0.56812	0.780338	-3.67031	Kdm2B	NaN
0.8957	-0.602547	-0.141855	1.08502	-0.111053	-1.01952	0.0412666	-0.0129236	-1.01861	-0.105281	-0.596076	0.300341	0.975903	-0.0889589	0.353888	Kdsr	NaN
0.686225	0.365314	-0.213338	0.413946	0.49868	0.339898	0.124777	0.226601	0.501352	0.346664	0.390085	-0.00728562	-0.205978	-0.504483	-3.77649	Kf22B	NaN
-0.554878	-0.133748	-0.183066	-1.41216	-0.220825	0.822549	0.987398	1.59128	-1.23249	-0.859339	0.400769	0.724436	0.718817	0.127504	-1.07509	Ki67	NaN
0.0843062	-0.864487	-0.774855	0.625729	0.882489	0.633575	0.179851	-0.713437	0.638844	0.856172	0.783278	0.7296	0.596053	-0.693936	-2.98091	Kif2A	NaN
0.247244	-1.01304	-0.555405	0.499125	1.19491	0.641682	0.12386	-0.732884	0.431464	1.25081	0.95028	0.555752	-0.464006	-0.427531	-2.83744	Kif2C	NaN
-0.297483	0.587859	-0.918144	-0.443036	0.900497	1.4117	1.4425	1.00196	-1.11237	-0.722449	-0.234441	-0.331626	-0.918868	-0.773155	-0.821561	Kif4A	NaN
-1.01868	-0.813125	-0.599878	-0.914047	0.092898	0.601936	0.839781	1.37793	-0.524987	-0.380978	0.771635	1.33136	1.32771	-0.753316	-1.19384	Kin17	NaN
-1.68678	0.119702	0.211423	-0.204199	-1.01508	-0.113668	-0.0799181	0.370472	0.0520642	0.47963	1.05867	1.25653	1.26704	-0.25845	-0.658077	Klhl7	NaN
1.08413	0.0551819	1.705	-1.06052	-0.517391	-0.621428	-0.494047	-0.919237	-0.162134	-0.825533	0.606535	-0.178024	1.02876	0.287034	0.267776	Kpym	NaN
-0.6404	0.328061	0.100932	-1.53325	-0.351565	0.231275	0.578018	1.5104	-0.0481038	-0.521601	0.395425	0.369755	1.38767	-0.871058	-1.01005	Kri1	NaN
-0.106256	0.404141	-0.494703	-0.668858	0.929474	-0.368042	-0.000228763	-0.550785	0.458035	-0.489721	0.404802	0.867996	0.834255	0.226104	-1.16113	Krr1	NaN
0.280243	0.136299	0.441509	0.249067	0.332427	0.569407	0.432476	0.204401	0.315402	-1.11235	0.31563	0.547053	0.264297	-1.06197	-2.79583	Ktn1	NaN
-0.525871	0.186523	-0.284684	-0.335563	-0.204268	0.226821	0.313837	1.03849	-0.139166	-0.000896659	0.390911	0.50202	1.19976	-0.367681	-2.13865	L14Aa	NaN
-0.252272	0.463195	-0.268205	-0.492599	-0.288391	0.415271	0.653168	1.69386	-0.91011	-0.0750875	0.0994001	0.428251	0.868983	-2.28593	-0.690882	L14Ba	NaN
-1.47033	-0.615969	-0.649779	-0.803491	-0.273199	0.829952	0.491814	0.821849	0.090816	0.51962	0.787988	1.16724	1.68652	-1.40176	-0.624884	Lab	NaN
-0.247939	-0.342006	-0.629469	-0.581735	0.229751	0.839511	0.852301	0.990564	-1.43519	-0.945011	0.584519	0.612764	0.89696	-0.89073	-0.30462	Laml1	NaN
0.085934	-0.0787139	-0.642286	-0.0917341	0.190818	0.594789	0.762884	0.657078	0.146151	0.126358	0.57505	0.740031	0.853549	-1.23218	-3.18065	Laml3	NaN
0.0554557	0.0798585	-1.15227	0.14004	0.405258	0.570968	0.861888	0.80113	0.315463	-0.127036	0.249966	0.452376	0.367431	-1.46522	-2.14276	Lap2B	NaN
-0.574019	-0.402561	-0.72085	0.676759	0.483349	0.287646	-0.198271	0.160563	-0.868274	0.15054	0.892463	-0.320503	1.24694	-0.284539	-0.433445	Lar4B	NaN
-0.582882	-0.268273	0.0280882	-0.558459	-0.31243	0.415546	0.747809	1.18932	-0.392363	-0.259806	0.655122	0.924538	1.48441	-0.458351	-2.83183	Larp7	NaN
-0.0732802	0.193299	1.18565	-1.2534	-1.06285	-1.23618	-0.896115	-0.707102	-0.452532	0.822239	0.412122	0.606431	1.04948	0.800339	1.89523	Las1L	NaN
0.774783	0.635699	0.97696	0.208303	-0.597294	-0.455018	-0.955954	-0.69424	0.193609	-1.13913	-0.673308	-1.06646	-0.735873	1.54056	2.02296	Lc7L2	NaN
-0.762557	0.313403	0.233749	-0.133078	0.822272	0.0336776	0.438827	-0.715756	-1.28148	0.12097	0.293698	-0.179174	0.0567228	0.330341	0.351539	Lc7L3	NaN
0.38214	-0.133605	2.90669	-0.472692	-0.294462	-0.484452	-0.497537	-0.167853	-0.0241738	-0.480743	-0.471574	0.0308799	-0.463679	-0.018918	-0.222765	Ldha	NaN
-0.700569	0.183449	0.919503	0.158069	-0.0284278	-0.168499	0.623397	0.401423	0.607722	-0.731832	0.216338	0.553402	0.681761	-1.3915	-1.78702	Ldhb	NaN
-0.00920817	0.380558	-0.602671	0.37951	-0.152714	0.478392	-0.597049	0.571009	0.570326	-0.545354	0.00784868	0.109222	0.161351	0.197015	-1.09751	Lef1	NaN
0.594526	0.115517	-0.605323	0.0923393	0.118092	0.561922	0.396218	0.345986	0.288926	0.462165	0.379923	0.565213	0.660507	-1.5054	-3.01037	Lemd1	NaN
0.146557	-0.318859	0.685383	-0.113213	-0.305056	-0.0681613	-0.132179	0.197349	-0.995455	-1.23203	-0.827415	-0.559244	-0.713219	1.46308	2.74187	Leng8	NaN
-0.123805	0.864978	1.73175	-1.18933	-0.677087	-0.227042	-0.628676	-0.00115656	-0.338364	-0.964203	-0.19036	-0.20607	-0.46191	1.52279	0.971949	Leo1	NaN
0.899106	0.425135	-0.17635	0.858134	0.0375929	-0.620624	-1.05943	-1.02092	0.978477	-0.462418	-0.878788	-0.89625	-0.440715	0.392249	2.18392	Lima1	NaN
-0.123836	-0.153349	-1.30842	-0.419759	-0.305779	0.192081	-0.177674	-0.188017	0.99437	0.500055	1.03269	1.00415	1.27921	0.0966496	-1.59411	Lis1	NaN
-0.691836	0.200127	0.0357164	0.425828	-0.268536	0.217498	0.199439	0.417337	-0.629389	0.46509	0.488679	0.601112	0.611383	-0.728544	-1.52243	Lkap	NaN
1.18705	-1.04835	0.674913	-0.0134851	-0.354365	0.883458	-0.0844618	-0.260039	-0.750992	-0.0387595	-0.200179	-0.271476	0.31569	-0.140257	-0.226987	Llph	NaN
1.19246	-1.52059	-1.29385	0.85067	0.652129	0.51386	0.125141	-0.734655	0.989863	0.899622	0.78804	0.573035	0.0455881	-1.54958	-1.46011	Llr1	NaN
0.0604442	0.168989	0.108556	-0.501465	1.03278	0.207477	-0.518566	0.422084	-1.13459	0.352392	-0.00177851	-0.177832	0.148312	0.0633426	-0.556914	Lman1	NaN
0.648087	-0.488596	0.242557	0.327284	0.764813	0.182084	-0.459295	-0.136278	-0.496534	0.446482	-0.63757	-0.275595	-0.525059	0.592697	-0.545296	Lmna	NaN
0.140935	0.0949027	-1.09495	0.236096	0.672159	-0.0359344	0.62116	0.303099	-0.679692	0.282008	-0.237594	-0.375037	-0.775931	0.625122	-0.0888357	Ln28B	NaN
0.469581	0.432906	0.163089	0.422407	0.378996	0.630933	0.479726	0.480069	0.476351	-1.78628	-0.677976	0.11473	0.125324	-0.130657	-2.73177	Lnp	NaN
0.370142	0.0327376	-0.292154	-0.795076	-0.485694	-0.398278	0.0209022	-0.531797	1.99227	1.01306	-0.0489049	-0.0455364	-0.157085	0.0158263	0.00266558	Lrc42	NaN
-0.176053	0.421588	0.331668	-0.908804	-0.696866	0.0514797	0.249395	0.752473	-0.754013	1.00751	0.950102	0.998674	0.798189	-1.27864	-1.75499	Lsm10	NaN
-0.944068	0.372414	-0.659374	-1.56457	-0.68298	0.206175	0.480019	1.3037	-0.0328995	0.417142	1.10648	1.46697	1.14406	-0.332172	-1.78468	Lsm11	NaN
0.024058	0.774122	-0.354614	-0.0774746	0.173812	-0.475122	-0.0798099	0.0797331	-0.833234	0.298291	-0.0311633	-1.08643	0.441045	1.50029	-0.375071	Lsm4	NaN
0.10393	-0.0881373	-0.384205	-0.354991	-0.584436	-0.0969678	-1.02426	-0.583298	0.79611	-0.13573	-0.0641633	-0.0296137	0.217738	0.47234	2.75981	Luc7L	NaN
0.639531	0.0872303	1.57743	-0.218004	0.0340195	-0.357772	-0.522466	-0.778695	-0.423423	-1.02561	-0.662167	-0.848128	-1.32566	1.45695	2.21301	Lyar	NaN
0.532034	0.220826	-0.187338	-0.189357	0.645828	0.241941	-0.631646	0.0747652	-0.000930041	0.647614	-1.41983	0.0529994	-0.703846	0.185582	0.295674	Lyric	NaN
0.892324	0.891175	1.36988	0.215802	0.117059	-0.192419	-0.380884	0.048893	-0.412545	-0.781178	-0.801668	-1.73719	-2.08065	1.11443	0.749696	M18Bp	NaN
-0.0885313	-0.534865	-0.218589	-0.322485	0.227718	-0.422843	0.505669	0.761267	-0.51086	0.0728135	0.289736	-0.36656	0.645816	0.132814	-0.140215	M4K4	NaN
-0.184867	1.17788	1.36802	-1.13713	-0.834529	-0.565292	-0.272074	1.11146	-1.26283	-1.3017	-0.789393	-0.343184	0.736095	1.558	0.518403	M89bb	NaN
-0.298307	0.243	1.54818	-0.118575	-0.98242	-1.28655	-0.954891	0.15878	0.143203	-0.516184	-0.547983	-0.329577	0.164248	2.36044	0.98022	Mat1	NaN
0.524782	-0.37807	1.12066	-0.132991	-0.483447	-0.0409366	-0.48649	-0.0773372	-0.270205	-0.822178	-0.585882	-0.722415	-1.02023	0.493743	2.8656	Matr3	NaN
0.0216275	-0.154232	-0.430212	-0.123857	-0.168634	0.376059	0.0584569	0.586248	0.100158	0.0223702	0.446668	-0.266325	-0.518718	-0.0763309	0.0715675	Max	NaN
-0.111158	-0.726668	0.949597	-0.160792	-0.0390427	0.547405	-0.390899	0.0294538	-0.0857124	0.0542372	0.641016	-0.633617	-0.207031	0.496799	-0.396222	Mbd1	NaN
0.0184076	0.516256	0.269837	0.0924138	0.164364	0.0622983	0.00961134	0.67887	-0.00779842	0.0933918	0.0813305	0.16303	0.379953	0.773195	-3.89918	Mbd3	NaN
-0.555907	1.73345	0.376502	-0.597781	-0.170292	0.352452	0.264361	1.8066	-0.487778	-1.31656	-0.316121	-0.379154	-0.376184	-0.33969	-1.06369	Mbtd1	NaN
-0.5524	0.241224	0.0140297	-0.199477	0.280503	0.418901	0.36491	0.25635	-0.411949	-0.00151703	0.703142	0.806294	1.02487	0.360733	-3.5803	Mcaf1	NaN
0.763904	-0.0314296	0.969968	0.825812	-0.943338	-0.6114	0.292231	0.411849	-0.81022	0.216056	0.197685	-0.41174	-0.257209	-0.806971	-0.364396	Mcaf2	NaN
-0.484971	1.66814	1.70466	-0.532272	-0.508524	-0.4584	0.0232547	0.609853	-0.407501	-0.212946	-0.0597323	-0.611688	-0.909327	0.626193	-1.12066	Mce1	NaN
-0.248767	-0.0161469	-0.506043	-0.0308265	0.0434403	-0.0746533	0.378	-0.304323	-0.0486462	-0.188319	-0.537342	-0.26051	0.886024	-0.738122	1.89934	Mces	NaN
-0.574244	1.32385	-0.273126	-1.15965	-0.332822	-0.773718	0.163632	1.22441	-0.121822	-0.0681656	0.324659	0.131907	0.601087	0.116507	-0.448608	Mcl1B	NaN
-0.411596	-0.0673205	0.631155	0.21722	0.0812007	-0.703053	0.18106	-0.0804537	-1.34334	0.301393	0.593261	-0.346197	-0.0665492	0.289359	0.774456	Mcm8	NaN
-1.25644	-0.121586	-0.998868	0.434762	0.465556	1.33587	0.661521	-0.530121	-0.935671	-0.861748	0.130084	0.787098	1.35581	-0.270256	-0.192899	Mcm9	NaN
0.176683	-0.17551	-0.338651	0.302027	0.469064	0.462298	0.366691	0.15971	0.315736	0.348576	0.468386	0.344517	0.330314	0.174802	-3.87875	Mcph1	NaN
0.167287	-0.00112292	-0.202947	0.309299	-0.624189	-0.564421	0.478647	-0.169546	0.192235	-0.375108	-0.088904	1.75859	-0.0958949	0.297514	-0.879108	Md13L	NaN
-0.52892	1.29499	0.530011	-2.03171	-0.880997	0.104781	0.604834	1.43385	-1.08015	-0.604097	0.354642	0.476962	0.660573	-0.959855	0.449482	Md27A	NaN
0.364984	0.0925107	0.170274	0.300465	0.295608	0.281857	0.232246	0.121008	0.358334	0.24268	0.28344	0.189192	0.155441	0.300723	-4.00841	Mdc1	NaN
-0.453601	0.217672	-0.451376	-0.729446	0.471191	0.503039	0.659219	0.712375	0.0934499	-0.201792	0.180051	1.05336	-0.398397	-1.22694	-0.738499	Mdhc	NaN
-0.4717	0.395136	0.894467	-0.0924147	-0.525432	-0.375708	0.949788	0.690515	0.0227302	-0.743986	0.110322	0.0309226	-0.236734	-0.817148	-0.318974	Mdhm	NaN
0.0212142	0.62718	1.15427	-1.58355	-0.966133	-1.17305	-0.72101	-0.517717	-0.824205	0.15489	0.541631	0.669183	1.04887	1.76546	0.855894	Mdn1	NaN
-0.251163	1.33654	0.530675	-0.946253	-0.622842	0.106464	0.150496	1.53393	-0.561815	-1.21583	0.262663	-0.1387	0.499619	0.0959585	-1.39235	Med1	NaN
-0.284335	0.831491	0.66363	-0.835623	-0.376437	-0.104746	0.240242	0.906855	-0.58853	-1.76424	0.385855	0.35729	0.478732	-1.00618	0.748969	Med10	NaN
0.152575	1.01837	0.904521	-0.58698	-0.249631	0.0959419	0.491282	0.949841	-0.6533	-0.381551	0.250068	0.330827	0.373775	-1.6451	-1.97595	Med11	NaN
-0.141362	1.29887	0.959588	-1.2314	-0.645441	-0.126596	0.216615	1.56787	-1.56068	-1.77836	-0.217924	-0.0233503	0.784135	-0.261506	0.526815	Med12	NaN
0.0776094	0.801149	0.633815	-0.767382	-0.47195	-0.116447	0.319246	1.43982	-1.21138	-1.30363	0.311875	0.625804	0.6418	-0.235252	-1.38369	Med13	NaN
-0.760602	0.914796	0.650908	-2.19336	-1.07792	-0.0878372	0.529717	1.3541	-1.14895	-0.545657	0.454694	0.732062	0.873439	-0.0253812	0.553376	Med14	NaN
-0.501747	1.17374	0.924231	-1.97244	-0.998653	-0.388505	0.232509	1.07486	-1.64798	-0.408108	0.454793	0.538999	0.801897	0.0589926	0.809418	Med15	NaN
-0.705321	0.979318	0.873553	-1.86341	-0.986859	-0.217637	0.52815	1.30371	-1.68803	-0.787778	0.300297	0.570224	1.01587	0.443271	0.26414	Med16	NaN
-0.521401	1.20339	1.00364	-2.07129	-1.09707	-0.210698	0.17553	1.28325	-1.21838	-0.698537	0.289598	0.597133	0.824466	0.0804195	0.438165	Med17	NaN
0.28265	0.0323788	1.46095	-0.385719	-0.332549	0.0634442	-0.424013	1.09618	0.0149673	-1.06875	-0.301377	0.84392	-0.791914	-0.503579	-0.584368	Med18	NaN
-0.156524	1.08581	0.700501	-2.14241	-1.00151	-0.213812	0.267033	1.03084	-1.134	-0.566054	0.226296	0.271681	0.661774	0.63861	0.475118	Med19	NaN
-0.548991	1.21322	0.894475	-1.68845	-1.14515	-0.0308965	0.445071	1.49821	-1.46299	-0.891263	0.191206	0.509723	0.587927	-0.202533	0.417948	Med20	NaN
-0.713406	0.977878	0.822579	-1.8802	-0.572317	-0.0972736	0.304987	1.17146	-0.807812	-0.289578	0.47098	0.626022	0.915901	-0.32067	-0.613127	Med21	NaN
-0.857516	1.08214	1.08989	-1.58588	-1.27477	-0.377726	0.379352	1.53834	-1.12548	-0.721652	0.152247	0.300166	0.554479	0.516764	0.331703	Med22	NaN
-0.979381	0.905157	0.336037	-2.04861	-0.946044	-0.218395	0.53973	1.4572	-1.3348	-0.108391	0.517141	0.917752	1.09993	0.169653	0.0111271	Med23	NaN
-0.811195	1.02045	0.49253	-2.14862	-0.814381	-0.0629172	0.640717	1.4038	-1.20529	-0.40274	0.356659	0.739829	0.778057	-0.428938	0.535242	Med24	NaN
-0.706639	1.26928	0.730105	-1.85536	-0.757064	0.189316	0.153843	1.11197	-1.18648	-0.408139	0.649726	0.695478	0.814751	-0.707081	-0.0388369	Med25	NaN
-0.869448	1.03335	0.692806	-2.21794	-1.1864	-0.47671	0.141216	1.08276	-0.771528	-0.403847	0.498239	0.686111	0.821786	0.819493	0.750239	Med26	NaN
-1.11619	0.754892	0.652932	-1.85662	-1.0772	-0.395139	0.346865	1.41674	-0.748707	-0.539695	0.385864	0.750644	1.19685	-0.174856	0.828195	Med28	NaN
-0.274056	0.966558	1.41959	-1.8163	-1.17178	-0.75009	0.165481	1.18409	-1.30542	-0.692405	0.172252	0.429106	0.666368	0.635828	0.462924	Med29	NaN
-0.27646	1.07413	0.729385	-1.1177	-0.913737	-0.461472	0.70404	1.13288	-0.764671	-0.614658	-0.954881	0.356934	0.16474	0.246225	0.404885	Med30	NaN
-0.591514	0.729053	0.88669	-1.78175	-0.222982	-0.00777183	0.292986	0.926459	-0.273287	0.34642	0.405242	0.465243	0.761104	-0.525267	-1.48767	Med31	NaN
-0.759529	0.78271	0.872642	-2.03466	-0.969095	-0.252901	0.18943	1.31315	-1.11157	-0.601789	0.116156	0.387091	0.500301	1.12188	0.732256	Med4	NaN
-1.11272	0.514111	0.00852901	-1.47117	-1.0334	0.0143465	0.527798	1.02894	-0.117331	0.121988	0.598585	0.591759	0.83425	0.0973731	-0.0952127	Med6	NaN
0.313251	0.691284	-0.752423	-0.685703	-1.08192	-0.168836	0.100439	0.0484672	-0.291821	0.357244	0.131241	1.23223	0.949307	-0.2051	-0.125847	Med7A	NaN
-0.768588	0.450474	0.351655	-2.45703	-0.955385	-0.247544	0.051161	0.84129	-0.118823	-0.245115	0.661097	0.833288	1.2326	0.516213	0.766031	Med8B	NaN
-0.0626703	0.543332	0.244357	-1.32118	-0.143763	0.561989	-0.258193	-0.0399972	-0.137262	-0.580703	-0.0526624	0.659446	-0.530793	0.156856	1.11995	Med9	NaN
-0.101131	-0.400568	0.289007	-0.0299334	-0.264207	-0.249134	-0.479531	-0.22106	-0.598611	0.0476604	-0.368168	1.54737	1.53633	0.470969	-0.693474	Melk	NaN
0.0881453	1.29883	1.03836	-0.406154	0.0882482	0.325745	0.540316	0.833043	-1.6767	-1.14783	-0.191816	-0.197743	-0.0211275	0.552254	-2.39242	Men1	NaN
0.313518	-0.0984817	-0.596455	0.373541	0.808542	0.0810062	0.183009	0.594888	-0.925944	0.321445	-0.373953	-1.48432	-0.8972	0.977344	0.169869	Mep50	NaN
-0.360192	-0.674473	0.186857	1.06829	0.163284	0.331449	0.0393045	-0.149722	0.181243	0.496119	-0.0347127	0.89871	-0.61233	-0.784768	-0.950662	Mfap1	NaN
0.142624	1.2634	1.30588	-0.597966	0.204177	0.042329	0.00135687	0.360554	0.0236646	0.0903269	-0.633214	-0.955887	-1.73289	1.34713	-1.76893	Mier1	NaN
-1.09191	0.191461	1.27381	-1.07089	0.00598499	0.142881	1.09105	1.17578	-0.913212	-0.667893	-0.637845	0.13893	0.879887	-0.729319	-0.361436	Mk16B	NaN
-0.569187	-0.399105	0.419062	-0.322434	-0.105953	0.047792	0.015384	-0.24035	0.267051	1.22682	0.715067	1.14396	-0.58567	-2.25624	1.02873	Mk67I	NaN
0.164994	-0.0756934	-0.985419	-0.451933	0.383502	0.720454	1.12651	0.399084	0.0532099	0.412015	0.39616	0.869748	0.641471	-1.9472	-2.13407	Mlecb	NaN
1.03506	0.400477	1.2426	0.11551	0.414911	0.102983	0.311773	-0.0289031	-0.385227	-0.776888	-0.474396	-1.05014	-1.74195	-1.51602	1.15208	Mlf1	NaN
0.895871	0.405719	1.77433	0.157261	0.400758	0.158213	-0.387986	-1.06224	0.32909	-0.802581	-0.834645	-1.09687	-1.65332	0.210953	0.72479	Mlf2	NaN
0.742978	-1.89728	-1.2277	1.19358	0.64135	0.575265	0.34712	-0.161692	1.25363	0.755688	0.235939	0.0795526	0.0384272	-0.686222	-1.96184	Mlh1	NaN
-0.297069	-0.267585	-0.584582	0.278944	0.402571	1.43106	1.61546	-0.720418	0.660807	-1.07159	-0.464302	-0.73466	-0.289545	-0.172514	-0.406039	Mlh3	NaN
0.26996	0.995149	0.855501	-0.19946	0.147325	0.323178	0.374832	0.579369	-0.395546	-0.446275	-0.200822	-0.231715	-0.113846	0.55242	-3.62535	Mll4	NaN
0.205628	-1.04711	-1.7158	0.629281	0.822117	0.783475	0.577543	-0.179212	0.536932	0.66868	0.751018	0.843646	0.681432	-1.96855	-1.61438	Mms22	NaN
0.162111	2.48844	-0.498987	-0.616885	0.298354	-0.991198	-0.0731331	0.0358159	-0.0462212	-0.70709	0.342807	0.325139	-0.0831636	0.194631	-1.09879	Mnd1	NaN
-1.3202	0.542528	-0.907642	-0.162377	0.926239	1.23619	0.85679	0.628541	-0.652035	-0.0367136	0.438321	0.419221	0.385539	-0.352886	-2.60154	Mo4l1	NaN
0.105845	-0.305557	-0.586673	0.587252	-0.309488	-0.296032	1.04493	0.04749	-0.273644	-0.324602	0.875041	0.281742	-0.181052	-0.35701	-0.404161	Mogs	NaN
-0.850011	0.213066	-0.111995	-0.85755	-0.266233	0.488571	1.14103	1.87632	-0.938917	-0.172967	-0.0212989	0.664391	0.92155	-0.585965	-2.04439	Mov10	NaN
0.374114	0.085822	0.472001	-0.570453	-0.613669	0.301627	0.211518	0.50047	-0.436601	0.129847	-0.126741	-0.419028	0.538328	-0.366392	-0.334652	Mpcp	NaN
-0.0599771	0.950579	-0.0191732	0.279281	0.609417	0.57866	0.137179	-0.150448	0.136271	0.517275	-0.0606044	0.229867	-0.800154	-1.09877	-2.02458	Mpp10	NaN
0.0683196	-0.0344425	-0.164642	0.299799	0.423049	0.405579	0.246941	0.0905553	0.501171	0.590279	0.460828	0.394258	0.263641	-0.055606	-3.93478	Mre11a	NaN
-0.975356	1.34952	0.317272	-1.42387	-0.51058	-0.0105616	0.842275	1.58951	-0.882308	-0.420839	0.308574	0.165246	0.513957	-0.0761547	-1.17941	Mrgbp	NaN
-1.18578	0.293856	1.01542	-0.974642	-0.516209	-0.0240919	0.0905763	0.69115	-1.23376	-0.0450791	0.353604	0.967931	0.846271	-0.548608	0.4726	Mrt4	NaN
0.500068	0.621701	0.839261	0.0930133	-0.955621	0.130078	0.484623	-0.256195	0.0853931	-1.6055	0.0994222	-0.569169	-0.690677	0.391308	0.346654	Ms18A	NaN
0.707862	0.883149	1.05076	0.125828	0.184789	0.731507	0.322784	0.589538	-0.517986	-1.1244	-1.40445	-1.60555	-1.37299	-0.252908	0.149993	Ms18B	NaN
-0.183813	0.595737	0.185454	-0.62599	-0.117857	-0.400354	0.575556	-0.101561	-0.738778	-0.160826	0.0337865	0.777459	0.543987	-0.118182	-0.240343	Ms3L1	NaN
-0.400898	-0.426666	-0.507224	1.83515	0.14439	-0.331207	-0.00544794	0.0257763	2.42314	0.600901	-0.629781	-0.41645	-0.819572	-0.593553	-1.00985	Msh2	NaN
-0.196276	-0.881983	-0.433443	1.40692	-0.280386	0.134498	0.322082	0.488755	1.93049	1.18818	-0.0427513	-1.045	-1.20428	-0.067651	-1.50588	Msh6	NaN
0.135154	-0.337875	-0.369652	-0.113282	0.260847	-0.356132	-0.252709	0.67639	0.301445	-0.215503	-0.227184	0.438375	0.387537	-0.18846	-0.0198668	Msl1	NaN
-0.147575	0.273483	1.09431	-0.802905	-0.656387	0.0193358	0.176119	0.69573	-0.510502	-0.666582	0.279813	0.586797	-0.466532	0.311397	-0.403877	Msl2	NaN
0.00153783	0.54094	0.34503	-0.0802458	0.109712	0.152684	0.216644	0.614908	-0.245689	0.0395283	0.192404	0.242109	0.524772	0.577836	-3.86591	Mta1	NaN
0.00830935	0.433268	0.104624	0.10811	0.241966	0.0698174	0.232865	0.673677	-0.019821	-0.00525904	0.157354	0.133195	0.350902	0.785386	-3.8986	Mta2	NaN
-0.280921	1.78849	1.34827	-0.950041	-0.65571	-0.0626766	0.491404	1.42097	-1.27829	-1.25455	-0.915716	-0.643811	-0.314366	0.854815	-0.581122	Mtbp	NaN
-0.0220904	-0.209376	0.391153	-0.728006	-0.217744	0.345211	-1.13717	0.328412	-0.354769	0.721924	-0.690522	0.960278	0.52685	0.158684	0.343701	Mthsd	NaN
0.0748203	0.231642	0.748985	0.457876	0.212144	-0.173921	-0.61166	-0.0740848	0.512362	0.102978	-0.470379	-0.914667	-0.499909	0.142239	-0.0270245	Mtl14	NaN
-1.43327	-0.342613	-0.722213	-1.00814	-0.101117	0.804577	0.808426	0.500112	0.727638	0.344574	0.744992	0.815065	0.779908	-0.837825	-0.582022	Muc1	NaN
0.573836	1.34732	0.422826	-0.291386	-0.252092	0.443816	0.365837	1.03894	0.0310934	-0.731198	-0.815796	-0.138805	-0.0541264	-1.27916	-1.87748	Mum1	NaN
0.502683	-0.121963	-1.86138	0.635108	0.553417	0.357864	0.301044	0.0581511	0.638491	0.295754	0.416055	0.399453	0.266229	-0.0587211	-2.52383	Mus81	NaN
-1.19963	-0.27826	-0.297749	-0.982856	-0.213464	0.652493	1.12886	1.29439	-0.756832	-0.299624	0.976772	1.17206	1.19796	-0.478169	-1.95055	Myef2	NaN
0.0371803	-0.616241	0.700567	-0.10511	-0.453996	0.190119	-0.227615	0.464499	-0.174336	0.509376	-0.045663	0.221576	-0.910237	-0.258943	0.672356	Myh9	NaN
-0.649517	0.227796	-0.30928	-0.226936	0.317594	0.906432	0.708269	0.445749	0.0930294	0.219737	0.766817	0.793038	0.662226	-2.24948	-2.17884	Myof	NaN
0.670034	-0.957785	0.320586	0.109856	-0.66727	-0.696794	-0.232572	1.00435	1.0538	-0.417583	-0.00141365	0.617564	1.62023	-0.209447	-2.06369	NA	NaN
0.594845	0.0273903	0.923112	-0.826975	0.32835	-0.860844	0.171469	-0.134761	-1.11231	0.171917	-0.143721	0.0477924	0.679889	-0.585301	0.644951	Naa50	NaN
0.558783	-0.0891404	1.00782	-0.248473	-0.895922	-0.0942447	0.669602	0.682159	0.0103874	-0.209802	-1.05462	-0.568922	0.760072	-1.34705	0.289158	Naf1	NaN
-0.610113	0.715532	1.05768	-0.84963	-0.445289	-0.404916	0.086868	0.811506	-1.82997	-1.67308	-0.155767	0.0419659	0.424211	1.21147	1.49899	Narg2	NaN
-0.364626	-0.169079	1.36112	-0.766288	-0.86793	-0.529527	-0.0411055	1.21682	-1.1599	-1.55737	-0.792023	-0.0736819	0.844918	1.30608	1.64613	Nat10	NaN
0.259267	-0.776796	-0.00293635	0.179635	0.407851	0.50102	0.617661	0.121277	0.239211	0.0359292	0.61847	0.724192	0.563357	-0.706917	-3.21688	Nb5R3	NaN
0.0867347	-0.0625193	-0.288216	0.310193	0.463974	0.410037	0.246062	-0.00371176	0.41945	0.532248	0.434942	0.33937	0.209144	0.0137481	-3.49897	Nbn	NaN
-0.44424	0.0246116	0.29159	-0.17408	-0.45663	-0.247111	-0.259479	-0.400614	0.193583	0.117341	-0.0809398	-0.199456	-0.262109	-0.161125	2.61398	Nbp1A	NaN
-0.171707	-0.633413	0.376526	-0.717143	0.561481	0.499059	-0.101983	0.310541	-0.303005	-0.0308073	0.277843	-0.572124	0.516659	-0.59646	0.543413	Ncln	NaN
-0.312566	-1.03293	-1.36605	0.0398893	0.629432	0.767281	0.959926	0.586411	0.190136	-0.283934	-0.0144683	0.535301	0.592795	-1.21273	-0.168959	Ndc1	NaN
-0.125688	0.99822	0.464694	-0.419648	0.0569672	0.264315	0.421858	0.733303	-0.457409	0.0981584	0.188003	0.186451	0.596435	-0.335152	-3.46852	Nedd8	NaN
0.101402	-0.749846	-0.42223	0.738768	1.55224	0.94878	0.406329	-0.75209	0.408613	0.635549	0.302107	0.324557	0.0270754	-2.02347	-2.10556	Neil3	NaN
-0.405684	1.2344	0.741468	-1.87613	-0.224757	0.370124	0.721803	1.07891	-0.911059	-0.548424	0.463779	0.695536	0.523445	-0.513546	-1.89657	Nelfa	NaN
0.0255487	1.11516	0.733832	-0.604024	-0.0983283	0.336913	0.476172	0.941293	-0.896918	-0.540849	0.173936	0.327997	0.28419	-0.83831	-2.41213	Nelfb	NaN
-0.237224	0.962869	0.54524	-1.92478	-0.399931	0.412867	0.815763	1.24514	-1.45957	-0.285004	0.407023	0.687514	0.485733	-0.689682	-1.03927	Nelfd	NaN
0.0115076	1.29126	0.709859	-1.04706	-0.254251	0.26066	0.659501	0.985876	-1.81579	-0.501171	0.227999	0.549056	0.158943	0.208883	-2.31772	Nelfe	NaN
-0.179842	0.42166	1.23936	0.125017	0.285362	0.33841	0.35746	-0.0528108	-0.668085	-0.571028	0.163634	0.132614	0.446178	-0.22691	-2.6559	Nep1	NaN
0.0430791	0.521057	0.440599	0.936478	-0.655837	0.071203	0.0118658	-0.0483069	-0.621793	-0.564493	-0.301657	0.130617	-0.750123	0.635219	-0.287953	Nf2Ip	NaN
-0.921687	0.708907	0.392361	-0.412957	0.0613795	-0.623477	0.306781	0.252007	-0.606579	-0.15172	0.095146	-0.945417	0.247235	1.35753	0.31939	Nfkb1	NaN
0.279407	1.94024	1.3925	-0.525993	-0.166672	-0.706901	-0.0230303	1.01948	-0.373101	-0.592478	-0.337402	-1.40808	-0.797942	0.283995	-1.0537	Nfrkb	NaN
0.0166026	0.251878	0.694947	-0.519653	0.541187	0.0620308	-0.10098	0.725252	-0.657491	-1.20609	-1.09041	0.299	1.05862	-0.512722	-0.119249	Ngdna	NaN
0.472166	0.0100868	0.876532	0.0292921	0.171676	-0.239726	0.210011	-0.299371	0.113308	0.0681332	-0.218653	-0.124035	0.213147	-1.81914	0.126354	Nh2L1	NaN
0.549994	0.0610833	2.36761	-0.0604822	-0.284888	-0.241245	-0.131961	-1.16863	0.948286	0.27225	-0.367619	-0.26138	-0.449197	-0.0245598	-1.57309	Nhp2	NaN
-1.15345	0.204444	-0.226128	-0.701816	0.327549	0.982135	0.625162	0.891363	-1.28687	0.518778	0.549348	1.0776	0.617062	-1.8951	-0.846481	Nip7	NaN
-0.0463942	1.16106	-1.01785	0.151138	0.481593	0.520597	-0.1344	0.15028	-0.455798	-0.00816174	-0.240284	-0.530517	-0.293472	-0.615175	0.45538	Nit1	NaN
0.233733	-0.129876	0.636966	0.814625	0.0991717	0.0664096	-0.533525	-0.151971	-0.13273	-1.26535	-0.567897	-0.215586	-0.452271	-0.221403	1.47453	Nkap	NaN
-0.594588	-0.218076	-0.446207	-0.761738	-0.153697	0.375177	0.567384	1.2498	-0.215474	-0.445052	1.05839	1.17224	0.906496	-0.240508	-2.26016	Nkrf	NaN
-0.387402	-0.463611	0.389137	1.32055	0.289676	0.465104	-0.202185	0.362498	9.95e-05	-0.331219	-0.994622	-0.48625	0.00578226	-0.637221	0.0784021	Nktr	NaN
-1.14899	0.387296	0.256713	-1.45817	-0.975407	-0.419273	0.159332	1.11932	-1.16141	-0.320704	0.495151	0.962901	1.98817	-0.172027	0.980164	No29	NaN
0.546918	0.273365	0.984556	1.02175	-0.529333	-0.633943	-0.922137	-0.595505	0.28587	-0.121818	-0.94844	-0.729346	-1.00875	0.554829	1.77343	No40	NaN
-1.50977	-0.415018	-0.401101	-1.20346	-0.537085	0.355251	0.851011	1.52214	-1.13086	-0.157465	0.58275	1.29048	1.71258	-0.532738	0.0193065	No66	NaN
-0.990464	-0.0497591	1.55948	-0.77969	-0.560898	-0.314642	-0.188589	0.881246	-0.775444	-1.73251	-0.0906238	0.0343012	1.1218	1.46022	0.573338	Noc2L	NaN
-0.0449069	0.439316	-0.241298	-0.00124241	0.637832	-0.0986488	-0.28612	-0.347347	-0.163825	-0.538687	0.226106	1.18015	-0.571675	-0.392714	0.183862	Noc3L	NaN
0.173866	0.425329	1.91904	-0.531756	-0.0920821	0.0837196	-0.331907	-0.618357	-0.938106	-0.438773	-0.511799	-0.979916	-1.34184	0.93142	1.90854	Nog1	NaN
0.318482	0.595298	1.33826	-0.157622	0.0703095	0.0879145	0.0727208	-0.153428	-0.364563	-1.62131	0.00963233	-0.378805	-0.540219	-0.911059	0.910422	Nog2	NaN
0.0689011	0.567662	0.417994	0.248228	0.767654	0.501241	0.0511485	-0.273186	-0.679868	0.0961324	-0.432657	0.0841996	-0.491924	-1.46243	-0.246315	Nol10	NaN
0.361129	0.811204	1.24368	-0.467105	-0.5138	-0.939237	-0.200371	0.927118	-0.992294	-0.989679	-1.03225	-0.208349	-0.73528	0.0537272	2.27396	Nol11	NaN
0.291436	-0.0709726	1.50138	-0.37697	-0.27816	-0.384446	-0.385244	-0.523728	-0.575307	-0.86576	-0.852164	-0.490406	-0.938483	1.53367	2.49072	Nol6	NaN
0.0449971	0.0789521	0.522221	0.0642871	0.264469	0.499024	0.483627	0.636191	-0.0570599	-0.402759	-0.00985655	-0.14754	0.225457	-2.22639	-0.840211	Nol7	NaN
-0.091581	-0.348383	1.4298	0.0672098	0.228984	-0.235083	0.141261	-0.490479	0.672495	0.202941	-0.248539	-0.571837	-1.23364	1.2567	-1.01376	Nol8	NaN
-0.426327	0.23068	0.531062	-1.59282	-0.882382	-1.15889	-0.388227	-0.434252	-0.262173	1.05802	0.517551	0.864657	0.860536	0.427891	2.0284	Nol9	NaN
-0.43333	-0.254507	0.0974496	-0.433895	-0.559736	0.176919	0.992154	1.21417	0.536741	-0.447463	-0.0952174	-0.55701	0.020081	0.940731	-1.46349	Nolc1	NaN
-0.858219	-0.459921	1.41147	-1.28784	-0.487336	-0.0846752	0.131361	0.434326	-1.00021	-1.11598	-0.0785358	0.51623	-0.0704693	1.52772	1.82235	Nom1	NaN
-0.617259	-0.487263	-0.464718	-1.07462	0.975727	0.860064	0.472428	0.158356	-0.77169	0.0640648	0.151062	0.966382	0.0976678	-0.850866	0.579764	Nomo2	NaN
-1.09903	-0.247473	-0.204722	-1.14558	-0.167247	0.746784	1.13708	1.35717	-0.923807	0.0264217	0.728278	1.07115	1.34239	-0.9087	-1.83837	Nono	NaN
-0.914349	0.370653	-0.616794	-0.0214918	0.576812	0.365427	0.160224	0.375418	0.37568	-0.782695	0.616265	0.35567	0.50378	-0.393373	-1.06986	Nop14	NaN
0.413238	0.75211	-0.261485	0.666106	0.691367	-0.277745	-0.0744604	0.0867955	0.432526	-0.908258	-0.968308	-0.61781	-0.0114759	0.540867	-1.12878	Nop16	NaN
-1.07952	0.835596	-0.111277	-0.710549	0.411723	1.27519	0.659708	0.387262	-0.418828	-0.0448449	0.849956	0.441424	-0.584223	-0.0963988	-2.37126	Nop2	NaN
0.154799	0.139612	1.04841	-0.098024	0.387086	0.186973	0.95327	0.620281	0.335095	0.270751	-1.15413	-0.069018	-0.739082	-0.475571	-2.69126	Nop56	NaN
0.659357	0.547471	0.165765	-0.00264191	0.222466	0.697596	0.950329	0.909531	-1.01114	0.229488	-0.717746	-0.0160186	-0.44319	-2.12671	-1.44784	Nop58	NaN
-0.205023	-0.495913	-0.313257	0.0686219	0.72836	0.897008	1.28558	0.340845	-0.642812	0.876267	0.576989	0.52302	-0.352877	-2.00355	-2.052	Npa1P	NaN
-0.489577	0.745703	0.357136	-2.10118	-0.967333	0.0142206	0.251513	0.944548	-0.624826	-0.215253	1.24224	1.24403	1.12867	0.139583	-1.25447	Npat	NaN
-1.1832	0.233378	-0.0939281	0.517953	0.22636	-0.435713	0.356483	0.0586072	-0.0113538	0.376236	0.113565	-0.117598	-0.440244	0.111886	0.394248	Npl1B	NaN
-0.97766	0.134246	0.0931431	-1.48743	-0.903534	-0.139453	0.335833	1.48854	-0.689031	0.0627155	0.663707	0.85838	1.77167	-1.01472	0.28903	Npm	NaN
-0.0639641	0.0602366	1.29299	-0.612726	0.0336206	0.24338	0.0400296	-0.30121	-0.222144	0.451132	-0.106782	-2.06111	-0.474067	0.814399	0.675429	Nsa2	NaN
0.0883802	0.568299	0.18748	-0.319371	-0.663279	-0.334029	-0.350911	0.200168	-0.268107	-0.482392	0.23475	1.24497	1.2967	-0.84927	-0.345643	Nsd1	NaN
-0.852685	-0.467314	-0.368603	0.247574	-0.279819	-0.360829	-0.317424	-0.53898	1.24073	1.23792	1.27641	1.4318	1.39585	-0.997564	-1.66771	Nsd2	NaN
-0.411269	0.0627293	-1.00416	-0.124933	0.16935	0.619885	0.764322	0.857452	-0.0469992	0.158494	0.695022	0.863904	1.05564	-0.997484	-2.97307	Nu107	NaN
-0.20439	0.0486032	-0.972806	-0.260153	0.160141	0.681816	0.790477	0.884382	-0.190246	-0.106671	0.638699	0.72104	1.19191	-1.58293	-2.17589	Nu214	NaN
-1.08406	-0.454513	-0.511259	-0.778695	-0.0144311	0.411712	1.09766	1.44667	-0.645432	0.328424	0.678205	1.23727	1.31537	-1.25204	-1.81256	Nucl	NaN
0.406699	0.183693	0.892129	0.110923	0.128629	0.00130944	-0.667079	-1.35686	0.211068	0.512615	-1.37977	-0.76235	-0.926795	0.987341	1.75863	Nud16	NaN
-0.961434	-0.424519	-0.838626	0.0866917	0.196291	0.3081	0.457649	1.71706	-0.54938	-0.715253	0.319463	0.562119	0.897378	-0.64779	-0.588153	Nufp1	NaN
-0.41108	0.324411	-1.34589	0.084273	0.0238354	0.253104	0.228773	1.62361	0.271219	-0.411662	0.561874	0.47552	1.18476	-0.560306	-2.56278	Numa1	NaN
-0.406226	0.00240212	-1.29938	-0.0929701	0.242953	0.717251	0.971956	0.96618	-0.436601	0.116873	0.829045	0.89515	0.998569	-1.37353	-2.49906	Nup133	NaN
-0.195784	-0.0539857	-0.842454	-0.0145994	0.230643	0.66295	0.770702	0.863996	-0.0377319	-0.0513105	0.681207	0.685296	0.96832	-1.22474	-2.91633	Nup153	NaN
-0.3463	-0.0834754	-1.06326	-0.35921	0.412164	0.851007	1.09537	0.867461	-0.158839	0.346591	0.551611	0.742889	0.856746	-1.61031	-2.56038	Nup155	NaN
-0.298313	-0.0996101	-0.819785	-0.115917	0.152667	0.63274	0.962408	0.886472	-0.365091	0.311133	0.708026	0.93124	0.949003	-1.51149	-2.75704	Nup160	NaN
-0.836524	0.0373675	-0.775811	-0.978149	-0.539288	0.853895	0.943589	0.827397	-0.426122	0.434952	0.947672	0.936096	1.05036	-1.29583	-1.02376	Nup188	NaN
-0.359123	-0.0184448	-1.10906	-0.411593	0.286951	0.796036	0.952747	0.907602	-0.234745	0.14648	0.759867	0.877362	1.10206	-1.41354	-2.63097	Nup205	NaN
-0.817812	-0.900619	-1.07373	-0.834621	0.620014	0.957149	0.895317	0.930319	-0.654201	0.0171384	0.943685	0.842497	0.997624	-0.537316	-1.31078	Nup35	NaN
-0.251875	0.193671	-1.36412	-0.0367184	0.366899	0.928538	1.04266	1.16049	-0.52412	-0.231291	0.402253	0.731454	0.766173	-2.06675	-1.79712	Nup37	NaN
-0.357093	0.132911	-1.76211	-0.136968	0.244541	0.696377	0.833788	0.934846	-0.0717978	0.274771	0.683613	0.814665	0.918847	-1.0157	-2.38612	Nup43	NaN
-0.723471	0.0585154	-1.25875	-0.288971	0.0992086	0.709375	0.807666	0.803235	0.087407	0.33377	1.01534	0.984946	1.0403	-2.01448	-1.72304	Nup50	NaN
-0.0665916	0.0101741	-1.31036	-0.675056	0.320387	0.711617	0.942836	0.781387	0.201861	0.374534	0.564049	0.726635	0.780691	-1.68043	-1.91986	Nup54	NaN
-1.2537	-0.225282	-1.37788	-0.605325	0.157282	0.698477	0.987269	1.09323	-0.022172	0.400553	0.805091	0.901458	1.15367	-1.08259	-1.45477	Nup62	NaN
-0.377322	0.0596283	-0.974456	-0.295645	0.282611	0.800508	0.858792	0.928699	-0.0936155	-0.115648	0.583919	0.758018	0.888018	-1.69956	-2.03155	Nup85	NaN
-0.909466	0.0525356	-1.29468	-0.602364	-0.0318388	0.534602	0.946791	1.0621	-0.622986	-0.161161	0.810395	1.22726	1.42897	-1.40609	-0.953293	Nup88	NaN
-0.311224	-0.070166	-0.845484	-0.151924	0.361171	0.810407	0.939646	0.805764	-0.330804	0.0529089	0.607583	0.782822	1.07586	-1.20545	-3.03383	Nup93	NaN
-0.114201	0.175005	-1.19339	-0.138243	0.311226	0.809907	0.834344	0.920152	-0.294978	-0.135693	0.657045	0.780626	0.987414	-1.41948	-2.71467	Nup98	NaN
-1.10732	-1.18003	-0.25475	-0.324626	0.42372	0.790702	0.939291	0.749778	-0.329452	-0.0106514	0.405754	0.466583	0.478452	-0.588876	-0.470828	Nupl	NaN
-0.168325	0.197743	-1.31622	-0.875434	0.482282	0.899317	1.23098	1.13432	0.191418	-1.2209	0.182512	-0.515047	1.00296	-1.37111	-0.382714	Nupl1	NaN
-1.98791	-0.549866	-0.588906	-0.477748	0.0369165	0.167864	0.616726	1.00364	-0.173413	0.0976767	0.842414	1.00162	1.18051	-0.194489	-0.381949	Nupl2	NaN
-0.905224	-0.152396	0.158395	-0.175388	-0.260357	0.542857	0.389586	1.24819	-0.696444	0.133164	0.139986	0.811033	1.14414	-1.72302	-0.936414	Nxt2	NaN
-0.604511	-0.713342	0.185644	0.0632318	-0.736329	0.68902	0.729649	0.286246	0.333332	0.362738	-0.429298	0.240274	-0.692005	-0.775293	1.09411	Odr4	NaN
-0.468731	1.01316	-0.500761	-0.745769	-0.356639	0.552239	0.723559	0.703337	-0.226915	0.525118	-0.77658	-0.719731	0.539586	0.176105	-0.744766	Ogt1	NaN
0.736662	0.798127	1.20271	0.208096	0.359729	0.186985	0.0725368	-0.480208	-0.421685	0.177989	5.72e-05	-0.369306	-1.06189	0.847443	-3.28546	Orc1	NaN
0.523509	0.735015	0.934658	0.087899	0.222482	0.363277	0.274508	-0.180859	-0.505436	0.48647	0.0305121	-0.123423	-0.903767	0.577037	-3.50871	Orc2	NaN
0.609259	0.70409	0.93468	0.257775	0.373653	0.225163	0.178546	-0.284055	-0.423175	0.391361	0.0145005	-0.186531	-0.800947	0.555453	-3.54948	Orc3	NaN
0.775984	0.759384	1.085	0.0633122	0.304865	-0.0760147	0.00970336	-0.511689	-0.309652	0.766218	0.116881	-0.143375	-0.793126	0.552601	-3.40361	Orc4	NaN
0.629097	0.722395	1.01116	0.217991	0.355663	0.237431	0.183642	-0.17215	-0.417401	-0.0526978	-0.0219112	-0.222939	-0.606112	0.683198	-3.6091	Orc5	NaN
0.38224	0.614965	-0.180363	-0.404087	-0.363316	-0.883546	0.122458	0.0204481	0.775154	-0.32475	-0.272302	0.596499	-0.45555	0.397131	0.205418	Osacb	NaN
0.0567047	-0.429252	-1.13951	-0.351468	0.261724	0.622238	1.07312	0.715269	-0.225549	0.252187	0.370012	0.822032	0.804516	-0.393158	-2.70847	Ost48	NaN
-0.0210235	-0.235921	-0.225953	0.00335456	-0.169486	-0.372954	-0.359188	-0.641491	1.46778	-0.0287582	-0.620158	0.862955	0.574053	0.233595	0.20742	P121c	NaN
-0.550028	0.723014	-0.176267	0.128867	-0.0523599	-0.331862	-0.733523	-0.501138	0.257666	0.339281	0.441963	-0.179107	0.418389	0.792392	-0.0795229	P5F13	NaN
0.0090198	0.495999	0.203594	0.111694	0.16199	0.108284	0.140035	0.598271	-0.0523429	0.0160474	0.226672	0.185855	0.445661	0.684605	-3.94501	P66A	NaN
0.166038	0.735754	1.69377	-0.382052	-0.455911	-0.615341	-0.729423	-1.18134	-0.193734	-0.491227	-0.336037	-0.540809	-1.10938	1.75444	1.94142	Pa2G4	NaN
-0.624641	-0.315508	-0.416954	-1.28374	-0.654787	0.237065	0.973134	1.67182	-0.695448	-0.21666	0.952018	1.41198	0.541832	-0.573599	-0.868642	Pab2A	NaN
0.131228	-0.625125	0.18377	0.3992	0.0355163	-0.00358331	-0.00640605	0.700767	-1.74414	0.123908	-0.258736	-0.912514	0.106716	0.73056	0.867047	Pabp4	NaN
0.553301	0.614105	0.160937	-0.07939	0.496617	-0.135704	0.2583	-0.310899	0.520669	0.497651	0.0758765	0.411853	0.579823	-2.18833	-1.9739	Pacn3	NaN
-0.772476	-0.747316	-0.776429	1.76824	0.915235	-0.336332	-0.72338	-0.540473	1.76856	1.64544	0.523097	-0.222807	-0.570201	-0.786949	-0.739904	Paf	NaN
0.0857855	1.08684	1.67155	-1.0196	-0.788412	-0.181183	-0.0307244	0.308117	-1.28897	-1.02568	-0.351199	-0.727503	-0.51362	0.998753	1.39838	Paf1	NaN
-0.740631	-0.659571	-0.690261	1.43342	0.714956	-0.542166	-0.733186	-0.7848	1.84784	1.59875	1.12972	0.496177	-0.703131	-0.787377	-0.912326	Paf15	NaN
-0.448436	-0.0841811	-0.915994	0.08706	1.11277	1.17725	0.920653	0.177695	-0.655595	-0.0909291	0.567118	0.51302	0.595315	-0.673087	-2.95826	Palb2	NaN
0.512854	-0.616537	-1.10809	0.590194	0.458467	0.408804	0.332143	0.447408	0.840988	0.654615	0.491247	0.671446	0.546832	-1.71174	-2.86038	Parp1	NaN
1.88175	0.903739	0.844498	0.303862	-0.0646378	-0.348844	-0.515459	-0.515836	0.469126	-0.230217	-0.393589	-0.513714	-0.44588	0.582154	-2.78664	Parp2	NaN
0.196387	1.21793	0.864713	-0.275505	0.0732557	0.130883	0.301107	0.780636	-0.664784	-0.415263	-0.157835	-0.11361	-0.0172083	0.48849	-3.50567	Pb1	NaN
-0.194885	0.128956	0.137281	-0.0174636	-0.240606	0.421592	-0.250417	0.923183	-0.0740189	0.358321	0.151643	0.255988	0.608664	-0.847609	-1.66318	Pcbp2	NaN
-0.464553	-0.0726532	0.188094	-0.595035	-0.738762	0.403226	0.485832	1.44764	-0.640261	-0.936533	0.238886	0.962169	1.92772	-1.44806	-0.975637	Pcf11	NaN
0.397358	1.304	1.39819	-0.117727	0.223481	0.106922	0.120066	0.232758	-0.633681	0.135576	0.0295451	-0.432503	-0.768344	-0.0149111	-3.20241	Pcgf1	NaN
-0.0936327	0.327892	-0.0994933	-0.19908	-0.153124	-0.499598	0.229329	0.810704	-0.85139	0.161673	-1.34863	-0.581355	-0.510601	0.789347	1.91029	Pcid2	NaN
-0.200718	1.80313	1.56103	-0.614839	-0.481725	-1.04639	0.305947	0.356003	-0.50491	-0.259769	-0.443459	-0.970877	-0.937624	0.705936	0.167455	Pcm1	NaN
1.11761	-0.835611	-1.51132	1.28172	0.696988	0.369209	0.166315	-0.642486	1.31668	1.03009	0.38531	-0.0566049	-0.447869	-1.26211	-1.82208	Pcna	NaN
0.637088	0.674462	0.772901	0.103743	-0.118179	0.00435709	0.0138411	-0.555808	-0.0500676	0.205568	-0.208813	-0.580243	-0.359136	-2.17635	1.12584	Pdc6I	NaN
-0.534724	-0.00958779	0.494937	-0.840436	-0.0347546	0.476197	1.13363	1.49402	-1.75748	-0.325416	-0.405415	0.61543	0.399595	-0.905173	-0.527234	Pdcd7	NaN
-0.152021	0.433957	-0.0703661	-0.886906	0.0798937	0.422076	0.727706	0.510349	0.880883	0.340094	0.148401	0.547577	0.347385	-2.20885	-1.47507	Pdia1	NaN
-0.303686	0.307963	-0.503988	0.230537	0.208088	0.442188	0.973994	0.444433	0.989795	-0.108293	0.346887	0.447648	0.263502	-1.56574	-2.77317	Pdia3	NaN
0.0883477	0.813845	0.124036	-0.0254602	-0.470298	0.327433	-0.683041	0.188045	-0.808588	0.378047	-0.249177	-0.00518067	-0.120141	-0.30214	0.623303	Pdia4	NaN
-0.995371	-0.680214	-0.438196	-0.639013	-0.405514	-0.136401	0.240866	1.41264	-0.232746	0.234928	0.487131	0.963046	1.68623	0.134532	-1.08485	Pdip3	NaN
0.87573	0.321252	-0.464282	0.612271	-0.161408	-0.136684	-0.778844	0.732668	0.825723	0.202223	-0.153183	-0.951985	-0.23095	0.0520531	-1.07815	Pds5a	NaN
1.23881	-0.164243	0.646058	-0.365958	-0.709018	-0.863099	-0.518416	1.65824	0.129729	-0.633056	-0.417614	-0.207419	0.891814	0.251445	-1.24474	Pds5b	NaN
-0.539916	0.0636305	0.839006	-1.50936	-0.999701	-1.17178	-0.415533	-0.40252	-1.00978	0.724558	0.696388	0.884297	1.34986	1.31275	1.55684	Pelp1	NaN
0.140183	0.516406	0.679629	0.0668757	0.161927	0.378132	0.445263	-0.373949	-0.221529	-0.0928784	0.116484	-0.00610159	-0.26703	-2.68273	0.467831	Pesc	NaN
0.225798	0.136229	-0.123854	-0.526006	-0.23533	-0.432517	0.444005	-0.174454	-0.694374	0.292301	0.274233	0.448935	0.6223	-0.496544	0.467987	Pgk	NaN
0.353338	-0.456302	-0.303585	0.164933	0.690706	0.887402	0.752998	0.200876	0.144154	0.139479	0.227845	0.58016	0.289836	-1.77277	-2.66253	Pgrc1	NaN
0.279955	1.3663	0.973623	-0.346092	-0.407118	0.248138	-0.334368	0.721661	-0.863396	-1.76009	-0.040117	-0.409075	0.555011	0.214777	-1.03324	Phax	NaN
0.318209	-0.49357	0.061921	0.415505	1.03028	0.183693	0.346025	0.112042	-1.07111	-0.191124	-0.459296	0.0576242	-0.629609	-0.757344	0.41872	Phb	NaN
-0.494462	-0.174262	-0.0405071	0.199647	0.382345	-0.0267172	0.635176	-0.144725	-0.104832	0.243079	-0.628536	-1.15023	-0.571901	0.934697	0.829059	Phb2	NaN
0.13366	1.11785	0.743946	-0.182641	0.0441128	0.0975705	0.324126	0.724118	-0.524093	-0.190792	-0.05998	-0.0644422	0.00214668	0.471026	-3.63753	Phf10	NaN
-0.709691	0.189575	0.652117	0.0437703	0.393394	-0.0133526	-0.0219305	0.5525	-0.362139	-0.385962	-0.230399	0.189996	0.146137	2.20768	-3.01382	Phf14	NaN
-0.453569	-0.301683	-0.503742	1.16899	0.801998	0.758904	0.612766	0.633846	-0.939968	0.0883788	-0.327143	0.0807404	0.309802	-1.25676	-1.57839	Phf5A	NaN
-0.303272	-0.917389	0.245559	-0.247348	-0.262252	-0.230886	-0.13016	1.04331	-0.758627	0.700137	-0.224436	0.504342	0.871207	0.590543	-0.613245	Phr	NaN
0.30471	0.452904	0.417782	-0.392131	-0.104786	0.311336	0.377218	-0.373015	0.644949	-1.18676	0.199447	-0.358103	0.214759	-0.568253	-0.271396	Pi42C	NaN
-0.220105	-0.166423	-0.772502	0.268144	0.546227	0.447195	0.336382	-0.316013	0.57092	1.02366	0.78405	0.816197	0.344927	-0.214427	-3.4892	Pias4	NaN
1.13051	-1.06709	-0.924037	1.33083	0.588111	0.197035	-0.265751	-0.527814	1.53662	0.549989	0.518229	0.288609	-0.172472	-1.41688	-1.91981	Pif1	NaN
0.00485992	-0.094975	-0.942945	0.203519	0.412814	0.945774	-0.522912	0.964682	-0.348084	-0.226206	-0.341262	0.383456	-0.542046	-0.401981	0.181702	Pim3	NaN
0.552754	0.928746	0.626939	0.340873	-0.0995058	-0.0337119	-0.231935	-1.26844	0.00637342	-1.4547	-0.451188	-0.297676	-0.429657	0.285513	1.25371	Pimt	NaN
-1.09404	-0.703268	0.513952	0.77836	0.590956	-0.478212	-0.267186	0.553541	-0.0288431	-0.104623	0.483398	0.279784	0.2041	0.437043	-1.12966	Pin4	NaN
0.106409	-0.152298	0.724515	0.805544	-0.0682932	-0.209275	-0.410209	0.0698992	0.277869	-2.02258	-0.421566	-0.58731	-0.451374	0.702226	1.34768	Pinin	NaN
0.470797	0.671142	0.656919	0.00536957	0.348508	0.854754	0.924914	1.23858	-0.858246	-0.581994	-0.817187	-0.208288	-0.56591	-1.59179	-2.27123	Pinx1	NaN
-0.182786	0.309905	0.510363	0.157939	-0.450687	0.597639	0.312068	0.680562	0.265077	-0.668185	-0.598733	-1.02797	-0.647678	0.143189	-0.0457056	Piwl1	NaN
-0.271992	-0.453545	1.47771	-0.843229	-0.68006	-0.179697	0.665177	1.23031	-0.411445	-0.536882	0.319493	0.488736	1.03143	-1.3843	-0.766595	Pk1Ip	NaN
-0.550418	0.204361	-0.765282	-0.0474115	0.24627	0.317638	0.648864	1.23608	-0.872282	-0.535168	-0.420351	0.147356	0.891073	-0.49947	-0.431286	Pkp3	NaN
-0.990114	0.419013	-0.946191	-1.1993	0.339163	0.752385	0.932762	1.07032	0.0770754	-0.294533	0.527146	0.855776	0.853706	-1.79362	-0.729602	Pkp4	NaN
0.689351	-0.133156	0.125065	0.856678	0.273495	0.28116	0.00605025	-0.699526	-0.329563	-0.762999	0.615713	-1.46355	-0.850765	-0.664046	1.58971	Plak	NaN
0.415428	-0.516443	-0.0555977	-1.01211	0.552894	0.887405	0.95165	-0.400858	-0.509162	-0.323653	0.680593	0.549863	-1.34828	-0.168153	0.0223013	Plcc	NaN
0.367184	0.943527	0.0032652	1.04108	0.119252	-0.0733199	-0.0419858	-0.477603	-0.851495	-0.558487	-0.78436	0.36965	-0.582136	-0.00531815	-0.0963878	Plec	NaN
0.77086	0.387725	-0.312774	-0.136535	-1.48391	0.627394	0.312898	0.0117917	0.140194	0.101293	-0.055214	-0.389495	-0.232563	-0.614516	0.813699	Plin3	NaN
-0.356252	-0.780361	-1.13899	0.485965	0.820634	0.845774	0.564663	-0.166101	0.384983	0.635859	0.804718	0.823595	0.546995	-0.616897	-2.94636	Plk1	NaN
0.365614	-0.386777	0.681497	0.591333	0.181719	-0.0299871	0.174811	0.63303	0.392052	-0.450456	-1.0803	-0.859283	0.00624504	-0.589412	-0.367164	Plrg1	NaN
-0.0134478	0.214784	0.210809	-0.188509	-0.178908	-0.441184	0.0925414	0.713376	0.430149	0.188762	0.386256	0.412777	-1.41767	-0.412736	-0.133489	Pm14	NaN
-1.16721	-1.25516	-0.586155	1.01443	0.577597	0.779496	0.925827	0.950717	1.11612	-0.228476	-1.02033	-0.463721	-0.970033	0.369576	-0.455852	Pms1	NaN
0.806231	-1.43373	-1.50811	1.22167	0.68189	0.575505	0.263004	-0.576507	1.39919	0.756339	0.39497	0.0802093	0.135536	-1.38149	-1.42469	Pms2	NaN
0.879169	-0.880044	-1.4545	0.865406	0.465706	0.316455	0.295915	0.297623	1.03208	0.630689	0.394682	0.48473	0.401787	-1.53163	-2.45999	Pnkp	NaN
0.373326	-0.574354	0.153233	-0.501412	-0.877085	0.141995	0.953522	0.356761	-0.504634	0.270423	-0.151238	-0.154956	0.529504	-0.466771	0.443024	Pno1	NaN
-0.0420032	-0.34738	0.0795294	-0.0629888	0.521122	0.79243	1.06921	0.223809	-0.0169046	0.165773	0.346108	0.668323	0.485489	-2.51609	-2.111	Po210	NaN
-1.01097	-0.891474	-1.21161	-0.22293	-0.086348	0.239062	0.479082	1.03463	-0.0747106	-0.489034	1.02023	1.50851	1.84874	-1.02072	-0.565604	Polh	NaN
0.0389556	-0.374208	-0.606333	0.078051	0.400325	0.479695	0.8787	0.430005	0.076387	0.403772	0.414335	0.865777	0.760125	-1.08739	-3.19993	Pon2	NaN
-0.500466	-0.341816	-0.72704	-0.0881876	-0.23777	0.620387	0.649882	1.82252	0.280589	-1.04902	-0.186146	0.723873	-0.387773	0.00276085	-0.980961	Pop1	NaN
-0.631248	-0.467626	-0.457897	0.0453921	0.378762	-0.762064	0.775498	0.87898	-0.60286	0.197127	-0.207026	0.982268	1.24193	-0.92013	-0.371039	Pop5	NaN
-0.130697	-0.213756	-0.675422	0.470194	0.104788	-0.25106	0.445783	0.434256	-0.905127	-0.879551	0.569909	0.076611	0.152265	0.227463	0.512982	Pp1R7	NaN
-0.538049	0.802409	1.05409	-0.878525	-0.996667	0.175741	-0.247232	0.993232	-0.761779	-1.40267	-0.192283	0.192973	0.830603	0.328143	0.518351	Pp1Ra	NaN
-0.566738	1.10579	0.641094	-1.08389	-0.768571	-0.19575	0.519845	1.58496	-2.00749	-0.442845	-1.0996	-0.386225	0.726678	0.638726	0.921768	Pp2Aa	NaN
-0.704375	-0.367008	-0.480141	-0.966254	-0.322244	0.945501	0.9381	-1.06144	0.723051	0.649265	1.08361	0.742695	-0.189239	0.523293	-0.842193	Pp2Ba	NaN
1.40917	-0.0155701	0.366922	-0.0401927	1.02746	0.550701	0.402227	-1.21854	-0.0769539	0.810473	-0.0362673	-0.273082	-1.33183	0.126847	-2.52876	Pp2Bb	NaN
0.0306631	0.043827	0.0224649	-0.0183239	0.707608	0.397346	-0.0800677	0.0578809	-0.68808	0.0405769	-0.125219	-0.50744	0.0190377	-0.502267	0.21486	Ppia	NaN
-1.03645	0.448817	-0.567329	0.411146	0.431181	0.458388	0.537951	0.312581	0.586793	-0.442303	0.418215	0.444999	0.499929	-0.510736	-2.32527	Ppib	NaN
-0.888339	0.164801	-0.302346	0.458683	-0.413532	-0.060019	0.551426	0.742109	-0.217502	0.38156	0.384626	-1.28662	0.646349	-0.107116	-0.138344	Ppie	NaN
-1.30224	-0.55478	-0.241176	-0.924618	-0.694466	0.0202302	0.218639	1.44104	-0.849263	-0.548252	0.438964	1.33789	2.27522	0.196909	-0.134962	Ppih	NaN
-0.834281	-0.510598	-0.402266	0.393661	-0.252134	0.606552	-0.170892	-0.278342	-0.390049	-0.267662	0.195468	0.0819045	-0.334381	0.276639	2.36915	Ppil2	NaN
-0.182645	0.670269	-0.623812	0.521105	1.10168	0.782856	-0.024507	-0.368109	-0.00188464	-0.147483	0.468549	-0.050676	-0.79632	-0.35958	-1.61505	Ppm1D	NaN
0.0447209	-0.127922	-0.753474	0.341882	0.737566	0.503617	0.405849	0.26172	0.455532	0.458767	0.383588	0.408797	0.0896456	-0.430996	-3.25061	Ppp1ca	NaN
-0.246744	-0.438853	-1.27005	0.746968	1.10484	0.944968	0.874123	0.380076	-0.138183	0.714351	0.150893	0.423142	-0.0554811	-1.21305	-2.67545	Ppp1cb	NaN
0.994525	1.63221	0.9984	-0.608521	-0.0838059	0.319784	0.401631	1.23541	-0.753296	-1.10615	-0.595661	-1.12574	-0.947638	-0.401454	-1.58957	Ppr26	NaN
-1.2157	-1.86721	-0.42393	1.29916	0.599844	0.151667	0.368468	0.0449668	0.833097	0.869135	-0.31246	0.190941	-0.279744	-0.910169	0.999505	Pr38A	NaN
0.455307	-1.07233	0.0914279	1.24534	-0.0444424	0.111684	-0.354965	0.290877	-0.166331	-0.045883	-0.0817417	0.311057	-0.406005	-0.591498	0.0165421	Pr40A	NaN
-0.155933	-0.376248	-0.475705	0.32197	0.536766	0.563366	0.517828	0.180416	0.412803	0.251297	0.663249	0.684411	0.480849	-2.39297	-1.58292	Prc1	NaN
-0.879805	0.445456	-0.24947	-0.201719	-0.57529	1.58333	-0.0379121	-0.63125	-0.601695	0.263501	-0.323676	0.127158	-0.152253	0.948036	0.467803	Prc2A	NaN
0.872364	0.186399	1.2816	0.532343	0.401097	-0.0255049	-1.22667	-1.80705	0.445525	-0.0910157	-0.190633	-1.01986	-1.63509	1.02291	1.18205	Prc2B	NaN
0.564627	-0.199045	1.79129	0.0633109	-0.117669	-0.56583	-1.16794	-0.720889	0.161824	-0.917611	-0.49089	-0.616449	-0.859617	1.07809	2.11417	Prc2C	NaN
0.671481	-0.337871	2.27102	-0.437997	-0.285695	-0.101627	-0.0635192	-0.4313	-0.989482	-0.176442	-0.168906	-0.870666	-0.314797	0.992146	-0.18451	Prdx1	NaN
-0.429848	-0.0232003	-0.151349	0.315945	0.256514	0.322014	0.864714	0.516475	0.353095	0.0517745	0.615494	0.472293	0.250889	-2.742	-1.2299	Prdx2	NaN
0.0181235	-0.162444	0.902839	-0.0375569	-0.300712	0.0789142	0.994173	-0.0188652	0.366725	-0.537363	0.105965	-0.420448	-0.459599	-0.812877	-0.208364	Prdx4	NaN
-1.0762	-0.26095	-0.286713	-0.692216	-0.570785	-0.308407	0.147267	2.00945	-0.75564	-0.72959	0.230324	0.896617	2.34519	-0.783708	0.181547	Prkaa	NaN
-0.198711	-1.37964	-1.27822	0.492208	0.661777	0.790953	0.613128	-0.0857004	0.48219	0.738587	0.746311	0.912413	1.13255	-1.35714	-2.14263	Prkdc	NaN
-0.57952	0.127073	-0.609868	-0.407362	-0.544555	0.0864189	1.28077	1.0089	-0.268372	0.224409	-0.507563	0.282446	-0.58837	-0.23886	0.613844	Prof1	NaN
-0.338574	-1.15985	0.00392869	0.708485	-0.895251	-1.09692	-0.307204	0.440904	-0.210052	0.487723	-0.468613	0.280103	0.539801	0.409834	2.48717	Prp19	NaN
-0.561029	-1.13532	-0.136008	0.78457	-0.090089	0.0904893	0.226415	0.0288375	0.123607	-0.130069	0.0686043	0.870755	-0.543291	-0.648028	1.31459	Prp31	NaN
0.607368	0.440321	0.92106	0.0443354	-0.346906	-0.231114	-0.6699	-0.995134	0.196291	-0.502666	-0.93495	-0.996363	-1.26312	1.55248	2.25495	Prp39	NaN
-1.35223	-0.711355	-0.622888	-0.703791	-0.419255	0.149316	0.71497	1.74954	-0.990718	-0.260449	0.473273	1.32264	2.00716	-0.567095	-0.390543	Prp4	NaN
0.0160515	-0.26275	0.193821	0.978504	-0.517012	-0.0149106	-0.280619	-0.121941	-0.165958	0.0880858	-0.129379	-0.832291	0.583269	0.150293	0.317789	Prp4B	NaN
0.617123	-0.803904	1.27819	0.836419	-0.514472	-0.467293	-0.562344	0.174847	-0.366749	-1.59415	-0.634048	-0.543143	-0.200994	0.977557	1.61678	Prp6	NaN
-0.0675219	-0.429929	0.610862	0.887227	-0.451724	-0.540157	-0.446906	-0.245641	-0.340664	-0.65295	-0.672709	-0.698736	-0.467558	1.11447	2.62987	Prp8	NaN
-1.15649	-0.430472	-0.20288	-0.965884	-0.670984	0.148975	0.457772	1.90676	-0.77766	-0.763878	0.495297	1.10869	2.09768	-0.461373	-0.481159	Prpf3	NaN
0.0880956	-0.282777	0.485121	0.155253	-0.0445459	-0.477597	-0.653554	0.0487218	0.392103	0.163304	0.633863	0.581489	-0.576482	0.245221	-0.531119	Prps2	NaN
-0.285477	-0.173889	-0.0251626	-0.293581	-0.246287	0.472388	0.195889	0.0623207	-0.28571	0.628022	0.0790535	-1.31609	0.350922	1.266	-0.330464	Psa	NaN
0.14536	-0.0999471	0.965836	-0.559899	-0.722239	-0.02121	-0.373048	0.528962	-0.310583	-0.449782	-0.100615	-0.0668876	0.0469063	0.701884	0.360659	Psa4	NaN
0.117574	-0.60783	0.125632	0.666074	0.109771	0.50067	0.755472	-0.482433	-0.320344	-0.384869	-0.931118	-0.361398	-0.11021	-0.116848	0.644882	Psb3	NaN
-0.173178	-0.315226	0.573945	-0.635872	-0.623807	1.82368	0.284067	-0.424065	0.198908	-0.0795856	-0.12367	0.356266	-0.0246427	-0.670365	-0.336309	Psb4	NaN
-0.81108	-0.278823	-0.333036	-0.835028	0.0769992	0.583288	0.813361	1.02854	-0.551695	0.38472	0.776844	1.02917	1.03452	-0.643205	-2.35598	Pspc1	NaN
0.579061	0.0343849	1.74417	-0.311436	-0.263993	-0.0966184	-1.31417	-0.901782	-0.0354635	0.399659	-0.658049	-0.654478	-0.833088	0.338199	2.15039	Ptbp1	NaN
-0.628656	0.402329	-0.315948	0.122356	0.0893092	0.116129	-0.280815	-0.738101	0.0474608	0.823617	0.813938	-0.333991	0.408549	-0.489606	0.374562	Ptbp3	NaN
-0.295102	-0.0776387	-0.534647	0.480544	-0.269882	0.792749	0.237157	0.305607	0.428239	-0.344547	-0.761418	-0.456646	-0.373529	0.898847	-0.242661	Puf60	NaN
-1.22507	0.182617	-0.305725	-0.74996	-0.197734	0.702281	1.00591	1.67151	-0.321621	-0.204646	0.295026	0.703824	1.18067	-0.935678	-2.16269	Pura	NaN
-0.168046	0.253644	0.119214	-0.0283574	0.0765355	0.381569	0.553605	0.864534	-0.061479	0.0394423	0.392645	0.545215	0.814808	-1.30355	-3.16401	Purbb	NaN
-0.987626	-0.424232	-0.477511	-0.695944	-0.451524	0.11481	0.64166	1.71325	-0.752448	-0.367123	0.524817	1.22214	2.13039	-0.536395	-1.46521	Pwp1	NaN
-0.731399	-0.381087	-0.0593526	-0.642346	-0.210264	0.327262	0.593834	1.60036	-0.927552	-0.327121	0.442557	0.614744	1.2097	-1.85406	0.179051	Pwp2	NaN
0.0152722	0.903222	0.445432	-0.691367	-0.0131571	0.528186	0.589985	0.730109	-0.935352	-0.533193	0.176508	0.342649	0.567887	0.420608	-3.38268	Pwp2B	NaN
0.676795	0.603731	-0.203704	0.592578	0.594774	0.430488	0.344414	-0.275519	0.229627	-0.84292	-0.420542	-0.067856	-0.110251	-1.81351	-0.659289	R3Hc1	NaN
0.672782	2.76505	0.813461	-0.0452601	0.199528	-0.0895665	-0.203278	-0.304692	-0.67537	-0.823371	-0.895117	-0.362405	-0.185321	-1.20575	-0.930029	R51a1	NaN
-0.450508	0.638184	0.0906006	0.0586212	-0.822096	-0.519537	0.649997	-0.562823	-0.399454	0.963475	-0.10743	0.174178	0.472856	-0.251223	0.371013	Rab18	NaN
0.777686	0.333705	0.661593	0.462941	0.320593	0.419953	0.305591	0.168901	-0.301624	-0.499648	-0.33396	0.345497	-0.660828	-1.41671	-1.73402	Rab1A	NaN
0.267138	-0.34465	-0.668353	0.338397	0.0293718	0.666675	0.275326	0.273093	0.0741033	-0.715597	-0.732536	0.952072	-0.471537	-0.315791	0.093289	Rab2A	NaN
0.304815	0.635528	0.7303	0.576735	0.216361	-1.09836	-0.304252	-0.941316	-0.765536	0.436604	0.24321	-0.0508385	0.138081	-0.105222	-0.0560496	Rab6A	NaN
-0.36669	0.275699	0.524985	-0.242213	-0.329078	0.957721	0.621268	0.331022	-0.436567	0.459023	-0.839788	-0.283818	-1.1632	-0.527578	0.428308	Rab7A	NaN
-0.253111	-0.124868	0.882659	-0.432096	-0.578442	-0.161362	0.309934	0.480741	0.456286	-0.259405	0.916058	0.0290297	0.373463	-1.38833	-0.291706	Rac1	NaN
-0.607138	-0.523242	-2.24615	-0.0418711	0.553329	0.948594	0.674632	0.105727	-0.0588311	0.198261	0.84959	0.902376	1.4086	0.025487	-1.81065	Rad1	NaN
-1.17591	-0.624624	-0.871843	-0.758473	0.613468	1.12182	0.922355	0.0593547	-0.892572	0.172017	1.05202	1.32365	1.62082	-1.10861	-1.21553	Rad17	NaN
-1.57397	0.342431	-1.32986	0.690406	0.660216	0.534987	0.146502	0.243757	0.742922	0.840205	0.0979843	0.305045	0.0676553	-0.524781	-1.14833	Rad21	NaN
0.216443	-0.021085	0.00369832	0.334277	0.418235	0.355281	0.234849	-0.0562941	0.434023	0.415239	0.388375	0.296974	0.234078	0.170208	-3.91944	Rad50	NaN
-0.0933225	1.29112	0.0179129	-0.0846979	0.753088	1.1643	0.589397	-0.339141	-0.508886	-0.448381	-0.0529654	-0.00377959	0.0905261	-0.146754	-3.32797	Rad51a	NaN
-0.638714	-0.252489	-0.948789	0.422609	1.25872	1.12057	0.892619	-0.0952451	-0.258694	0.293032	0.431492	0.458217	0.40978	-1.35682	-2.32271	Rad51c	NaN
-0.63365	0.359167	-0.947947	0.623602	1.20978	1.29805	1.18132	-0.574866	-0.857025	-1.15589	0.057584	-0.0560014	0.238716	-0.559894	-1.02143	Rad51d	NaN
0.264676	0.087289	0.0880547	0.458338	0.405803	0.26697	0.130948	0.120166	0.543045	0.365978	0.287363	0.333586	0.128574	-0.201518	-3.88669	Rad52	NaN
0.896913	1.94811	1.013	0.407446	-0.124999	0.281841	-0.0278643	-0.820615	-0.632269	-0.517598	-0.900291	-0.429143	-0.760815	-0.0809422	-1.44405	Rad54	NaN
-0.0919402	0.934719	-1.41382	0.694267	0.595451	0.833608	0.247245	-0.108738	0.528203	-0.701211	0.049041	-0.664237	-0.488693	-0.475297	-0.502199	Rad54b	NaN
-0.537656	-0.481604	-1.85779	0.224576	0.590517	0.865556	0.752784	0.236569	0.0617215	0.451019	0.828048	0.968443	1.24853	-1.30817	-1.97353	Rad9a	NaN
-0.360244	0.0771569	-0.555477	-0.184492	0.285286	0.676392	0.864545	0.899579	-0.132139	-0.0362354	0.556005	0.645291	0.800246	-1.25275	-2.85074	Rae1l	NaN
-0.778514	-0.01491	-1.26515	-0.525964	0.121506	0.861222	0.97339	1.10659	-0.563463	0.0170322	0.810348	1.0245	1.42752	-1.29064	-2.06285	Ragp1	NaN
0.227576	0.488152	0.50753	-0.883491	-0.317026	0.627833	0.39969	0.492224	-1.12943	-0.0487247	0.0208025	0.533944	0.723591	-0.801211	-1.35563	Ran	NaN
-0.462792	0.985182	-0.912593	-1.02511	-0.220344	1.4409	-0.274377	0.64733	-0.32102	-0.255095	0.969415	1.04541	0.201765	-1.03308	-0.844994	Rb11A	NaN
-0.872098	0.96833	-1.27021	-0.755706	0.172587	0.926284	1.09497	0.820616	-0.652272	0.156685	0.515206	0.86171	0.942176	-2.07521	-1.19466	Rb11B	NaN
-0.790921	0.0260792	-0.635666	-0.833782	0.13071	0.613859	0.666915	1.07014	-0.617375	-0.134991	0.709555	0.837975	0.947	-1.12698	-0.944963	Rb12B	NaN
0.270773	-0.343501	1.25337	-0.391283	-0.619261	-0.826541	-0.790783	0.272275	-0.82982	-1.12377	-0.338123	-0.509891	0.522811	1.57736	2.26804	Rb15B	NaN
0.751276	0.909073	0.177199	-0.282121	0.89107	0.805701	0.406796	0.334501	-1.30184	-0.322843	-1.30076	-0.579561	-1.20081	0.161063	-0.779902	Rb24A	NaN
-0.196944	1.31816	1.00626	-0.649507	0.230568	0.454732	0.638766	0.863395	-0.672816	-0.322219	-0.387972	-0.677725	-0.481487	0.585664	-2.93069	Rbbp5	NaN
0.277883	-0.318517	0.856833	0.905631	0.0909279	-0.443385	-0.736421	-0.336365	-0.618181	-1.39299	-0.0650736	-0.610962	-0.563695	1.12589	1.72955	Rbbp6	NaN
-0.1209	0.506725	0.0735042	0.00551549	0.135411	-0.0192299	0.106946	0.701182	-0.095155	0.0196227	0.147273	0.286829	0.542725	1.02962	-3.78312	Rbbp7	NaN
-0.544327	-0.246782	-0.490978	0.939273	1.02464	0.729877	0.39752	-0.210463	0.882082	0.662645	0.221894	-0.341779	-1.35441	0.803493	-3.0056	Rbbp8	NaN
-1.10302	-0.123384	-0.0261444	-1.10593	-0.133073	0.609912	1.12173	1.2849	-0.864041	-0.264054	0.768282	1.11055	1.07783	-0.396424	-2.13212	Rbm14	NaN
-0.438308	-0.225471	0.485097	0.00241456	-0.718654	0.156918	-0.0251431	-0.104177	-0.631646	-0.143069	0.886792	0.612271	0.233201	0.230679	-0.0317944	Rbm15	NaN
-0.161915	0.307389	0.292651	0.0238819	0.178642	0.40773	0.480793	0.424603	0.185068	0.290606	0.490533	0.232585	0.519838	-1.14376	-3.17991	Rbm19	NaN
-0.193342	-0.266934	0.776123	1.57492	0.503381	0.0509215	0.0736089	0.347697	0.119116	-1.0949	-0.857982	-0.221291	-0.08236	-1.03649	-0.647929	Rbm25	NaN
-0.948256	0.0763831	0.316887	0.0242334	0.292945	0.316122	0.601539	-0.133533	1.0499	0.681252	0.837236	0.295944	-0.317469	-0.234319	-3.04097	Rbm28	NaN
-0.111062	0.397476	0.465016	-0.0886361	0.34783	0.457614	-0.135665	0.422232	0.452592	0.150345	0.613282	0.46073	0.164769	-2.22443	-1.95703	Rbm34	NaN
0.336481	0.148221	0.523942	0.821503	-0.239986	-0.380338	-1.05791	-0.488903	0.533995	-0.532669	-1.08415	-1.13591	-0.915821	0.812173	2.77171	Rbm39	NaN
-0.303721	-0.352558	0.475193	-0.422997	1.31e-05	-0.398413	0.379249	-0.0959884	-0.472004	0.388626	0.668936	-0.319151	1.09565	-0.354875	-0.0482209	Rbm5A	NaN
-1.12782	-0.319956	-0.151061	-0.95548	-0.40759	0.635259	0.954741	1.62986	-0.843811	-0.557477	0.73765	1.0513	1.31186	-0.36055	-1.68292	Rbm6	NaN
-0.661206	-0.299185	0.754744	-1.20387	-0.67584	0.305303	0.667131	1.84295	-1.15677	-1.48438	0.314342	0.865637	1.11768	0.0460592	-0.675933	Rbmx	NaN
-0.481394	-0.133691	0.149504	-0.424905	-0.912533	0.233946	-0.383076	0.362871	-0.187302	-0.101012	0.443859	0.0433201	1.14564	0.354096	0.420436	Rbmx2	NaN
-0.348941	0.086957	-0.874994	-0.224405	0.23542	0.732167	0.869969	0.912623	-0.249881	0.111459	0.68802	0.824665	1.00035	-1.33906	-2.88728	Rbp2	NaN
-0.0339061	0.686287	0.207416	0.00882913	-0.00189848	-0.0949109	0.186108	0.911916	-0.194485	-0.273157	0.123542	-0.0108628	0.541409	0.928709	-3.60827	Rbp4B	NaN
0.264615	-0.491216	-0.436679	0.212982	0.486508	-0.478929	-0.249792	0.597149	-0.147574	0.773025	-0.195027	-0.0943255	-0.295286	0.0471911	0.0391455	Rbp56	NaN
0.932181	0.40195	1.35116	0.148993	0.162487	-0.302026	-0.550936	-1.81523	0.220238	-0.0451129	-0.478993	-0.666148	-1.23207	-0.15692	1.92089	Rbpms	NaN
-0.148501	0.167595	-1.60887	-0.31365	0.433696	0.229733	0.921297	0.752734	-0.680643	0.474514	0.380541	0.645674	0.698107	-0.578807	-1.5181	Rcc1	NaN
-1.82701	0.188606	-0.0184232	-1.39715	-0.528416	-0.413708	0.13022	1.11604	-0.802016	0.507854	0.801443	1.05826	1.21702	0.0080608	0.875842	Rcc2	NaN
0.0133617	0.691415	0.445579	-1.33102	0.0949316	-0.0906124	-1.3011	0.26743	0.0597323	0.800234	0.946717	0.840106	0.0904929	-0.829862	-0.29407	Rcl1	NaN
-0.71388	0.368069	-0.412343	-0.292297	0.0382348	0.333306	0.343905	0.150767	-0.13048	0.556502	-0.095635	1.06003	0.971392	-1.48718	-0.628985	Rcor2	NaN
-0.103111	0.0326334	-0.244591	0.11245	0.316674	-0.0121737	-0.0911174	-0.153748	0.89554	1.23972	0.996745	0.573758	0.498724	-0.512389	-3.50145	Recq1	NaN
1.00646	-1.93085	-0.351355	0.00727481	-0.461649	-0.564795	-0.824988	1.05908	0.04241	-0.409197	-0.243807	0.425902	1.96385	-0.294361	1.26297	Recq4	NaN
-0.239032	-0.214862	-1.08311	-0.180483	-0.277479	0.770864	0.506127	1.13574	-0.578458	-0.672754	0.560731	0.326796	1.46117	-1.06422	-0.590282	Red1	NaN
0.37065	0.230381	-0.744446	0.385031	0.475516	0.653138	0.582673	-0.40717	0.53769	0.378245	0.528691	0.712129	-0.402229	-2.53701	-1.27855	Reep5	NaN
0.00156482	1.47859	-0.539779	-0.244317	0.206937	-0.678795	-0.319535	0.256422	-0.0675395	-0.141627	0.286113	0.63201	-0.27376	0.0669647	-0.716946	Reep6	NaN
0.324835	1.39326	1.25488	-0.353184	0.0610839	-0.11146	-0.201773	0.415781	-0.502827	-0.599104	-0.0751208	-0.432912	-0.582313	1.2881	-2.80705	Requa	NaN
-0.734883	-0.0713309	0.569699	-0.514209	-0.442728	0.0606569	0.330912	1.61382	-0.947259	-0.29265	-0.305621	0.609942	1.61793	0.196875	-1.96179	Rexo1	NaN
-0.310357	0.27075	-0.256413	0.153607	0.21394	0.386096	0.481687	0.579124	0.128636	0.269145	0.489183	0.401874	0.535779	-1.74147	-2.10772	Rexo4	NaN
0.159155	0.0530049	0.675249	-0.506573	-0.250521	0.604196	0.470133	0.660428	-0.264037	0.326671	-0.124671	0.214778	0.138844	-2.23762	-0.540727	Rexon	NaN
0.634462	-0.885336	-1.37426	0.863563	0.663229	0.625794	0.428231	-0.119101	0.983044	0.601818	0.356074	0.353119	0.375956	-0.909896	-2.87555	Rfc1	NaN
0.602361	0.126784	-0.411306	0.694238	0.452018	0.47969	0.338933	0.0820603	0.631732	0.427772	0.219055	0.0624545	0.0355506	-0.84082	-3.68878	Rfc2	NaN
0.451419	0.0540738	-0.596913	0.68729	0.455259	0.487961	0.392909	0.141602	0.733513	0.507131	0.250081	0.062277	0.0461722	-0.690615	-3.67336	Rfc3	NaN
0.506578	0.0329979	-0.533966	0.778313	0.543825	0.401375	0.447492	0.151328	0.656926	0.545193	0.0735165	0.0794188	-0.0777879	-0.717682	-3.66351	Rfc4	NaN
0.363695	0.0222304	-0.459714	0.514593	0.419759	0.395797	0.314164	0.151458	0.602036	0.501107	0.294205	0.266144	0.251948	-0.543314	-3.6681	Rfc5	NaN
-0.739588	0.425252	-0.536231	-0.518971	0.47424	0.868885	0.790564	0.321753	-0.449612	0.875165	0.876333	0.905752	0.401924	-1.37775	-2.67969	Rfip1	NaN
-0.649011	-0.348865	-0.940516	-0.209909	0.0207343	0.546409	-0.30956	0.496377	-0.118888	-0.297235	-0.42429	0.208644	1.2327	1.04254	0.215651	Rfip2	NaN
0.949641	-0.184147	-0.557078	-0.63836	-0.641856	0.51971	0.541153	0.25731	-0.864685	0.0221499	0.603158	0.121845	-0.28022	-0.278789	0.348042	Rfip4	NaN
-0.708599	0.432255	-0.715202	-0.776805	0.086618	0.727019	0.83539	0.32356	-0.450697	0.853103	1.10057	1.247	0.931625	-1.5488	-2.40511	Rfip5	NaN
0.604776	0.725154	0.794373	0.66112	0.385461	0.205636	0.133348	0.100492	-0.0899479	-2.19384	-0.727777	-0.33484	-0.702727	0.158513	-0.923191	Rfox2	NaN
0.317804	-0.688198	-1.31438	0.187613	0.66476	0.826603	0.584184	-0.266	0.279327	0.415211	0.852679	0.979182	1.04852	-1.30166	-2.68978	Rfwd3	NaN
1.71558	-0.131454	-0.0989837	-0.518341	-0.371811	0.162337	-0.37753	0.327514	0.237285	-0.308839	-0.264264	-0.302209	-0.537246	0.797778	-0.565586	Rh21A	NaN
-0.191857	-0.449168	-1.09499	0.626777	0.553003	0.62078	0.549287	-0.355518	0.30777	1.08015	0.462912	0.581954	0.776845	-1.34405	-2.21	Rhino	NaN
0.0626233	-0.524341	-0.95594	0.648395	0.808153	0.702503	0.571654	0.31069	0.394145	0.458368	0.539231	0.36135	0.0896839	-0.574859	-3.4329	Rif1	NaN
0.522314	1.39965	1.03839	-0.145007	0.000637917	-0.0649424	-0.323872	0.0267252	-0.0127063	-0.0166795	-0.196264	-0.751902	-0.98352	1.04013	-2.35091	Ring2	NaN
-0.0763094	1.82054	0.914281	0.000628689	-0.90016	0.177077	0.245491	0.311557	-0.94491	-1.40836	-0.762617	-0.98447	-0.77862	-0.115334	1.67016	Rir1	NaN
0.134894	0.306975	1.63864	-0.414425	-0.570979	-0.663285	-0.886921	-1.188	0.13053	-0.315514	-0.320487	-0.55615	-0.677037	2.06101	1.86845	Rl10	NaN
-1.96382	-0.952296	-0.776224	-0.759105	-0.574272	0.530098	0.499122	1.24484	-0.333113	0.171441	0.862063	0.840281	1.19048	0.0364319	0.901297	Rl10A	NaN
-0.906313	-0.374943	0.727632	-1.02388	-0.901828	-0.763968	-0.22949	-0.138489	-0.412459	-0.119593	0.187555	0.311708	0.51526	2.14174	2.19082	Rl11	NaN
-1.19217	-0.284912	1.0635	-1.25009	-1.00838	-0.2986	-0.0346782	0.926543	-0.726351	-0.427473	0.137214	0.669667	1.42399	0.0643897	1.63028	Rl12	NaN
-0.653391	0.0221336	1.75273	-1.21096	-0.65987	-0.295953	-0.320008	-0.0978678	-0.733136	-0.961997	-0.135592	-0.150906	0.148146	1.9228	1.86159	Rl13	NaN
-0.571603	0.195993	1.40509	-1.27941	-0.633576	-0.318989	-0.092499	0.469908	-1.38766	-1.38118	0.142108	0.0708277	0.577912	1.76705	1.31104	Rl13A	NaN
-0.724702	-0.0849401	1.59299	-1.34938	-1.02174	-0.522636	-0.0249956	0.847047	-1.54389	-0.641129	0.260562	0.561634	0.75941	0.88465	1.43657	Rl14	NaN
-0.742554	0.168367	1.52122	-1.07183	-0.889009	-0.566593	0.177005	0.714077	-1.27676	-0.725207	-0.464469	0.0342577	0.225365	1.59764	1.52826	Rl15	NaN
-0.420916	0.0933652	1.74634	-0.872403	-0.795445	-0.517948	-0.587211	-0.571673	-0.164294	-0.445458	-0.135029	-0.155469	-0.556769	1.97411	2.05076	Rl17	NaN
-1.37455	-0.13007	0.851896	-1.54925	-0.959947	-0.19045	-0.0460766	0.847112	-0.936027	-0.568416	0.410065	0.809169	1.16715	0.912463	1.60738	Rl18A	NaN
-0.18593	0.380521	0.73349	-0.715952	-0.711909	0.208774	-0.108177	0.501358	0.132669	-0.207502	-1.09574	0.241768	-0.168878	1.77363	-0.812178	Rl1D1	NaN
-0.700404	0.171015	1.35857	-1.33119	-0.884773	-0.597755	-0.325283	0.00420485	-0.658135	-0.774707	-0.138725	0.537243	0.285752	1.77383	2.0489	Rl21	NaN
-0.21155	-0.29987	2.13534	-1.14017	-0.554418	-0.802892	-0.539757	-0.167045	-0.399312	-0.156066	0.0523154	0.0611181	0.628787	0.148978	1.77133	Rl22	NaN
0.198374	0.409275	1.90926	-0.274518	-0.318884	-0.497415	-0.491047	-1.10634	-0.284942	-0.240483	-0.399629	-0.844312	-1.37584	1.23096	2.14263	Rl23	NaN
-0.0601361	0.0641632	1.76645	-0.494995	-0.501569	-0.596554	-0.675999	-0.839175	-0.152723	-0.526162	-0.407566	-0.398449	-0.860973	1.90758	2.22205	Rl23A	NaN
0.268214	0.581106	1.64667	-0.123448	-0.233225	-0.272315	-0.561709	-1.09055	-0.351271	-0.502909	-0.472486	-0.807175	-1.47058	1.12772	2.19037	Rl24	NaN
-0.237522	0.427482	1.59926	-0.592805	-0.478554	-0.511128	-0.518303	-0.764755	-0.200695	-0.694158	-0.474384	-0.325176	-0.937602	2.05416	2.01296	Rl26	NaN
-1.51158	-0.249709	-0.131132	-1.27263	-0.443332	0.264485	0.328208	1.13746	-1.06352	-0.817239	0.0386821	0.71877	1.077	0.998709	1.55191	Rl27	NaN
-0.48026	0.322454	1.65786	-0.819372	-0.517644	-0.0334653	-0.270476	-0.523678	-0.819395	-0.609175	-0.181039	-0.237379	-0.900219	1.0137	2.6196	Rl27A	NaN
-0.0654245	0.246529	1.65703	-0.995421	-0.744769	-0.410169	-0.475694	-0.528963	-0.367465	-0.307503	-0.352951	-0.605325	-0.587983	2.09122	1.88585	Rl28	NaN
-1.26746	-0.16822	0.744342	-1.25256	-0.902655	-0.552674	0.120831	1.16845	-0.913075	-0.558505	0.209919	0.938983	1.7715	0.119268	1.24517	Rl30	NaN
-0.0722084	0.159343	1.59903	-0.49993	-0.639553	-0.679169	-1.05717	-0.75443	-0.208533	-0.432564	-0.132823	-0.278724	-0.341638	2.04951	1.93689	Rl31	NaN
-0.0141396	0.823583	1.78374	-0.715599	-0.408251	-0.0259337	-0.862	-0.667957	-0.699318	-0.969549	-0.00318656	-0.416372	-1.0026	1.67636	1.53007	Rl32	NaN
-0.873121	-0.403995	1.54884	-1.29885	-0.994054	-0.772095	-0.0195488	0.818696	-0.716556	-0.872649	0.187012	0.42239	0.990722	1.44668	1.20123	Rl34	NaN
-0.116151	0.0156585	1.73274	-0.919322	-0.621982	-0.546412	-0.634922	-0.651482	-0.00170441	-0.24363	0.135837	-0.16448	-1.03486	1.76873	1.86261	Rl35	NaN
-1.19484	-0.0713041	0.73254	-1.65101	-0.960295	0.158692	0.438149	1.03292	-1.24766	-0.923569	0.620989	0.269087	0.836614	1.37409	1.09066	Rl35A	NaN
-0.708511	-0.319376	1.15659	-1.50303	-0.716835	-0.296838	-0.915313	-0.174809	-0.0334146	-0.534756	0.245511	0.650165	0.766711	1.86714	1.67615	Rl36	NaN
0.0939827	0.612943	1.44617	-0.495322	-0.45251	-0.48479	-0.74535	-0.915002	0.0830822	-0.726931	-0.152856	-0.556373	-1.29074	2.18105	1.71594	Rl36A	NaN
-0.679861	0.178453	1.19966	-0.982675	-0.986468	-0.228113	0.0734156	0.423192	-1.01521	-1.15547	-0.399807	0.351137	0.867343	1.77396	0.914574	Rl3L	NaN
-0.347508	-0.748332	-0.396729	-0.482597	0.0908178	0.605889	-0.21227	-0.38178	-0.420658	0.626842	0.269531	-0.561825	0.220011	2.0258	0.336982	Rl40	NaN
-1.24117	-0.300669	0.611708	-1.62557	-0.970443	0.149577	0.336625	1.16785	-1.27558	-0.623456	0.538517	0.928971	1.56854	0.412905	0.946233	Rl4B	NaN
-0.745512	-0.197684	1.66684	-1.39202	-1.13857	-0.594928	-0.098499	0.595685	-0.98586	-0.756071	0.0854827	0.534162	0.963715	1.18113	1.51704	Rl6	NaN
-1.05444	-0.00533269	1.35043	-1.52235	-1.12219	-0.310273	0.34772	0.501547	-1.29493	-0.498511	0.189377	0.44118	0.703113	1.05809	1.82152	Rl7	NaN
-0.500973	0.000941981	1.89643	-1.48706	-0.784899	-0.542892	-0.332631	0.103237	-0.665634	-0.882832	-0.0309726	0.0726654	0.531076	1.3198	1.85302	Rl7A	NaN
-0.7886	-0.115459	0.8181	0.261625	0.285062	0.910889	1.35176	0.326716	-1.22175	-0.429548	-0.267498	0.194366	-0.286032	-1.89458	-0.161749	Rl7L	NaN
-1.28329	-0.274533	0.974425	-1.48614	-1.1007	-0.349227	0.075848	0.713556	-0.73981	-0.768432	0.345354	0.989382	1.57443	1.19728	1.04189	Rl8	NaN
-1.17907	-0.605937	1.11139	-1.03351	-0.688515	-0.503248	0.603821	0.41239	-1.68389	-0.185573	-0.11214	0.905537	1.44172	0.816266	1.32833	Rl9	NaN
-1.03478	0.0918614	0.895748	-0.995805	-0.673552	-0.59411	0.433108	1.13591	-1.74762	-0.225385	0.170049	0.596425	1.40584	-0.452836	1.24236	Rla0	NaN
-0.552351	0.0635975	0.963858	-0.655058	-0.558169	-0.813231	0.769457	1.11545	-1.56599	0.313989	0.00274371	0.268002	0.289899	-1.32628	1.57291	Rla1	NaN
-0.993074	0.0552927	1.34568	-1.00266	-0.313165	-0.0362795	0.358662	1.20655	-1.19178	-0.812768	-0.400409	0.412833	1.06054	-0.750843	0.854412	Rla2	NaN
0.328914	-0.619366	-0.352717	-0.102953	0.609699	-0.420596	-0.572377	-0.28918	0.524102	0.064501	-0.160592	1.01838	-0.138937	0.233728	0.350246	Rlp24	NaN
2.32213	-0.389453	0.532772	0.976166	0.250057	-0.00942503	-0.126892	-1.00187	0.0356983	0.302431	-1.1942	-1.18559	-1.17968	-0.28358	0.100283	Rmi1	NaN
0.973667	-1.1813	-0.17755	0.867837	0.504005	-0.302832	-1.10847	-1.71756	0.391368	0.00499591	0.285954	-0.0258658	0.658903	0.869659	0.671251	Rmi2	NaN
-0.684177	0.238496	0.320103	-0.48097	0.328197	-0.103959	-0.317668	0.900582	-0.199045	-0.719242	-0.169316	-0.229591	0.387908	0.337137	0.324677	Rnc	NaN
2.0345	-0.734734	-0.374205	1.23827	0.467788	-0.601017	-0.863204	-0.561264	1.6998	0.419017	-0.191631	-0.262404	-0.484844	-1.07783	-0.910285	Rnf41	NaN
0.743537	1.63393	1.04057	-0.944258	0.472122	-0.316389	-0.109179	0.526392	-0.437934	-0.0728003	-0.978225	-0.439594	-0.444164	-0.73911	-0.950469	Rng2A	NaN
-0.252125	-1.12269	-0.889003	0.177231	0.589152	0.735202	0.332091	0.283747	0.61813	0.552414	0.649325	0.925578	1.29205	-1.34875	-2.49355	Rnh1	NaN
-1.08543	0.0332664	0.518074	1.33739	0.150369	0.403832	-0.11925	-1.30668	0.923749	-0.0423758	0.624391	-0.357056	-0.069611	-0.561569	-0.426284	Rnh2A	NaN
-0.678029	-0.322368	-0.124392	-0.00254688	-0.53438	-0.199769	0.024102	0.140032	2.40094	0.0539195	0.465677	-0.216128	-0.322758	-0.22709	0.108571	Rnh2b	NaN
0.240726	0.0857683	0.647811	0.748062	0.0809066	-0.297241	-0.666572	-0.324761	0.185095	-0.673957	-1.18956	-0.174327	-0.395546	-0.696997	2.25903	Rnp1B	NaN
-0.241086	-0.842341	1.58661	-0.708355	0.137212	0.272126	0.449985	0.924567	0.52456	-0.465128	-0.0317331	-1.05412	-0.860592	-0.709542	0.491597	Ro21	NaN
-0.000601833	0.044193	0.410277	-0.28118	0.116279	0.542577	0.635042	0.800357	-0.47238	-0.974093	0.574582	0.76124	0.728483	-1.67996	-1.96047	Ro32	NaN
-0.78109	-0.348626	-0.349624	-1.06213	-0.29954	0.745336	1.07908	1.02619	-0.657041	0.175639	0.246248	1.10158	1.0599	0.00555513	-1.94468	Roa0	NaN
-1.00808	-0.619754	-0.318282	-1.53237	-0.270379	0.945568	1.12494	1.58965	-0.807026	-0.497268	0.345098	1.27899	1.00987	-0.38055	-0.830846	Roa1	NaN
0.900518	0.830361	1.18964	0.135136	-0.0811897	-0.360835	-0.416054	-0.805758	0.0539837	-0.230126	-0.57692	-1.67635	-1.56359	-0.190011	2.32726	Roaa	NaN
0.445801	0.0997698	0.873561	0.722187	-0.521281	-0.450118	-1.45536	-0.842813	0.427867	-0.582011	-0.584014	-0.515717	-0.21527	0.814841	2.15863	Rp9	NaN
0.300401	0.521469	0.720071	-0.868073	-0.741677	0.220766	0.677065	2.06697	-1.40563	-1.2463	-0.658385	-0.163128	0.438479	-0.639042	-0.188651	Rpa1	NaN
0.140189	0.560541	0.871199	-0.866532	-0.957878	-0.342137	0.209893	1.52609	-1.29384	-1.60115	-0.625008	-0.164608	0.585105	1.2268	0.350888	Rpa2	NaN
-0.230501	0.168001	0.655857	-1.7368	-1.18524	-0.502836	-0.153076	1.08496	0.415745	-1.14826	0.0346751	0.0850638	1.02379	1.19557	0.926265	Rpa34	NaN
-0.183994	0.372208	0.130523	-0.624908	-0.703167	-0.519375	-0.0722885	1.21938	-0.528285	-0.802952	-0.693692	-0.268723	0.159646	2.14188	0.500947	Rpa43	NaN
0.828505	0.667457	0.69739	-1.01206	-1.07783	-0.165922	0.334764	1.70785	-0.863167	-1.37074	-0.530426	-0.24409	0.461157	-0.620119	0.527183	Rpa49	NaN
0.137795	0.836476	1.58651	-0.543096	-0.674543	-0.461862	0.0716406	1.37141	-0.978512	-1.02582	-0.583082	-0.657177	-0.378246	1.26969	-0.745963	Rpab1	NaN
0.381362	0.106617	1.71278	-0.342919	-0.0791744	-0.18189	-0.396371	-0.164844	-0.236549	-1.42036	-1.04652	-0.4988	0.444327	0.995833	0.381323	Rpab2	NaN
0.521519	1.20938	0.912649	-0.371087	-0.531852	-0.275216	0.179679	1.41019	-1.19882	-1.72158	-1.18353	-1.04202	-0.18741	1.19268	0.0669946	Rpab3	NaN
-0.54053	-0.369643	0.194131	-0.687535	-0.663146	-0.202793	0.551238	1.71145	-1.07633	0.277369	-0.528385	0.138729	0.586929	-0.754636	1.36543	Rpac1	NaN
0.216099	1.41097	1.55089	-0.653467	-0.601638	-0.324528	-0.0981048	0.690434	-1.40442	-1.80936	-0.620672	-0.491824	-0.368062	1.40965	0.363814	Rpb1	NaN
0.262524	1.48405	1.48159	-0.826235	-0.528078	-0.815581	-1.07639	0.670678	-0.928696	-0.774726	-0.415253	-0.477623	0.00205091	1.09142	0.632758	Rpb11	NaN
0.0748205	1.57903	1.57088	-1.11364	-0.714494	-0.155289	-0.0208474	0.81038	-1.1527	-1.46222	-0.522523	-0.606236	-0.648124	1.43562	0.248395	Rpb2	NaN
-0.614778	1.4686	1.77781	-0.658936	-0.371105	0.0313744	0.0270503	0.898986	-0.921555	-1.34947	-0.045018	-0.328773	-0.558205	1.18152	-1.3905	Rpb3	NaN
-0.0526489	1.38745	0.152761	-0.425895	-0.698197	0.0863475	0.204566	0.016062	-0.746208	-0.771388	-0.0650831	0.221711	-0.0323392	1.05688	-0.557495	Rpb4	NaN
0.395198	1.77375	1.46208	-1.12937	-0.0732705	0.0029233	0.0161647	0.283007	-0.950509	-0.665401	-0.0617537	-0.3257	-0.462154	0.103509	-1.27865	Rpb7	NaN
-0.16949	0.477007	1.19867	-0.475116	0.028271	0.539444	-0.390451	-0.0260977	-0.208537	-0.126252	-0.234471	0.120974	0.250113	-1.1468	-0.231348	Rpf1	NaN
0.212607	0.985377	1.00039	-0.0335466	-0.257963	0.17447	0.286006	-0.70747	0.0869212	-0.108843	-0.239007	-0.0561367	-1.10047	1.35092	-2.14653	Rpf2	NaN
0.299675	-0.164843	-0.203678	0.0836057	0.243299	0.493252	0.634511	0.415438	0.13822	0.166861	0.408507	0.65794	0.620149	-1.82952	-2.56384	Rpn1	NaN
-0.19997	-0.539614	-0.933337	-0.0464488	0.52971	0.478411	1.08207	0.407355	0.124343	0.433237	0.459731	0.744778	0.974688	-1.20757	-2.56678	Rpn2	NaN
-0.835002	0.0490099	-1.46391	-0.699461	-0.00986549	0.394475	0.712503	1.2287	-1.14732	-0.390587	0.38558	0.571265	1.08412	0.571624	-0.243292	Rpp14	NaN
-0.600811	0.141153	-0.309375	-0.62982	-0.383765	0.226831	0.683964	1.58645	-0.708201	-0.331739	0.478698	0.567285	1.94988	-0.474024	-2.43474	Rpp30	NaN
0.088258	0.35208	0.220638	-0.31729	-0.213446	-0.227761	0.0316084	0.754244	-0.0470939	-0.438271	0.195384	0.71834	1.03002	0.127598	-2.50375	Rpp38	NaN
-0.382345	-0.256522	-0.0976409	-0.20086	0.147698	0.391586	0.55761	1.01924	-0.230003	-0.231995	0.506476	0.952595	1.53074	-1.76566	-2.33384	Rpp40	NaN
0.640861	0.570912	1.19841	0.0733401	0.36254	0.548727	-0.115098	-0.890482	-0.590798	0.00107452	-0.0405843	-0.490955	-0.657704	-1.12542	-0.281227	Rrmj3	NaN
-0.522081	0.658693	-0.252004	-0.126655	-0.558938	-0.362513	-0.112311	2.06703	-0.649531	-0.416457	-0.524513	-0.0282819	1.43677	-0.947162	0.0742191	Rrn3	NaN
0.0747795	0.320194	0.63321	-0.0341897	0.126408	0.519543	0.354441	0.228413	-0.487351	-0.188906	0.023266	0.135537	-0.445583	0.00578905	-2.00648	Rrp1	NaN
-0.228581	0.189624	0.326553	-0.0261227	-0.0284926	0.353555	0.127415	1.31748	-0.24349	-1.23647	-0.205832	0.0379587	1.39368	0.367584	-2.822	Rrp12	NaN
0.698387	0.213905	1.08017	-0.388481	0.223394	0.0660957	-0.520499	-0.390772	0.139805	0.00741422	0.0895143	0.0207269	-0.81514	-0.929337	0.177423	Rrp15	NaN
-1.39987	-0.506678	0.734739	-1.18722	-0.722686	0.189012	0.498329	1.34315	-1.44926	-0.619511	-0.146837	0.460889	0.613964	1.00575	1.53664	Rrp5	NaN
0.391708	0.0426164	1.48099	-0.422031	-0.187407	-0.420447	-0.689916	-0.272505	0.106754	-0.712241	-0.875152	-0.984807	-1.03843	1.68679	1.91974	Rrp7A	NaN
-1.08363	0.383197	-0.662702	-0.0948878	0.321422	0.946198	1.2251	0.951764	-0.167504	-0.389951	-1.15075	-0.42971	0.0670441	-0.796977	0.219246	Rrp8	NaN
-0.237322	0.589982	1.23027	-0.0759464	0.113267	0.527071	0.244379	-0.647066	-0.363092	-0.132601	0.268935	-0.0963186	-1.72891	0.679907	-0.954096	Rrs1	NaN
0.911069	0.49148	1.56059	0.17469	-0.316057	-0.40589	-0.758408	-0.786019	0.0613354	-0.71758	-0.931334	-1.32741	-1.321	1.08089	1.99316	Rs10	NaN
0.724754	-0.133404	2.02395	-0.657488	-0.671439	-1.17662	-0.589578	-0.121565	-0.48993	-1.05385	-0.474886	-0.375595	0.381574	1.16436	1.65019	Rs11	NaN
0.471028	-0.21654	1.69595	0.0644849	-0.149504	-0.694546	-0.848241	-1.02049	0.26101	-0.558543	-0.558734	-0.684183	-1.15335	1.64471	1.97957	Rs12	NaN
-1.60554	-1.006	-0.010901	-1.39576	-0.042946	0.313099	0.891863	0.966173	-1.36407	0.049528	1.05742	1.22424	1.17974	0.0937206	0.279439	Rs13	NaN
0.769823	0.148611	1.66344	-0.26278	-0.443517	-0.804292	-0.747064	-0.970631	-0.198134	-0.855338	-0.664454	-0.833616	-0.229788	1.36515	2.27806	Rs14	NaN
0.0713105	0.16038	0.401996	-0.524266	0.0774217	-0.110769	-1.18032	-0.842968	0.838472	0.681252	-0.134752	-0.580684	-0.478606	1.81163	0.458977	Rs15	NaN
-0.223379	-0.541618	1.56291	-0.686427	-0.682405	-0.449817	0.458402	0.67875	-0.537608	-0.966888	-0.138226	0.0243118	0.746667	-0.272772	0.9893	Rs15A	NaN
0.336812	-0.189269	1.86861	-0.296264	-0.490356	-0.637547	-0.686103	-1.06467	0.0271144	-0.221952	-0.313752	-0.83343	-0.856114	1.54765	2.19553	Rs16	NaN
0.434214	-0.168793	1.77883	-0.38249	-0.219994	-0.766154	-0.626401	-0.797196	0.196401	-0.559764	-0.715971	-1.10498	-0.408285	1.3787	2.21121	Rs17	NaN
0.52796	0.0266761	1.48968	-0.0286109	-0.135456	-0.382052	-0.628002	-1.03797	-0.0065571	-0.454644	-0.653749	-0.965051	-1.46735	1.72533	2.04573	Rs18	NaN
0.834691	0.211273	1.6602	0.109275	-0.130195	-0.59081	-0.730743	-1.17486	-0.0286293	-0.642612	-0.59897	-1.01049	-1.29386	1.41447	1.90833	Rs19	NaN
0.23779	-0.0822202	2.01113	-0.531755	-0.593678	-0.686162	-0.729145	-0.84459	-0.248728	-0.552692	-0.382552	-0.545102	-0.323831	1.40303	2.27471	Rs2	NaN
0.34169	0.228572	1.03448	0.0356431	-0.00455989	-0.204159	-0.673698	-0.811998	0.365263	0.223848	-0.23416	-0.550772	-2.4413	0.947098	1.76207	Rs21	NaN
0.176097	-0.0438143	1.39439	-0.15733	-0.350943	-0.254283	-0.40687	-0.402873	-0.0044226	-0.225181	-0.253614	-0.368338	-0.331846	-0.817399	2.06163	Rs23	NaN
0.713569	0.301747	1.97822	0.0439136	-0.222622	-1.01423	-0.690451	-0.62033	-0.289566	-0.599408	-1.15426	-0.423522	-0.448286	0.173857	2.08809	Rs24	NaN
0.620074	-0.0171056	1.66244	-0.0397579	-0.0790184	-0.743624	-0.725676	-0.917179	0.326086	-0.213	-0.205366	-0.76108	-1.54676	0.449961	2.26995	Rs25	NaN
0.677996	-0.301251	1.64679	0.152202	-0.368077	-0.605035	-0.469271	-0.862987	0.124914	-0.685404	-0.855601	-0.85467	-1.00458	1.26358	2.1846	Rs26	NaN
-0.856667	-0.560373	-1.16985	0.33517	0.545811	0.43825	0.467568	-0.0831859	1.32115	1.1389	0.799979	0.784596	0.880112	-1.28647	-2.46056	Rs27A	NaN
0.759721	0.042709	1.48779	0.174908	-0.122693	-0.600355	-0.378955	-0.896162	-0.285985	-0.423445	-0.747777	-1.10361	-1.58987	1.2656	2.26247	Rs31	NaN
0.798526	0.11956	1.92643	-0.387167	-0.69548	-0.716889	-0.857665	-0.480196	-0.523488	-1.09811	-0.588303	-0.649513	0.00824317	1.23205	2.00963	Rs3Aa	NaN
-0.114698	-0.724743	1.25807	-0.778273	-0.875624	-0.791811	-0.919169	-0.050871	-0.243383	-0.827615	-0.20794	0.543891	0.950789	1.43898	2.34144	Rs4	NaN
0.975638	0.254009	1.92176	0.307847	-0.274751	-0.496598	-0.0109192	-0.519625	-1.23629	-0.4581	-1.04862	-1.1431	-1.32854	0.649338	1.68884	Rs5	NaN
0.707194	0.165604	1.5237	-0.0446126	-0.2987	-0.436663	-0.669411	-1.00869	0.0908357	-0.551141	-0.772967	-0.873139	-1.21453	0.864261	2.53879	Rs6	NaN
0.383213	-0.599861	1.65823	-0.0581277	-0.488061	-1.03107	-0.475175	-0.703055	-0.069104	-0.0876039	-0.872182	-0.501889	-0.497553	1.43993	2.34028	Rs7	NaN
0.158077	-0.0023344	1.45688	-0.639495	-0.554129	-0.638976	-0.628914	-0.350789	-0.494939	-1.03178	-0.173582	-0.225174	0.00932717	0.544964	2.97076	Rs8	NaN
0.649709	-0.250601	2.22329	-0.369222	-0.335709	-0.638351	-0.723362	-0.312461	-0.365857	-0.847892	-0.765188	-0.751899	-0.557473	1.1991	1.76483	Rs9	NaN
-0.554969	1.4907	0.743379	-1.42748	-0.375319	0.403451	0.267596	0.111809	-1.50601	-0.944832	0.675498	1.05472	1.01015	0.248664	-1.4171	Rsf1	NaN
0.39652	0.363698	0.616072	-0.175044	-0.128988	-0.299644	0.0278077	0.600527	-0.996398	-0.0575843	-1.63685	0.180176	0.441077	-0.613737	0.815391	Rsmb	NaN
-0.0321943	-0.250232	0.12963	1.43645	0.274405	0.222738	-0.470646	-0.446504	-0.00465792	-0.493848	-0.432218	-0.975931	-1.35653	-0.151586	2.26324	Rsrc1	NaN
0.538221	-0.0184549	1.50484	0.250109	-0.0495558	-0.493896	-0.708311	-1.06292	0.153051	-0.0427682	-0.677304	-0.990773	-1.60621	0.788103	2.42919	Rssa	NaN
-0.945381	-0.550642	0.306752	-1.39865	-0.24274	0.503772	0.681991	1.01689	-0.876387	-0.73128	1.01496	1.24129	1.79856	-0.257801	-1.35198	Rtcb	NaN
0.698263	-1.57186	-1.39065	0.913131	1.14921	0.824057	0.261665	-0.768416	0.869875	0.910308	0.631823	0.258444	-0.0202646	-1.32488	-1.47917	Rtel1	NaN
0.437217	1.43762	1.65091	-1.23382	-0.0184679	-0.703974	-0.410987	-0.750741	-0.460379	-0.549767	0.0161682	-0.655405	0.0784947	1.75034	-0.723128	Rtf1	NaN
0.274928	-0.0525186	-0.887045	0.123762	0.647983	0.532817	0.762553	0.391467	0.508461	0.310839	0.166424	0.60029	0.643769	-1.90907	-2.71264	Rtn3A	NaN
0.35199	0.667754	1.21744	0.352821	-0.559019	-0.695604	0.0910698	0.532644	-0.266332	-0.163108	-0.712832	-0.335985	0.635744	-0.926767	-0.84284	Ru17	NaN
0.208635	0.708156	0.408998	0.0790757	0.179399	0.406246	0.123855	-0.0543042	0.573125	0.191622	-0.087843	0.079828	-0.320489	-2.58173	-0.60126	Ru1C	NaN
-0.608253	-1.02666	-0.171653	0.824888	0.405156	-0.12869	0.435923	1.28172	-0.504896	-0.0816424	-0.191029	-0.0131923	1.52347	-2.1156	0.0329895	Ru2A	NaN
0.245282	-0.443471	-0.0325124	-0.070233	0.149706	0.876457	0.789215	1.18829	-0.0827741	-0.903748	0.20999	0.916749	-1.43681	-1.02292	-1.28414	Ru2B	NaN
-0.182535	1.77408	1.02011	-0.644198	-0.349326	-0.433874	0.0855628	1.34071	-0.790391	-0.386481	-0.312745	-0.28193	0.254254	0.603267	-2.56667	Ruvb1	NaN
-0.155033	1.93748	0.967436	-0.59313	-0.355621	-0.313011	-0.0476063	1.40531	-0.923167	-0.700469	-0.483058	-0.436355	0.00809278	0.906438	-2.16592	Ruvb2	NaN
-0.654279	0.677611	-1.02612	0.455421	0.436658	0.28777	0.918629	-1.11037	-0.0749447	0.901703	-0.360681	0.0776799	-0.505023	0.74974	-0.768904	Rybp	NaN
0.0142183	-0.733354	-0.462075	-0.343289	-0.371642	0.418927	-0.767347	0.57846	0.5649	0.655247	-0.500533	0.0998757	0.622266	0.607822	0.17189	S30Bp	NaN
0.00491345	-0.671548	0.234038	0.531627	0.640666	0.188453	0.833464	0.0795839	-0.646832	-1.09866	-0.84422	1.17357	-0.0474701	-0.138527	-0.852792	S61A1	NaN
0.288831	-0.410308	-0.76693	-0.737271	0.835016	0.935592	0.0645452	-0.398453	0.268451	-0.337666	-0.440125	1.03233	0.081	0.14482	-0.496842	Sac1	NaN
0.470126	-0.146061	0.979069	0.00479603	-0.195745	-1.08179	-0.216151	0.512792	-0.345628	-0.195337	-0.0906597	0.0380859	-0.262676	0.0557581	0.364407	Sahhb	NaN
0.345728	0.563269	0.333359	0.271813	0.145571	-0.184515	-0.088927	0.341475	0.341622	0.334986	0.0869622	-0.0709634	0.186743	0.722123	-3.90517	Sall4	NaN
-0.630369	-0.692569	0.664377	0.827283	0.174891	-0.700027	-0.840386	-0.875927	1.05322	-0.247688	0.490406	0.357448	0.403985	0.163062	0.543208	Sap18	NaN
-1.17312	-0.237031	-0.419543	-1.03846	-0.597722	0.175057	0.682034	1.77391	-0.730736	-0.470478	0.668274	1.17554	2.03206	-0.601817	-0.959674	Sart3	NaN
0.200434	0.112736	-0.12503	-0.0725319	-0.196	0.471373	0.446984	-0.532506	0.439643	-0.352348	-0.667272	-0.563509	0.436503	0.234679	0.0650269	Sc16A	NaN
0.449787	-1.15825	0.492498	0.424767	0.519879	0.577723	0.603818	0.511352	-1.66607	-0.219386	0.534009	0.62208	0.613874	-1.25787	-1.85541	Sc22B	NaN
-0.197976	0.0580196	-1.39785	0.192022	0.935527	1.191	1.09752	0.707749	-0.465825	-0.173455	0.286063	0.372313	0.406817	-1.41528	-2.45864	Scai	NaN
-0.0285245	-2.18629	-1.1892	0.18923	0.405079	0.49754	0.641429	0.317842	0.255684	0.369143	0.53614	0.352495	0.531525	0.187713	-0.428841	Scam2	NaN
-0.267761	0.596683	-0.0341633	-0.0142719	0.285393	0.507678	0.441899	0.970629	-1.11518	-0.251817	0.348235	0.380854	0.794735	-0.353908	-3.1177	Scc2	NaN
-0.388647	0.43833	1.85842	-0.742867	-0.466095	-0.423979	-0.383495	-0.575239	-0.355567	-0.291101	-0.327775	-0.865797	-0.851623	1.25399	2.34931	Sda1	NaN
-0.0760356	0.0841712	-0.970073	-0.349166	-0.0712181	0.375851	0.683242	0.596252	-1.01793	0.168046	0.529664	0.848681	0.792805	0.171771	-1.85706	Sec13	NaN
-0.121198	0.184493	-1.04993	0.0664242	0.33615	0.70893	0.75183	0.775259	-0.162195	0.0371137	0.57287	0.800625	0.941237	-1.63942	-2.75284	Seh1A	NaN
-0.445502	-0.531488	-1.52661	-0.021834	0.445506	0.810119	0.929034	1.16888	0.0848873	-1.17368	-0.087565	0.798942	0.833014	-1.05496	-0.504776	Senp1	NaN
-0.477668	0.276973	0.92541	-1.40349	-1.003	-1.03302	-0.634335	-0.48277	-0.515673	0.159939	0.172928	0.835831	0.976185	1.42631	2.05367	Senp3	NaN
1.01583	-1.08496	-0.620963	1.12165	0.89097	0.278462	-0.889286	-0.889925	1.32181	1.18496	0.858787	0.427669	-1.25553	-1.16634	-1.13374	Senp6	NaN
-0.404522	0.171363	-0.793729	-0.378162	0.576139	0.685532	0.403149	-0.232393	0.588854	0.899967	1.06543	0.497575	0.0892623	-0.249011	-2.92858	Senp7	NaN
-0.46575	-0.123902	1.65931	0.172855	-1.00017	-0.65076	-0.00731067	-0.302524	0.741818	-0.859961	0.445226	0.299882	0.712552	-0.20496	-0.176881	Set	NaN
-0.611703	0.514526	-0.13566	-0.133526	0.44678	0.421947	0.33866	0.296322	-0.445908	-0.155169	0.651189	0.747004	0.927163	0.254676	-3.49542	Setb1	NaN
-0.749757	0.361822	-0.383317	-0.548995	0.631713	0.775093	0.473153	-0.242833	-0.185567	1.66158	-0.0105824	0.337257	0.174403	-1.42456	-0.975032	Setb2	NaN
0.193791	-1.31475	-1.50316	0.682134	0.605044	0.549275	0.241048	-0.511348	0.909901	0.796226	0.931594	0.914229	0.848292	-1.01286	-1.97676	Setx	NaN
-0.981512	-0.781974	-0.708876	1.27576	0.624974	0.422669	0.0757365	0.175326	0.853546	-0.264191	0.0700549	0.0479944	0.318953	-1.42672	0.264233	Sf3A1	NaN
0.18418	0.505468	-1.34095	0.697645	0.474321	0.302151	0.420312	0.536007	0.493311	0.518074	-0.329579	-0.419791	0.481928	-1.64058	-1.47555	Sf3A3	NaN
-0.903426	-1.69992	0.055492	1.60566	-0.0942144	0.0114696	0.122172	0.100058	1.02872	0.656376	0.0970014	-0.0487568	0.00212133	-0.83729	0.172103	Sf3B1	NaN
-0.0770029	-1.14096	0.159462	1.13068	0.484687	0.326919	0.190794	0.280631	0.413921	-0.722562	0.123395	-0.0498389	0.152916	-1.24332	-0.481461	Sf3B2	NaN
-1.33526	0.757669	0.61704	-0.70695	-0.780919	-0.603917	-0.0193019	1.66914	-1.0506	-0.340575	0.342607	0.623007	1.46957	0.293773	-0.801099	Sf3B3	NaN
0.660832	0.336254	1.30536	0.285799	0.0645645	0.153435	0.0736775	-0.54594	-0.0739639	-0.498954	-0.92006	-0.377024	-1.10749	0.461687	-0.596179	Sfi1	NaN
-0.827822	0.0304544	0.0367791	-1.27741	-0.134099	0.749247	1.1402	1.43474	-0.987228	-0.345436	0.654407	0.714239	1.09648	-0.537531	-2.13104	Sfpq	NaN
0.15006	0.899371	-0.654033	-0.832646	0.133579	-0.125056	1.30082	0.276649	-0.443553	0.369769	-0.46341	-0.178838	0.214779	-0.502833	-0.527567	Sfr1	NaN
0.356395	0.381086	0.152533	0.793091	-0.130992	-0.330825	-1.14263	-1.07064	0.796723	0.320017	0.211046	-0.223271	-0.0773635	-0.315462	0.610956	Sfswa	NaN
-0.393052	1.42079	0.960822	-1.26128	-0.777803	-0.808163	-0.501922	1.16588	-1.62879	-0.473062	-0.0530285	0.698738	1.19139	0.976135	-0.451739	Sgf29	NaN
-0.208676	0.313681	-0.038743	0.778845	-0.466077	0.0462996	-0.518596	0.0346692	-0.253035	0.107574	0.507415	-0.0635033	-1.30733	-0.00330151	1.09031	Sgt1	NaN
0.11202	0.560029	0.294091	-0.60697	-1.31282	-0.643427	-0.708116	0.527768	-0.0327755	-0.368166	0.596892	0.840967	0.143091	0.453204	0.736691	Sin3A	NaN
-0.982484	0.0579883	-1.5192	-0.284222	-0.569869	0.30702	0.663132	0.918924	0.0802962	-0.368342	0.811471	1.12691	1.87437	-0.905493	-0.740939	Siva	NaN
-0.414542	0.281592	1.08579	-0.0832143	0.0748906	0.619548	-0.296215	-0.62877	-0.383707	-0.894888	-0.139387	-0.615919	0.397544	0.336243	0.448009	Skgr	NaN
0.349235	0.965376	1.1185	-0.229896	-0.0262567	-0.123598	0.139819	0.13272	-0.187063	-0.19786	-0.21082	0.0753827	-0.0586192	0.548497	-3.07071	Skp1	NaN
0.146437	0.469471	-1.44113	0.21442	0.537221	0.498925	0.297137	0.271016	0.434101	-0.557136	-0.633359	0.268603	-0.0527791	-1.08056	0.29647	Slbp2	NaN
-0.240949	-0.349131	1.1759	-1.21154	-1.02768	-0.489856	-0.0943236	1.37199	-0.657591	-1.30131	0.121436	0.109813	0.843923	1.06762	0.970242	Sltm	NaN
-0.607248	0.370814	-1.06993	0.770648	1.126	1.23615	1.38104	0.9547	-0.657936	-0.631144	-1.00864	-1.0338	-0.746327	-0.725294	-0.746428	Slx1	NaN
0.480072	0.382107	-0.380957	0.577864	0.922471	0.965296	0.840298	0.716627	-0.360116	-0.644838	-0.296996	-0.373786	-0.478148	-0.610362	-3.24079	Slx4	NaN
0.368544	0.223686	-0.435679	0.591203	1.04889	1.07872	0.96833	0.638954	-0.600637	-0.620394	-0.357979	-0.370754	-0.562174	-0.32209	-3.14284	Slx4ip	NaN
0.0833105	-0.753645	-0.843074	0.378515	0.667759	0.717884	0.55768	-0.193047	0.32171	0.564724	0.689305	0.726416	0.769993	-0.625246	-3.26741	Smal1	NaN
0.522995	1.0796	1.21314	-0.0389144	-0.167728	0.0947654	-0.0233173	-0.71643	-0.0942702	0.0296226	-0.471721	-0.248354	-1.39825	-1.65079	1.21495	Smap2	NaN
0.506503	0.325798	-0.436947	0.352666	0.490451	0.315859	0.133992	0.287839	0.545937	0.338128	0.422481	0.287275	0.230688	-1.10609	-3.3533	Smc1	NaN
0.534949	0.400277	-0.545167	0.538419	0.575121	0.389024	0.137578	0.441308	0.603125	0.298767	0.561422	0.204826	-0.0178916	-1.62553	-3.32007	Smc3	NaN
0.0561137	1.34212	0.807543	-0.2597	0.0654595	0.217614	0.302211	1.02623	-0.892639	-0.382784	-0.107259	-0.116626	-0.0432263	0.126838	-3.32776	Smca2	NaN
0.234242	1.0889	0.748312	-0.208592	0.139996	0.117111	0.25132	0.665483	-0.514675	-0.334001	-0.0174666	-0.0915952	0.0758567	0.490852	-3.658	Smca4	NaN
-0.0173467	0.26849	-0.140767	0.264638	0.414391	0.235433	-0.0108117	0.125639	0.475492	0.762975	0.697592	0.387931	0.14168	-0.0847257	-3.9005	Smca5	NaN
0.214055	1.4806	0.904739	-0.414339	0.107497	0.0913693	0.244977	0.890541	-0.856853	-0.569821	-0.305144	-0.291932	-0.202151	0.456907	-2.92359	Smce1	NaN
-0.283202	-0.55075	-0.776417	0.786918	-0.0892783	-0.728789	-0.170251	-0.561309	0.72808	1.17875	-0.486801	-0.229235	0.166303	0.162215	1.64479	Smd1	NaN
0.64264	-0.0498547	1.75533	0.586765	-0.38021	-0.821244	-0.945747	-0.331684	0.0550617	-1.39236	-0.201112	-0.295186	0.603668	-0.382524	1.00447	Smd2	NaN
0.22789	0.104206	0.850653	-0.178714	-0.286802	-0.248391	-0.692941	-0.213079	-0.35085	0.500483	0.722951	0.749448	0.362243	0.181228	-1.5826	Smd3	NaN
-0.617853	-0.366468	-0.621377	0.116728	0.380902	0.226517	0.184905	-0.0582406	0.684408	1.06442	0.988432	0.974713	1.06499	-0.551013	-3.21943	Smhd1	NaN
0.355464	-0.665555	-0.484734	0.364338	0.42214	0.112302	0.0161585	-0.962575	0.971419	1.27635	1.05803	0.919809	0.362816	-0.461124	-3.00402	Smo1b	NaN
-1.11658	-0.0163344	-0.202458	0.308824	0.198106	0.493908	0.47402	0.113418	0.922897	0.692426	0.508046	0.32144	0.304739	-2.4005	-0.686261	Smo2b	NaN
-0.0159082	0.0257832	-0.271695	0.464344	0.2367	-0.0185381	0.139516	-0.411469	0.788713	0.662556	0.50461	0.33286	0.218396	0.259041	-2.96449	Smo3	NaN
0.193448	1.09909	0.74857	-0.165418	0.103115	0.134897	0.268982	0.724876	-0.529922	-0.316635	-0.106015	-0.0742654	0.0363189	0.495534	-3.64842	Smrc1	NaN
-0.0401071	2.459	0.530868	-0.310941	-0.243195	-0.368544	0.110449	0.662246	-0.475792	-1.02358	-0.394609	-0.645593	-0.462899	0.191791	-0.922354	Smrc2	NaN
0.238537	1.10951	0.812214	-0.282642	0.0394412	0.102902	0.275732	0.717324	-0.769552	-0.304814	-0.00753487	0.0257825	0.158656	0.442706	-3.56261	Smrd1	NaN
0.169452	1.18198	0.777657	-0.263248	0.0117717	0.135153	0.222925	0.689908	-0.533243	-0.269985	-0.0282186	-0.0672671	0.0262789	0.560386	-3.58875	Smrd2	NaN
-0.925207	-1.45652	0.263001	0.708545	-0.116907	0.000892419	0.00741666	-0.245763	-0.22247	-0.33174	-0.019724	-0.181135	-0.213311	0.886613	2.43448	Smu1	NaN
-0.889099	-0.454811	-0.142199	-0.515066	0.575743	1.144	1.24063	0.156192	0.313855	0.536278	0.878918	0.995475	-0.491631	-2.24104	-1.47904	Snd1	NaN
0.227451	1.24428	0.726173	-0.138563	0.131977	0.250635	0.297979	0.730195	-0.639472	-0.240616	-0.167631	-0.0314294	-0.0121075	0.0332148	-3.56879	Snf5	NaN
0.884332	0.681817	1.0056	0.39068	-0.150798	-0.37336	-0.549541	-1.58998	0.309882	-0.58922	-0.497675	-0.637125	-0.686274	0.442979	1.2591	Snr27	NaN
-0.000324374	-0.178467	1.03591	0.510909	-0.306255	-1.72966	-0.631709	-0.0265293	-0.206809	-0.161122	-0.4373	0.00140748	0.0294722	0.869505	1.67301	Snr40	NaN
0.047953	-0.875601	0.936449	0.302168	-0.62762	-1.32616	-0.529145	0.477894	-0.202739	-0.237605	-0.163452	0.126491	0.903509	-0.530595	2.22981	Snrpa	NaN
0.0775439	0.0294569	1.08042	0.900552	-0.430243	-0.851313	-0.717691	0.018099	-0.173005	-0.939381	-0.72952	-0.796406	-0.753236	1.11072	2.13839	Snut1	NaN
-0.160068	-0.0876863	0.63392	0.88626	-0.55559	-0.811267	-0.555237	-0.140422	-0.0308591	-0.0840012	-0.926581	-0.697768	-0.584941	0.796722	2.58088	Snut2	NaN
0.362541	0.0682973	-0.0172046	-1.04777	-0.172658	-0.359785	0.254066	0.386164	-0.666102	-0.571496	0.833024	-0.22227	0.707688	0.450577	0.170383	Snx6	NaN
-0.214206	1.20702	1.69124	-0.885507	-0.894717	-0.592227	-0.154193	0.879032	-1.17139	-1.46053	-0.732404	-0.425739	0.669942	1.37435	0.363849	Sob1B	NaN
0.225742	-0.165045	0.433968	0.0507446	-0.726695	-0.655733	-0.189046	0.138589	0.282764	-0.4125	-0.771735	1.0069	1.00479	-0.628241	0.701324	Sod1A	NaN
0.212261	0.267463	-0.376102	0.45707	0.591688	-0.351992	0.462035	-0.514492	-0.228717	0.322898	0.853631	0.178171	0.0328759	-1.07831	-1.07779	Sojo	NaN
-0.435958	1.53986	1.41137	-0.981033	-0.538187	-0.31023	-0.282827	1.3244	-1.28209	-1.15128	-1.02182	-0.644262	0.122119	0.820169	0.853966	Sossc	NaN
-0.163846	1.01458	1.49018	-0.11744	-0.312968	-0.458667	-0.824271	0.524158	-0.539981	0.195262	-0.22404	-0.711875	0.135748	-0.156082	-0.23466	Sox15	NaN
0.357058	0.832884	0.636108	0.165512	0.0732059	-0.109561	0.0225574	0.205241	0.539704	0.309143	0.0013039	-0.162189	-0.145996	0.259259	-3.7119	Sox3A	NaN
0.57234	0.451692	1.78937	0.970701	-0.646648	-0.968766	-0.490438	-0.328621	0.61897	-0.728228	-0.0375988	-1.23449	-0.971125	1.43613	-0.883159	Sp1	NaN
0.266815	-0.241273	0.515284	0.372792	-0.439085	-0.411536	-0.245906	0.210897	-0.261825	-0.714126	0.134168	0.049863	-0.263319	0.594839	0.423081	Sp13A	NaN
0.709828	-0.660276	2.10097	0.519597	0.0304543	-0.547865	-1.0447	-1.85126	1.2185	0.190452	0.123839	0.227621	-0.581256	0.019216	-0.207371	Sp16h	NaN
0.0464038	0.103278	-0.83801	-0.0448197	0.331028	0.876269	0.84382	-0.360883	-0.738463	-0.64389	0.875024	0.881215	1.11138	-1.6572	-1.10418	Spcs2	NaN
-0.658991	-0.815129	-0.910844	-0.0342991	1.101	0.972389	1.2942	0.61509	-0.211575	-0.130842	-0.551876	-0.25144	-0.748862	-0.703461	0.513503	Spcs3	NaN
-2.01207	-0.331261	0.143565	0.991822	0.0262285	0.171689	-0.30571	0.372345	-0.0634061	-0.223344	-0.138411	0.114467	0.250229	0.444798	0.873518	Spf27	NaN
-1.03207	-0.00295131	0.272994	1.43585	0.828253	0.702157	0.768297	0.949718	0.00752724	-0.838561	-0.36805	-1.06412	-0.898157	-1.14385	-0.92446	Spf45	NaN
-0.515409	-0.0902706	0.0354093	-0.245847	-0.290582	0.427016	0.387771	-0.488757	0.304002	1.93996	0.411319	-0.598627	-0.105895	-0.335056	-0.574816	Spinz	NaN
0.132021	-0.151928	-0.164497	0.18813	-0.293498	-0.23809	0.618724	-0.102695	-1.00487	-0.757602	1.20353	0.416376	0.383765	-0.368993	0.143569	Spopa	NaN
-0.0706216	0.629651	1.15061	0.0902893	-0.0714954	-0.963569	-0.801269	0.106777	-0.392329	0.293113	-0.649919	-3.17e-05	0.0927887	0.549351	0.013191	Spsb1	NaN
0.0359175	0.0144333	-0.54627	0.0501782	-0.167738	0.303792	0.472365	1.41114	-0.038125	-0.789887	0.117169	0.00120813	0.513158	0.489988	-2.39194	Spt2	NaN
-0.273843	1.67588	0.862334	0.509733	-0.115992	-0.475686	-0.186651	0.624686	-0.916714	-0.369678	-0.499358	-0.657376	-1.29246	0.19497	0.0466635	Spt4H	NaN
0.096892	1.7967	1.51506	-0.988433	-0.424814	-0.241353	0.141444	0.875186	-0.616572	-1.29008	-0.56616	-1.01184	-1.03461	0.923694	-0.0986676	Spt5H	NaN
-0.616521	1.31824	1.71583	-0.181382	-0.936234	-0.826684	-0.203787	0.939129	-0.54481	-0.490901	0.108791	0.100673	-0.459539	0.547568	-0.873245	Spt6H	NaN
-1.04621	-0.880845	-0.0402092	1.12228	0.141266	0.180987	-0.132135	0.246436	0.797303	0.365438	0.363043	0.231446	0.33771	-0.242203	-1.30816	Sr140	NaN
0.119774	1.50445	0.0174332	0.373578	0.135275	0.516684	-0.105315	-0.96005	-0.00306684	-0.501858	-0.26919	0.0554655	-1.04148	-0.549378	0.173732	Sr1Ip	NaN
-0.556041	0.13441	-0.910304	-0.306099	0.344003	0.928745	0.933586	1.30864	-0.18342	-0.204492	0.277392	0.324256	0.827308	-0.527517	-3.01612	Srbd1	NaN
0.62605	1.87139	1.33766	-0.241242	-0.0710146	-0.378005	-0.320457	0.652142	-0.329463	0.00478033	-0.306313	-0.872262	-1.51724	0.31324	-1.92811	Srcap	NaN
0.0356607	0.449795	0.083349	-0.00209405	0.238823	0.348403	0.491777	0.740321	0.127008	-0.208647	0.255483	0.336457	0.287527	-1.73423	-2.24497	Srfb1	NaN
-0.24836	-1.16135	0.612519	-0.264894	0.502703	0.0516518	0.153859	0.851305	0.00830893	-0.330794	-0.46212	-1.1726	0.964211	0.510745	-0.181005	Srp14	NaN
0.226103	0.232116	-0.511973	-0.00274279	-0.623812	0.405151	0.141245	-0.433791	-0.23131	-0.699621	0.02154	0.917408	0.72193	0.142123	-0.115133	Srp19	NaN
-0.889102	-0.336718	-0.697955	-0.812342	-0.297395	-0.04041	0.665566	1.48179	-0.171676	0.233979	0.735439	0.922289	1.54355	-1.31139	-0.716771	Srp68	NaN
-0.977875	-0.2782	-0.172069	-1.04475	-0.299175	0.409748	0.4974	1.48071	-0.614847	-0.306912	0.42859	0.89364	1.95812	-1.43718	-0.409135	Srp72	NaN
-0.0214673	-0.527347	0.938497	0.943327	0.163747	0.1243	-0.229827	-1.58628	0.116692	-0.38235	-0.126996	-0.0506811	-0.594391	0.650718	0.647079	Srrm1	NaN
0.311802	-0.166856	0.563365	0.806926	-0.236316	-0.590729	-0.638192	-0.869476	-0.186539	-0.0815248	-0.317275	-0.728974	-1.01079	1.32598	2.09176	Srrm2	NaN
0.544854	0.0767997	1.12201	0.0058975	0.254368	0.0183012	-0.712571	-1.40049	0.375054	-0.430484	-0.970248	-0.733708	-0.632648	0.984645	1.5285	Srrtb	NaN
-0.324344	-0.00124294	-0.0169693	0.467634	-0.0649001	0.146289	-0.623115	0.228169	-0.8315	-0.605407	1.60402	0.0935815	0.361318	-0.256882	-0.113827	Srs11	NaN
0.109406	0.172291	1.04967	-0.129925	-0.110361	-0.0919617	-0.0399771	-0.0451197	-0.960445	-0.00944984	-1.38659	-0.0196005	-0.512063	-0.207559	1.877	Srs12	NaN
-0.21042	-0.926416	1.20364	-1.07036	-0.619316	-0.151098	-0.226916	-0.382792	-0.135616	-0.496005	0.242375	0.269177	0.0174012	1.51761	1.7633	Srsf1	NaN
-0.663585	-1.00224	0.570119	-0.548929	-0.46915	0.428311	0.431461	0.715123	0.0243248	0.437764	0.531414	0.387423	0.677168	-0.593179	-0.746397	Srsf2	NaN
-0.120397	-0.560843	1.45421	-0.551908	-0.106241	-0.204731	-1.35622	-0.275707	-0.240375	-0.453042	0.135959	0.357154	0.239227	0.795909	1.46095	Srsf3	NaN
0.596722	0.0659111	1.3198	-0.218095	-0.18392	-0.219176	-0.515006	-1.02486	0.818025	-0.517416	-0.470873	-0.305664	-0.782091	-0.538686	2.03487	Srsf4	NaN
-0.0172612	-0.266442	0.780307	-0.555201	0.0537644	0.206182	0.328032	0.487516	-0.439514	-0.292942	0.148102	0.853664	0.472303	-0.343648	-1.75383	Srsf5	NaN
0.401981	-0.321211	1.26536	-0.270976	0.29741	-0.277606	-0.603764	-0.150907	0.342949	-0.497537	-0.69184	-0.208589	-0.399319	-0.480679	1.4813	Srsf6	NaN
0.646882	0.104179	1.40702	-0.0256205	-0.135295	-0.203443	-0.373297	-0.202016	-0.271167	-1.29205	-0.825126	-0.696071	-1.52446	0.801494	2.18283	Srsf7	NaN
-0.217911	-0.423155	1.44025	-1.21274	-0.743664	0.527023	0.324443	0.996901	-1.23887	-1.39909	0.168897	0.676984	0.633283	0.874406	-0.63715	Srsf9	NaN
-0.968829	-0.705746	1.09609	-1.3349	-0.833762	-0.192655	0.0918446	0.932309	-0.813747	-0.943988	-0.154427	0.600132	1.18387	1.33931	1.34305	Ssf1	NaN
0.607835	-0.0332951	0.184368	-0.0516641	0.771271	1.01152	0.936868	0.0641133	-0.927346	-2.09355	-0.154975	-0.647812	-0.253329	0.189234	-0.766899	Ssra	NaN
-0.433231	-0.0951899	-0.401654	-0.626198	0.431917	0.601127	1.23064	0.503473	-0.627482	0.0449726	-0.6904	0.89607	0.146959	-0.820249	-0.564386	Ssrd	NaN
0.359921	-1.62498	1.76046	0.470401	0.355656	-0.376292	-0.654337	-1.444	0.870466	0.49343	-0.0465563	0.890253	-0.238048	0.251214	-0.683192	Ssrp1	NaN
0.252264	1.02634	1.09524	-0.356823	0.178227	0.194238	0.062682	0.537705	-0.739935	-1.35673	-0.0464287	-0.109368	-0.0554268	1.01265	-2.69126	Ssxt	NaN
-0.214793	0.996795	0.493483	-0.535967	0.151723	0.0414101	0.239343	1.28701	-0.668464	-0.674006	-0.0161012	0.0631237	0.664846	0.0414231	-2.6895	St65G	NaN
0.731448	-0.314676	-1.0153	-0.162301	-0.113271	0.312993	0.464286	-0.295944	0.712468	0.22633	0.834876	0.446537	0.409858	-0.950747	-1.15564	Stag1	NaN
0.206604	0.200376	-0.188921	0.791906	-1.42609	-0.297017	-0.884388	0.641267	0.580704	0.246334	0.623969	0.731866	1.23735	-1.30868	-0.836522	Stau1	NaN
-0.393399	0.235145	-0.0987301	-1.62159	-0.500294	0.341911	0.162969	1.7128	-0.462789	-0.845676	-0.0316393	0.564842	1.72479	-0.284311	-0.450306	Stau2	NaN
-1.2066	0.879632	-1.35908	-0.18531	-0.336131	0.444198	0.734586	1.317	-0.0572546	-0.525859	0.865287	0.882186	1.01089	-1.17662	-1.38301	Strap	NaN
-0.708144	-0.443814	0.0380265	-0.511613	-0.534776	-0.257972	-0.0416389	0.566747	-1.15194	-0.955107	-0.0975895	0.660238	1.21921	-0.0811839	2.93062	Strbp	NaN
0.153353	-0.236714	0.447802	-0.00602613	0.333133	0.737871	0.753771	0.250775	0.0576542	-0.877511	0.609923	0.605821	0.382568	-2.06577	-1.95797	Stt3a	NaN
0.525956	0.0664529	-0.749451	-0.544979	0.159949	1.05558	0.0176864	0.289588	-0.761718	0.129832	0.0834977	0.845875	0.0185714	-0.752899	-0.657533	Stt3B	NaN
-0.610544	-0.0616716	-0.213872	-0.718679	0.549373	1.17149	0.578532	-0.169391	-0.10803	0.412376	1.35294	0.349273	-0.352739	-2.16642	-0.187715	Stx7	NaN
0.157385	-0.192532	0.0926218	-0.248539	-0.501331	-0.129461	-0.298444	0.894164	-0.000952405	-1.50494	0.705482	-0.244013	0.825182	-0.0516655	0.572424	Su41A	NaN
0.42433	-0.068562	-0.855335	-0.0948759	-0.118344	0.0475982	-0.446473	0.823937	0.599052	-0.450384	-0.0346592	0.00290709	-0.0826197	0.781862	-0.432525	Sucb2	NaN
-0.0365586	0.226592	-0.387958	0.0902477	-0.104734	0.165461	0.484813	1.05124	0.207116	-0.506259	0.563937	0.430932	0.684444	-1.88527	-1.48037	Sugp2	NaN
-0.213934	0.764771	-0.0597329	-0.906545	-0.485722	-0.0762703	-0.0141741	0.810644	-0.582907	0.276475	0.545456	0.46951	0.672389	0.513854	-1.65349	Supt3	NaN
-0.851152	0.662143	-0.771982	0.600465	-0.841036	-0.0788131	0.613979	1.06041	-0.404766	-0.284625	0.869757	0.212991	-0.355947	0.298856	-0.86162	Surf6	NaN
-0.494352	0.747607	-0.253857	0.221763	0.259864	0.155916	-0.753355	-1.10223	0.572262	0.684419	-0.220644	0.0142816	0.716334	0.569312	-0.711108	Suv39h1	NaN
1.07361	-0.195308	0.296786	0.982176	-0.406547	-0.568787	-0.225738	-1.03113	0.437715	-0.449584	-1.12962	-0.515567	-0.688061	-0.1384	2.58343	Svil	NaN
-0.825224	-0.998679	1.11027	-0.876372	-0.465715	-0.441244	-0.0935279	0.592606	-0.602013	-1.28019	0.0390828	0.290053	0.956148	1.03357	2.22719	Sydc	NaN
-0.879433	-1.00109	0.914	-0.736248	-0.603647	-0.402073	-0.579241	0.372764	-0.829513	-0.654351	0.163982	0.4325	0.966961	0.99392	2.81312	Syep	NaN
-0.369986	0.0710717	0.0172743	1.28937	0.657673	-1.32343	-0.490425	-0.497396	1.19782	-0.305214	0.226887	-0.338314	0.504676	-0.0639534	-0.36077	Syf1	NaN
-0.466282	-0.876337	-0.509441	-0.333977	0.13431	0.185908	-0.584082	-0.0824296	0.652207	-0.337757	0.824526	1.13874	0.15521	0.19182	0.751691	Syfb	NaN
-1.05318	-0.66228	-1.00611	0.636113	0.457593	0.723277	-0.371954	0.930231	-0.436032	-0.0872639	0.19153	0.984517	0.9398	-0.0358856	-1.09492	Syic	NaN
-1.1371	-1.04943	1.24474	-1.05864	-0.41935	-0.367382	-0.277355	0.395101	-0.720426	-0.283685	-0.00804986	0.234521	0.980895	0.79917	2.55679	Syk	NaN
-1.27182	-1.15488	0.499095	-0.331876	-0.849911	0.147194	0.195932	0.347869	-0.302569	0.0865954	0.114625	0.479293	0.573449	0.432107	1.84102	Sylc	NaN
-0.308125	0.0656943	0.800543	-0.271081	-1.19115	-0.75303	0.222784	-0.0718758	-0.305412	-0.00191949	-0.399796	1.21239	1.38253	-0.582033	0.702562	Symc	NaN
0.0311484	0.281129	0.899188	-0.728614	-0.228456	0.137317	0.254217	0.525029	-0.310987	0.261879	0.550535	0.507083	0.253026	0.0437478	-2.86656	Sympk	NaN
0.86166	0.0379476	-0.941619	1.45434	0.523487	0.272659	-0.0144433	-0.830253	0.761148	0.155024	0.641492	0.191995	-0.63177	-1.50567	-1.4306	Syne1	NaN
0.202719	0.364208	0.30286	0.0281225	0.257829	0.306422	0.451432	0.29401	-0.0823251	0.337445	0.225532	0.457778	0.497156	-1.83142	-2.54764	Sypl1	NaN
-0.761995	-0.565396	0.561188	-0.871342	-0.428873	-0.17098	-0.403996	0.283955	-0.665425	-0.729815	0.224218	0.428974	1.16484	-0.1142	2.83466	Syq	NaN
-1.28236	-1.00127	0.222644	-1.12406	-0.286176	-0.0942982	-0.116247	0.500375	-0.826021	-0.253499	0.178245	0.641658	1.09321	0.620855	2.78741	Syrc	NaN
0.407137	0.0364594	-0.191253	0.114666	0.0668398	0.208097	0.0778989	0.262039	0.305405	-0.795672	0.177104	0.195907	-0.8375	0.290053	-0.644477	Sytc	NaN
-0.0438163	0.680043	0.394433	0.317244	0.306658	0.365882	0.246459	0.472232	0.355434	0.15938	0.060615	0.201458	-0.221896	-1.03108	-3.1761	T7L1B	NaN
-0.292651	1.20752	1.19986	-1.21245	-0.609871	-0.530049	0.050078	1.41216	-1.18992	-0.331122	-0.150795	0.31839	1.05129	-0.837778	-0.492867	Tad2B	NaN
-0.472504	1.46904	0.523319	-0.869066	-0.62391	-0.201099	0.296586	1.57315	-1.15022	-0.264401	0.303929	-0.00766329	0.715137	0.0179684	-1.87544	Tad3B	NaN
-0.429782	1.31133	0.522712	-1.22385	-0.652063	-0.645737	-0.238491	1.32167	-1.07872	-0.0902579	0.16125	0.196718	0.878582	1.31147	-1.33342	Tada1	NaN
0.917852	-0.033268	1.30078	0.231415	-0.183446	-0.481415	-0.278178	-0.317175	-0.0218214	0.177563	-0.325704	-0.330981	-0.315792	0.391457	-1.11681	Tadbp	NaN
-0.554189	1.91889	1.30077	-0.390316	-0.522131	-0.172613	-0.382435	0.84669	0.445828	-0.473362	-0.224091	-0.163035	-1.51385	-0.452926	-0.344789	Taf1	NaN
-1.30743	1.47125	0.305831	-1.53452	-0.898339	-0.425959	-0.115199	1.44123	-0.442677	-0.0633859	0.528742	0.445608	1.21607	0.124055	-0.390889	Taf10	NaN
0.27259	1.48957	0.977372	-0.463635	-0.139603	-0.178197	0.150112	0.612692	-1.6513	-1.42949	0.24841	0.33209	-0.81032	-0.405547	0.0882812	Taf12	NaN
-0.794284	1.34042	0.737356	0.254114	-0.851216	0.2052	-0.301895	0.968597	-0.213407	-0.614005	-0.0450242	-0.634236	-0.0693095	-0.279817	-0.221929	Taf2	NaN
0.0815666	0.514007	1.09292	-0.493038	-0.208503	-0.0610342	-0.00127936	-0.61025	-0.170686	0.7145	-0.872924	-0.107277	0.0498383	-0.170105	0.137466	Taf3	NaN
-0.0572537	2.30599	1.05898	-0.475421	-0.770806	-0.488119	-0.35012	0.88301	-0.797737	-0.680166	0.407792	-0.833268	-0.186239	-0.418055	-0.300681	Taf4	NaN
-0.735667	2.17577	0.16722	-0.51434	-0.101385	-0.404014	-0.0918325	1.49707	-0.38833	-0.544344	-0.599302	0.296866	-0.350547	-1.08673	0.0153029	Taf5	NaN
-0.792709	1.44894	0.601929	-0.746868	-0.56985	-0.765117	-0.0613477	1.22426	-0.810498	-0.0365124	0.593499	0.48593	1.00053	0.370286	-2.05556	Taf5L	NaN
-0.111182	2.11762	1.38336	-0.345577	-0.725267	-0.46967	-0.0668017	1.27393	-1.04115	-0.469009	-0.511965	-1.04055	-0.787231	0.14596	-0.371273	Taf6	NaN
-0.662414	1.09623	0.277889	-0.849665	-0.650024	-0.846598	0.0239549	1.24059	-0.889629	-0.749942	-0.404171	0.470116	1.09305	0.138427	0.835526	Taf6L	NaN
-0.0622814	1.42621	0.623868	0.5039	-1.09893	0.30659	-0.424686	0.0780342	0.450259	-1.15617	0.12292	-0.65773	0.129986	-0.105145	-0.587732	Taf7	NaN
0.299419	-0.0708503	0.521769	0.685566	-0.718717	0.366815	0.58803	-0.222828	-0.90035	-0.322662	-0.13585	0.164084	-0.742867	0.0847701	-0.0793976	Taf8	NaN
-0.435448	2.01981	0.821125	-0.923007	-0.691912	-0.399131	-0.174598	1.24152	-1.11637	-0.0945514	-0.076692	-0.0632854	0.422871	-0.78345	-0.232999	Taf9	NaN
-1.20178	-0.18627	-0.427356	-0.776755	-0.473841	-0.410247	0.589948	1.0012	-0.884463	-0.0317629	0.303404	0.69558	1.23356	-0.684553	1.8817	Tasp1	NaN
0.760081	1.59388	0.832916	-0.593088	-0.162332	-0.0141118	-0.907951	0.152065	-0.552729	-0.578512	-0.585279	-0.431443	-0.940402	1.61116	-0.738076	Tb1Rb	NaN
0.555211	0.190012	-0.232855	-0.0869629	0.288536	-1.54647	0.503198	0.483717	-0.200525	-0.126752	-0.548033	0.404362	0.357501	-0.0234699	-0.0689317	Tba1	NaN
1.02625	-0.245448	1.9157	0.143639	-0.46644	-0.447166	-0.206253	0.0206835	-0.73197	-0.509605	-0.124207	-0.472531	-0.804986	0.111481	0.210541	Tba1C	NaN
-0.899514	0.409918	1.06177	-0.123131	0.304829	-0.317671	0.290839	0.511492	0.100667	-0.329973	0.0772743	-0.209659	0.526352	-0.701156	-1.11488	Tba1D	NaN
0.705925	-0.0232065	2.11098	-0.464758	-0.287906	-0.0447937	-0.0426162	-0.0584498	-0.589874	-0.458362	-0.284123	0.323503	-0.283112	-0.457281	-0.777647	Tbb4	NaN
-1.443	-0.396289	-0.339538	-1.07791	-0.21226	0.654952	0.417573	1.85722	-1.21849	-0.417539	0.816023	1.04675	1.39911	-0.396722	-0.510116	Tbl3	NaN
-0.771302	1.38387	0.720214	-0.46617	0.173111	-0.0529471	-0.225509	0.956736	-0.356621	-0.965302	0.406534	0.0395513	-0.813772	-0.181042	-0.420016	Tbrg1	NaN
0.23647	0.180414	-0.0849287	-0.554531	-0.401953	0.228917	0.463265	0.047221	1.73373	0.237491	0.442358	-0.462421	-1.23849	-0.562279	-0.303555	Tc35A	NaN
-0.0742507	0.334388	0.492937	0.143297	0.323248	0.155081	0.170718	0.440426	-0.058394	-0.162723	0.196459	0.129436	0.111074	1.01656	-3.8802	Tcf20	NaN
0.387429	0.0528405	0.97702	0.80851	0.00211923	-0.231847	-0.732947	-0.392012	0.517032	-1.82311	-0.590169	-0.524033	-0.412337	-0.0292747	1.70041	Tcp4	NaN
-0.0904822	0.343559	0.142177	-0.138862	-0.778675	0.393114	0.70223	0.754681	-0.0172719	-0.506986	-0.839644	-0.0607625	-0.51998	-0.679852	0.854174	Tcpa	NaN
0.724444	-0.454074	0.188135	0.733196	-0.1074	-0.83217	0.172654	-0.455029	-0.438044	-0.225185	1.06589	0.377093	-0.476126	0.0908834	-0.354182	Tcpb	NaN
-0.383351	0.598437	0.504377	-0.61851	-0.129898	0.274614	0.951243	0.302376	-0.38418	0.487892	-0.418426	-0.252037	-0.271172	-0.796654	-0.364475	Tcpd	NaN
-0.413152	0.627313	0.803492	-0.258091	0.456731	0.537036	0.111344	0.887356	-1.7908	-1.3254	-0.692938	0.29255	1.12163	0.0263932	-1.3008	Tcpe	NaN
-0.380385	0.446027	-1.38367	0.103547	-0.444763	-0.281933	0.736197	0.915207	-0.501217	-0.0717257	0.312559	-0.258049	-0.544282	0.419805	1.02927	Tcpg	NaN
-0.842202	0.203175	-1.35595	0.473871	-0.598686	0.440215	0.74701	1.19842	0.469031	0.218672	-0.135755	0.641826	1.03896	-1.09813	-1.48908	Tcph	NaN
0.0954694	0.313592	0.126333	-0.727331	0.314487	0.0756961	1.12602	0.934041	0.164068	-0.469618	-0.385113	-0.803115	-0.0411186	-0.963406	-0.512778	Tcpz	NaN
-0.155895	1.38134	1.07141	-0.791472	-0.566034	-0.771898	-0.287079	1.15232	-1.12365	-1.20655	-0.778419	-0.28778	-0.141051	0.846271	1.31426	Tdif1	NaN
-0.848576	0.490113	0.326726	0.517929	0.0999081	0.555496	0.499797	-0.460345	0.68041	-0.365471	0.169603	-0.279055	0.0147363	-1.15991	-0.635045	Tdif2	NaN
-0.524552	-0.453616	-0.633231	-0.0961755	-0.545649	0.608228	-0.161393	1.38539	-0.02151	-0.430814	0.635842	1.03307	1.36647	-1.09918	-0.922543	Tdrd3	NaN
1.13912	0.966231	0.631023	0.693952	0.0535465	-0.0715213	-0.511677	0.20934	0.574667	-0.865018	-1.29563	-1.18998	-0.715294	0.642989	-1.29841	Tdrd6	NaN
0.188171	0.670094	0.100268	0.0556037	0.625193	1.31742	1.37546	0.504458	-0.531592	-0.92914	-0.794677	-0.652389	-0.262179	-1.58648	-1.69243	Tera	NaN
0.0825956	-0.987868	0.550753	0.0316225	-0.178465	-0.449789	-0.0814177	1.00167	0.790187	0.591521	-0.596871	-0.47778	-0.754009	-0.39621	0.884358	Tert	NaN
-0.256273	0.376884	0.911606	-1.3874	-1.12189	-1.18011	-0.464869	-0.313343	-0.809338	0.0250599	0.475812	0.583469	0.853679	1.79261	1.65924	Tex10	NaN
0.350427	0.420695	2.02366	-0.146086	-0.869721	-0.896982	-0.769883	-0.0802279	-0.284995	-0.665699	-1.0537	-0.579612	-0.444837	1.98137	1.00495	Tf2H1	NaN
0.395092	0.827709	1.64305	-0.157549	-0.930652	-1.21131	-1.45761	0.16422	0.168189	-0.967343	-0.640075	-0.361685	0.414632	1.78976	0.565927	Tf2H2	NaN
0.663488	0.714895	1.89841	0.0614486	-0.698933	-1.01798	-0.841708	0.122142	-0.497424	-0.706148	-0.978848	-0.658944	-0.469513	1.7662	0.342321	Tf2H3	NaN
0.25416	0.512157	1.80071	-0.398626	-0.80343	-0.633882	-0.753982	0.500813	-0.822064	-1.07254	-0.741533	-0.856827	-0.220229	1.7242	1.35177	Tf2H4	NaN
0.154756	0.0676549	-0.253563	-0.243636	0.118845	-0.58672	-0.181115	0.934374	-0.278769	-0.443813	-1.46977	0.199412	2.01056	-0.0155917	-0.016154	Tf3A	NaN
-0.563767	0.296521	-0.630176	0.098248	0.0852308	0.0587966	-0.478016	0.355593	0.429983	0.409085	-0.374495	-1.07624	1.37026	-0.313953	0.592114	Tfcp2	NaN
-0.686608	-0.0486987	0.546087	1.39934	0.370807	0.544337	-0.366374	0.378758	-0.311766	-0.407499	-0.665109	-0.832602	-0.643643	0.398423	-0.388005	Tfp11	NaN
-0.217514	0.657014	0.145426	0.341278	0.297345	0.670295	-0.170317	-1.59664	-0.312036	0.814059	0.144349	0.45126	-0.158076	-0.0747119	-1.03403	Tfr1	NaN
1.65691	0.581369	1.16238	0.400968	0.370264	0.119221	-0.745635	-0.19775	0.473749	-0.898444	-1.06833	-1.2037	-0.748489	-0.471664	-0.546758	Tgs1	NaN
-0.043887	1.03539	0.421438	-0.470999	0.0326814	0.487743	0.533393	0.676359	-0.576373	-0.426902	0.153777	0.463612	0.604661	-0.239296	-3.5423	Thg1	NaN
-0.140579	-0.202965	-0.0849335	0.792172	-0.180765	0.114182	0.665156	-0.520301	-0.234475	-0.903336	0.41868	0.513868	-1.39542	0.815272	0.196121	Thila	NaN
-1.19258	-0.486068	-0.226802	-0.926414	-0.413689	0.457514	0.577642	1.70467	-0.425075	-0.210739	0.685783	1.32393	1.66237	-1.32344	-1.03853	Tho4B	NaN
0.672678	-0.171401	1.31763	0.565289	-0.447169	-0.907547	-1.13459	-0.419662	0.000758929	-0.91822	-0.769324	-0.914102	-0.0826763	1.31313	2.07012	Tho5A	NaN
0.737373	-0.205511	1.29784	0.636542	-0.413605	-0.606044	-1.13342	-0.553156	-0.127414	-0.348173	-0.790345	-1.21528	-0.800461	1.30292	2.29874	Thoc1	NaN
0.448199	-0.562227	1.29261	0.574057	-0.438569	-0.849315	-1.05131	-0.421815	-0.0587925	-0.455513	-0.854377	-0.900915	-0.263846	1.44292	2.43503	Thoc2	NaN
0.526048	-0.659602	1.03276	0.616231	-0.273787	-0.665331	-0.977019	-0.49389	0.327557	-0.462482	-1.12375	-0.559923	-0.303483	0.704066	2.61081	Thoc3	NaN
0.415728	-0.488428	1.23396	0.57433	-0.196912	-0.683952	-1.06478	-0.549058	-0.0380854	-0.785409	-0.727111	-0.962386	-0.269415	1.51077	2.28378	Thoc6	NaN
0.50887	-0.208761	1.1179	0.605238	-0.271041	-0.527164	-1.0606	-0.440765	0.459201	-0.396345	-0.128059	-1.00988	-0.0633292	1.41095	0.0958804	Thoc7	NaN
0.29938	0.781102	-0.520809	-0.0818512	0.530296	0.0271248	0.533515	-0.149601	-0.25773	0.69377	-0.258538	0.546588	-0.922997	-0.0736315	-1.61967	Tia1	NaN
1.05664	0.655001	1.69087	-0.230149	-0.444369	-0.8024	-0.610332	-1.04774	0.196219	-0.306466	-0.896689	-0.407814	-1.27818	0.390955	1.94528	Tiar	NaN
-0.300426	1.73162	1.29201	-1.0936	-0.616576	0.00553397	0.521083	1.38859	-1.37369	-1.29575	-0.828369	-0.614355	-0.291143	0.929079	-0.430085	Ticrr	NaN
1.39715	1.1936	0.948114	0.322557	0.310617	0.348238	-0.555109	-1.1828	0.278135	0.0221094	-0.209689	-0.663791	-0.662553	-1.36111	-1.11294	Tif1A	NaN
-0.636073	0.176874	-0.3236	-0.348812	0.0029486	0.550217	0.637071	1.09909	-0.392408	0.0282249	0.633875	0.87709	0.831027	-1.31254	-2.20888	Tif1B	NaN
1.01296	-1.71411	-1.34566	1.10982	0.633323	0.462024	0.0641698	-0.783341	1.19068	0.786203	0.675351	0.600832	0.10895	-1.37641	-1.23786	Tim	NaN
0.821094	0.419606	-0.315438	-0.644051	0.340743	0.466809	0.653407	-0.93486	0.752144	0.889652	-0.28497	0.394166	-0.84893	-0.678569	-1.29991	Tim21	NaN
1.06824	-1.15354	-1.19991	1.21281	0.723228	0.424037	-0.314982	-1.09969	1.52198	0.809457	0.656523	0.298164	-0.167788	-1.41074	-1.25452	Tipin	NaN
-0.591769	-0.293368	-0.864335	-0.052245	0.0351011	0.248558	1.31812	0.590732	-0.819063	-0.87941	-0.0731505	1.18754	-0.118383	0.432429	-0.25103	Tktl2	NaN
-0.0131388	-0.271914	0.330387	0.623346	-0.225977	0.178643	0.38197	-0.248829	0.178325	0.816988	0.250842	-1.03278	-1.07775	0.148607	-0.290206	Tmed7	NaN
0.409053	0.255491	0.0781277	0.581489	-0.507202	0.0207764	0.265473	-0.400632	-0.641158	-0.00767761	0.688408	-0.288086	-0.250378	-0.931402	0.493524	Tmm33	NaN
0.252762	-1.33606	-1.45646	0.533022	0.535306	0.465328	1.0374	0.421617	0.112494	0.14028	0.523018	0.741085	0.451685	-1.10705	-1.46541	Tmx2	NaN
-0.571469	-0.0994005	-0.0892827	0.528017	0.933271	0.943632	0.654288	0.174268	-0.0799327	-0.744911	-0.414447	-0.448111	-0.237679	-1.02105	-0.351632	Tmx3	NaN
-0.245656	-0.116796	1.81556	-0.964265	0.813186	0.151058	0.0663409	-0.508491	0.0340392	0.0936337	-0.390751	0.0130914	0.0648045	-0.621142	-0.541594	Tnpo1	NaN
-0.284915	0.201778	-0.224584	-0.933222	0.405448	0.59127	0.573257	-0.800298	-0.0514744	0.646789	1.05733	0.214363	0.0625383	0.184205	-1.48539	Tnr6A	NaN
-0.192693	0.23954	0.0731204	0.176449	0.621028	0.818253	0.744442	0.389	0.0908042	-0.0844976	0.406306	0.390227	-0.23935	-0.997289	-3.39172	Tnr6B	NaN
0.211292	-0.811619	-1.76084	0.625268	0.694049	0.699253	0.474528	-0.26192	0.626419	0.693526	0.746682	0.810874	0.668888	-1.88542	-1.48765	Tonsl	NaN
1.00743	0.5163	0.00677625	0.630075	0.403532	0.522214	0.370812	0.369799	0.104903	0.0931732	-0.33898	-0.898763	-0.927404	-0.108966	-3.02655	Top1	NaN
1.36684	-0.650507	0.451552	1.68658	-0.170554	-0.849372	-0.604448	-0.4889	2.04467	0.481234	-0.995831	-0.598762	-0.663356	-0.576391	-0.679821	Top2A	NaN
-0.487738	-0.115646	0.721681	0.958048	-0.665365	0.636683	-0.962009	-0.68914	0.80468	-0.605232	1.22358	-0.104506	-0.139115	0.710727	-1.08549	Top2B	NaN
1.29531	-1.74125	-0.587312	1.1204	0.552478	0.489297	-0.249211	-1.33937	1.40153	0.714793	-0.406157	-0.762108	-0.277705	-0.0551153	-0.00237055	Top3A	NaN
0.542061	-0.231168	-0.08307	0.368789	0.441788	-0.590739	-0.442694	0.100019	0.342704	0.218911	-0.162776	-0.451413	-0.406106	0.212612	0.106087	Top3B	NaN
-0.562042	0.563329	1.28418	-1.12753	-0.797711	-0.29117	-0.568891	0.603611	-0.401507	-0.956215	0.220734	0.673268	-0.606944	0.881327	1.38429	Tox4B	NaN
0.655077	-0.62707	0.554086	0.776533	0.985222	0.373171	0.0567309	0.697307	-0.939572	-0.707301	0.504462	-0.264965	-1.06472	-1.01344	-1.14254	Tpc1	NaN
0.307078	0.377159	0.0889018	0.57695	-0.045695	-0.312876	0.870484	0.832896	0.48494	-0.2592	-0.537762	-0.114498	-0.569311	-1.56748	-1.02988	Tpis	NaN
-0.888202	0.135524	-1.15654	-0.524281	0.0800442	0.659636	0.93298	1.14637	-0.0104719	-0.199834	0.784213	0.895904	1.25078	-0.815612	-2.41903	Tpr	NaN
-0.736177	-0.480177	-0.627781	-0.980941	-0.298324	0.294727	0.380909	1.41635	-0.738296	-0.193772	0.614476	0.774232	1.98136	0.725422	-1.78821	Tpx2A	NaN
0.661255	0.287012	1.19059	0.375325	-0.121819	-0.291146	-1.00734	-1.39102	0.017243	-0.221415	-0.420173	-0.790007	0.583133	1.22295	0.00445337	Tr112	NaN
-0.846419	-0.224256	-0.25426	0.843828	-0.379943	-0.755808	0.241908	-0.645498	0.598251	-0.541514	0.226349	0.419295	1.11687	0.222321	0.652355	Tr150	NaN
-0.276846	-0.713309	0.675647	0.00124849	-0.323624	-0.126945	0.806597	0.437435	-1.46537	0.41308	-0.0909174	0.867364	1.13643	-0.225275	-1.27559	Tra2A	NaN
0.199192	-0.428928	1.73661	-0.637613	-0.521447	-0.551453	0.0851436	0.199227	-0.765858	0.562426	-0.110576	-0.0998822	-0.710454	-1.10228	2.11898	Tra2B	NaN
-0.858546	0.323338	-0.0709693	-0.582659	0.560922	0.983435	0.664453	0.749751	-0.478061	-0.00709741	0.782372	-0.468889	-0.526797	-0.815027	-0.846132	Traf4	NaN
1.00433	-1.42389	-1.04646	1.17809	0.989073	0.168263	-0.368915	-0.838094	1.39688	1.34648	0.753699	-0.0619793	-0.733918	-0.983093	-1.26794	Traip	NaN
0.74944	1.00664	1.08601	0.0356348	-0.384038	0.532221	-0.17537	0.834919	-0.78004	-1.34608	-0.410579	-0.86062	0.00614607	-0.217823	-1.30495	Trak2	NaN
-0.135099	0.198731	0.232879	0.0653568	-0.574062	0.349304	-0.839256	0.12761	-0.402326	-1.38718	-0.371232	0.810288	0.757136	0.916522	0.442835	Trbp2	NaN
0.494584	0.867344	-0.224954	0.384057	0.19469	-0.431138	0.459787	0.678439	-0.73738	0.374287	-0.632166	-0.0580643	-0.549615	-1.36559	-0.261879	Trfeb	NaN
-0.686251	0.223678	0.281187	0.261836	0.687885	0.0937892	-0.111384	-0.196527	0.824482	0.112802	-0.414093	-0.506159	-0.139793	-0.0423965	-0.573794	Tri33	NaN
-0.247699	0.640666	-0.0407363	-0.215642	0.163362	0.31364	0.304289	0.745912	-0.367649	-0.0646339	0.511949	0.451187	0.804681	0.19285	-3.74677	Tripc	NaN
-0.456715	-0.22085	-0.722662	-1.39244	0.118072	0.501339	0.672201	1.11452	-0.173797	0.602834	0.556989	0.913803	1.08571	-0.719064	-1.75111	Trm1	NaN
-0.579951	0.329411	0.764774	-1.38789	-0.228435	0.549161	-0.118938	0.385381	-0.93981	-0.626833	0.162888	-0.359752	-0.452997	1.25716	1.34132	Trm6	NaN
-1.28504	-0.646665	1.35097	-1.18156	-0.536281	-0.0589419	0.0285388	0.237536	-0.2658	-0.438101	-0.226814	-0.144612	0.33193	0.958734	2.57325	Trm61	NaN
-0.66706	1.66853	0.282208	-1.16527	-0.645887	-0.259973	0.347558	1.90357	-1.15721	-0.231164	0.098686	0.191697	0.878736	-0.0180336	-1.71428	Trrap	NaN
0.71164	0.7026	1.85512	0.185991	-0.350771	-0.287814	-0.849589	-1.29858	-0.00483191	-0.800632	-0.670874	-0.415402	-1.15885	0.560857	1.59827	Tsap1	NaN
-0.401921	-0.392063	-0.035752	-0.759712	0.560057	0.706095	-0.0759374	0.609214	0.0720405	-1.38875	0.451811	-0.20726	0.669211	0.358362	-0.235389	Tsg10	NaN
0.57131	0.436501	0.969811	0.0497182	0.217622	0.101807	-1.37407	-1.08893	0.311431	1.16533	0.639872	-0.152539	0.31374	-1.26907	-0.853784	Tsna1	NaN
0.123752	0.078121	0.203962	0.602966	0.51242	0.198756	0.292446	0.374821	0.653697	0.291796	0.145335	0.0627509	-0.0501861	-0.527372	-3.75901	Tt21B	NaN
-1.40509	-1.13631	-1.05493	0.325214	-0.458365	0.259138	0.268415	0.751816	0.281789	-0.0301535	0.552672	0.606196	0.840318	-0.590987	1.60698	Ttc14	NaN
-0.776431	0.0684725	0.477566	-1.37309	-0.528908	0.384691	0.770803	1.6294	-1.63886	-1.1403	0.0246768	0.570765	1.21687	0.655014	-0.558178	Ttf1	NaN
0.492734	0.000109097	-0.189833	0.73042	0.294154	0.00131091	-0.120844	-0.255953	0.997281	0.784358	0.351997	0.108987	-0.276467	0.327694	-3.56331	Ttf2	NaN
-0.759888	-0.340483	-0.217106	0.0797265	0.0381052	0.188591	0.14062	0.0157824	1.03102	-0.501083	-0.29489	1.46182	-0.106723	-0.11344	-0.337171	Txnd5	NaN
0.61211	-1.44116	-1.26605	0.437055	0.83345	0.710877	0.225281	-0.790288	0.919856	0.735094	0.925478	0.923787	0.453807	-1.49639	-1.55666	Tydp1	NaN
0.196329	1.89489	1.2092	-0.316837	-0.216049	-0.551001	-0.0988527	-0.227878	-0.376241	-1.59848	-1.12154	0.763088	0.152968	0.131407	-0.470936	Tyy1	NaN
-1.2132	-1.78811	-0.520758	0.343716	-0.255379	0.308325	0.208571	0.0727824	1.18439	0.223245	0.2972	1.14827	0.705995	-0.820067	1.05304	U2Af1	NaN
-1.28595	-0.978322	-0.621188	0.844688	-0.0118147	0.16985	-0.685712	-0.67808	1.2551	0.870583	0.0776501	-0.0497054	-0.168176	-0.103259	2.44652	U2Af2	NaN
0.293027	0.254488	0.968233	-0.952635	-0.3405	0.547873	0.93042	0.956737	-1.1803	-0.277677	-0.11751	0.127375	0.275097	-1.93609	-0.434412	U3Ip2	NaN
-0.260719	-0.66356	0.46155	1.00342	-0.33269	-0.648526	-0.536842	-0.243206	-0.297147	-0.219955	-0.543372	-0.574326	-0.334354	0.746091	2.85048	U520	NaN
-0.308863	-0.600571	0.4152	1.08739	-0.414799	-0.642572	-0.589539	-0.118624	-0.297221	-0.0797742	-0.480162	-0.265044	-0.243221	0.188077	2.74051	U5S1	NaN
0.362743	-0.143	1.16266	-0.736123	-0.0462192	-0.152812	0.493166	-0.241933	0.0265248	0.126065	-0.537819	-0.551919	0.308161	0.222948	-0.525274	Uba1	NaN
-0.687528	0.184797	-1.13896	-0.152058	0.369613	0.776321	0.755985	0.90181	-0.360914	0.0764288	0.696014	0.908365	1.0755	-1.02594	-2.71609	Ubc9	NaN
-0.644384	-0.715744	-0.463438	-0.668226	-0.416081	-0.606942	0.166548	-0.920677	1.47348	1.47549	1.11658	1.42989	0.982892	-0.560035	-0.226367	Ube2T	NaN
1.0915	1.16518	0.940218	0.369314	0.184348	-0.180764	-0.287929	-0.108497	0.116862	-0.00396466	-0.131189	-0.370411	-0.707481	0.239085	-3.37406	Ubf1B	NaN
-0.666069	-0.0155639	-0.229411	0.277216	-0.00346094	0.861286	-0.847845	-0.572738	-0.299222	0.211461	0.298971	0.99846	0.0951444	0.207524	0.0831088	Ubim	NaN
1.28494	-0.428845	0.538274	-0.314848	0.69425	-0.0139372	0.339975	-0.865572	-0.0860239	1.04003	0.00423928	-0.779546	-1.26317	1.77113	-2.33231	Ubn2	NaN
-1.00371	-0.11882	-0.977365	0.272203	0.656407	0.126115	-0.174715	0.470018	0.962901	-0.337076	0.500706	0.193505	0.0560313	-1.14125	0.765002	Ubp12	NaN
-0.257429	0.118206	0.0832826	0.827329	0.0349456	-0.997391	-0.063022	0.199788	-0.50095	0.0194263	-0.232837	0.182646	0.212373	0.144705	0.247026	Ubp14	NaN
-0.191878	0.27619	-1.55722	0.134647	0.13864	0.494141	0.0495982	0.373883	0.525411	0.393683	0.271173	0.58223	0.733099	-1.34964	-0.779951	Ubp36	NaN
-0.307405	-0.806107	-0.115936	0.0843089	0.250072	-0.0903812	-0.58252	-0.584507	2.02066	1.29482	0.744103	0.572572	-0.543521	-0.602463	-0.616198	Ubp37	NaN
-0.509389	-0.922787	-0.644962	-0.584458	-0.419958	-0.667817	-0.648204	-0.323638	1.19714	1.3183	1.62879	1.63948	1.64968	-0.660694	-0.477749	Ubp48	NaN
-1.21295	-0.933485	-1.1156	1.59973	1.03319	0.15134	-0.343761	-1.03428	1.38642	1.17644	0.687979	0.451957	0.367958	-0.342678	-1.25366	Ubp7	NaN
0.363833	0.566273	0.767632	-0.04424	-0.213055	0.234589	0.00361501	0.420552	-1.96963	0.187519	-0.903909	0.0131759	0.16112	0.828808	-1.11601	Ubql1	NaN
-0.707184	0.323408	0.926054	-1.79348	0.182734	-0.0752531	0.610451	-0.431483	-1.08981	0.542527	0.677153	0.564078	1.36136	0.171857	-0.940831	Ubql4	NaN
-1.01967	1.3049	0.383574	-1.0106	-0.125608	1.09163	0.640034	0.993679	-0.130378	-0.545491	-0.133621	0.124524	-0.063881	-1.25546	-1.00628	Uchl5	NaN
-1.0478	-0.789117	-1.21871	0.578492	-0.187194	-0.163641	-0.287327	0.3193	1.35284	0.968585	1.22108	1.24212	1.10381	-1.51817	-0.642283	Uhrf1	NaN
-0.191067	0.265608	-0.964017	-0.248571	0.115535	0.636906	0.174479	0.0886604	-0.621163	0.158391	0.910122	0.899794	1.25769	-1.28222	-1.15932	Up44A	NaN
0.176359	0.118886	0.0442276	0.489569	0.515821	0.717042	0.640778	0.278572	-0.112537	-1.47473	0.418909	0.30696	-0.0738946	-1.34614	-1.69357	Upk1A	NaN
0.195606	-0.61267	0.195013	0.299604	0.559444	0.587104	0.434498	-0.752002	0.589755	0.319904	0.610812	0.558258	0.466979	-1.26379	-2.49072	Upk2	NaN
-0.252516	-0.872667	-0.271068	0.00473541	0.823322	0.944341	0.76597	0.0644383	0.303759	-0.0672995	0.63346	0.516366	0.21533	-0.362779	-2.84758	Upk3A	NaN
-0.651021	-0.544292	-0.399046	0.194128	0.370012	0.837469	1.18492	0.445073	-0.644124	0.999946	0.621708	0.838007	-0.133133	-1.95427	-1.64445	Urb2	NaN
0.314329	0.441385	-0.570489	0.236114	0.952402	1.19158	1.09738	0.931767	-0.435651	-0.517997	-0.236219	-0.394093	-0.612401	-1.16018	-2.7694	Usp1	NaN
-0.155186	1.77326	1.00179	-0.825828	-0.776092	-0.31465	0.266775	1.45457	-1.0639	-0.815729	-0.280642	-0.394459	0.439546	-0.0243221	-1.09335	Usp22	NaN
-0.56845	0.263485	0.48249	0.428582	-0.226622	-0.190329	-0.474562	-0.220692	0.387763	-0.722273	0.196095	0.0352355	-0.685712	0.780371	0.683318	Uspl1	NaN
0.368124	0.201487	-0.0684063	0.462864	0.290686	0.186494	-0.2087	0.11954	0.349409	0.62602	0.630168	-0.828634	-2.28432	-0.506726	0.211298	Ut14A	NaN
0.711513	0.711633	-0.456498	-0.510646	0.813637	0.653834	0.633931	0.479743	-1.60901	-0.985624	0.215166	-0.262052	-0.145537	-0.00516868	-1.25731	Utp11	NaN
0.353164	0.918372	1.5101	-0.692967	-0.945758	-0.701928	-0.362961	1.0013	-0.734524	-1.2247	-0.885176	-0.608609	-0.702572	0.756627	1.95986	Utp15	NaN
-1.06038	0.291292	0.416697	0.0680001	0.227414	0.461974	0.41616	0.308196	0.196911	0.37419	0.348431	0.272172	0.120278	0.219914	-3.0377	Utp18	NaN
-0.477545	0.0643681	-0.617911	-0.00382141	0.743261	0.777514	-0.0349924	0.304128	0.660457	-0.312387	0.695499	0.657223	-0.0212977	-1.42803	-1.25813	Utp6	NaN
-0.0520371	-0.683798	-0.963279	0.540613	0.726902	0.563403	0.850162	0.170364	0.412273	0.00181822	0.301586	0.0291274	-0.0393578	-1.01263	-1.22926	Va0D1	NaN
-1.14678	0.760942	-1.21441	-1.03571	0.278705	-0.405163	0.0649127	0.749927	0.0924708	0.731494	1.33068	1.13985	0.935503	-0.955011	-0.678215	Vac14	NaN
-0.197041	-0.0138529	0.153276	-0.250111	0.365817	0.497631	0.7071	0.458741	-0.105529	0.30205	0.432589	0.429869	0.127837	-1.47754	-2.00469	Vamp2	NaN
0.0704006	0.400894	0.307299	-0.303704	-0.346665	-0.541989	0.929805	0.325334	-0.746393	-0.779843	-0.156559	0.739436	0.400795	-0.117743	-0.461526	Vamp3	NaN
0.252908	0.15775	-1.58405	0.220048	0.246429	0.366765	0.562658	0.35133	0.334381	0.257386	0.404395	0.57477	0.492901	-0.333202	-2.49575	Vamp8	NaN
0.340416	-0.392112	-0.646712	-0.0276277	0.430517	0.705113	0.856608	0.451388	-0.0820809	0.0371486	0.434852	0.704792	0.480188	-2.30818	-1.55684	Vapb	NaN
-0.286031	-0.221006	-1.37185	0.0944589	0.504826	0.730916	1.30101	0.731486	-0.159306	-0.450867	-0.82552	0.599762	0.429597	-1.85421	0.282139	Vdac2	NaN
0.402442	-0.323157	0.456348	-1.12881	0.418337	-0.215271	0.695458	-0.180734	0.3319	0.0558321	-0.314682	0.5556	-0.0416095	-0.464546	-0.288642	Vdac3	NaN
0.531447	0.835171	1.1356	0.270909	-0.0993714	-0.29189	-0.737945	-2.23949	0.791144	-0.0208703	0.0329894	-0.132677	-0.430672	1.71272	-1.15855	Vegta	NaN
0.08419	0.457905	0.805369	-0.12153	0.323149	-0.803111	-0.962664	-0.494731	0.9893	0.284384	1.08784	-0.0591984	-0.231636	-0.342793	-0.779336	Vim4	NaN
0.615697	0.375915	1.32209	0.167194	-0.530571	-0.580698	-0.962484	0.137027	-1.55202	-0.95516	-1.01388	-0.0237684	0.559306	0.806013	1.45395	Vir	NaN
-0.254143	0.0471393	-0.435516	0.627772	0.367765	0.768584	0.229955	-0.166494	0.809359	-1.4361	-0.759338	-0.661528	0.723545	-0.917877	0.661862	Vita2	NaN
-0.412751	-0.220384	-0.626628	-0.0587937	-0.162973	0.825872	0.710363	0.584767	0.103571	-0.38736	-0.295051	0.941805	0.884423	-1.40569	-0.694327	Vldlr	NaN
-0.181321	-0.254898	0.17749	-0.517031	-0.358867	-0.0818652	-0.0343968	0.769859	0.263536	0.383791	0.070816	0.114563	-0.627992	0.455862	-0.0192032	Vma5A	NaN
-1.85762	0.314631	-1.83628	0.315522	0.378413	0.679099	0.519104	0.402866	0.56141	0.542852	0.607812	0.647415	0.573252	0.0318478	-1.5189	Vpp1	NaN
-0.353712	1.78918	0.474248	-0.180512	0.0371304	0.167899	0.316412	1.55562	-0.481153	-0.888146	-0.718295	-0.174409	-1.4381	-0.566094	-0.808825	Vps72	NaN
-0.645985	-0.00837151	-0.806421	-0.472066	0.248852	0.528121	0.607423	1.33039	-0.272595	0.267919	0.639451	0.915301	1.26874	-1.4769	-2.38451	Vrk1	NaN
1.12213	0.393343	1.0937	0.289681	-0.67497	-0.844825	-0.869567	-0.264188	0.541418	-0.693235	-1.24702	-0.895797	-0.699039	1.58656	1.08005	Wap53	NaN
-0.121555	-0.0584885	1.25334	0.0821901	-0.260674	0.34572	-0.899711	1.04951	-0.236879	-0.994324	0.557204	0.103995	0.480139	-0.758244	-1.00566	Wd82A	NaN
0.813547	-1.65071	-1.50343	0.903039	0.758773	0.607849	0.302469	-0.571295	0.923212	0.683459	0.734067	0.621301	0.353953	-1.36185	-1.50113	Wdhd1	NaN
-0.494959	0.204045	0.706549	-1.46814	-0.856809	-1.08795	-0.978623	-0.486183	-0.484755	0.604795	0.64507	0.768246	1.10946	1.39508	1.91152	Wdr18	NaN
-0.274925	0.175468	-1.44016	1.06548	1.05723	-0.12469	-0.572012	-1.05515	1.05388	0.938764	-0.256899	0.596743	0.511255	-0.773789	-0.511606	Wdr19	NaN
-0.669266	0.417946	0.0781104	0.233296	-0.0085002	0.123492	0.00212312	0.79859	0.302967	-0.187891	-0.672362	0.446734	-0.599709	-0.239542	-0.35125	Wdr20	NaN
-1.17178	-0.387393	0.439902	-0.954284	-0.828042	-0.233943	0.749551	1.82994	-0.996582	-0.241986	-0.340745	0.363144	1.14969	0.751276	0.0566065	Wdr3	NaN
0.449514	0.213163	1.73901	-1.40342	-0.671685	-0.460516	-0.326973	0.00185062	-0.389147	-0.853752	-0.121329	-0.269804	-0.708147	1.04962	1.90463	Wdr33	NaN
0.310589	0.317234	0.0983595	0.319943	0.304257	0.301866	0.149705	0.270146	0.783272	0.778679	0.0450584	-0.0161789	0.0331808	-0.653527	-3.73328	Wdr35	NaN
-1.49888	-0.705046	0.0772352	-1.25979	-0.571704	-0.0136174	0.674498	1.49085	-0.908529	0.296269	0.441656	0.794075	1.40272	-0.500927	0.883351	Wdr36	NaN
0.460899	1.11585	1.42527	-0.611055	-0.88743	-0.7659	-0.598467	0.823859	-0.671068	-1.42002	-0.964478	-0.521074	-0.46508	0.821934	1.93575	Wdr43	NaN
-0.290624	-0.373015	0.392695	-0.941218	-0.605527	-0.0451132	-0.56705	1.76984	-0.482957	-0.988001	0.072527	0.42806	0.146727	-0.186715	1.89037	Wdr46	NaN
0.311853	0.548217	-0.221465	0.29653	0.823087	0.899126	0.856638	0.704986	-0.350916	-0.54043	-0.319777	-0.295851	-0.407069	-0.334802	-3.37645	Wdr48	NaN
-0.495563	1.75781	0.794151	-1.04835	-0.166894	0.39432	0.491365	1.33497	-1.16974	-0.62063	-0.370592	-0.105903	0.138316	-0.693769	-1.2601	Wdr5	NaN
-0.338614	-1.15515	0.952053	0.542231	-0.025486	-0.140473	-0.181611	-0.104312	-0.188032	0.0186274	0.155281	0.041319	-0.0390364	-1.50992	2.12358	Wdr55	NaN
-0.00704832	0.930271	1.69609	-0.664531	-0.885173	-0.803458	-0.313202	-0.156088	-0.219392	-0.771634	-0.500272	-0.423095	-0.654344	1.33067	1.50891	Wdr61	NaN
0.369081	0.351428	0.796936	-0.0237988	0.243968	0.136849	0.000546259	-0.3572	-0.102727	0.26526	-0.00120314	-0.031386	-0.635887	0.587897	-2.1057	Wdr74	NaN
0.135969	0.877481	1.5551	-0.708207	-0.868943	-0.548879	-0.582163	0.876118	-0.871413	-0.885887	-0.871825	-0.885076	-0.350147	0.619319	2.26306	Wdr75	NaN
-0.242176	0.352948	-0.176151	-0.152107	0.293287	0.338884	0.545624	0.776624	-0.298772	0.23707	0.446902	0.562239	0.781068	-0.334377	-3.71004	Wdr76	NaN
0.50945	1.01909	0.786647	1.25835	0.45397	-0.190696	-0.699745	-0.651941	-0.360677	-0.894655	0.0081106	-0.482395	-0.801008	-0.0339605	-0.748919	Wdr83	NaN
-0.276728	-0.159579	0.280478	-0.211196	-0.0351837	0.205267	-0.102466	-0.51092	0.779653	0.864043	0.734164	0.587427	0.107664	-1.91696	-0.0755534	Wdr89	NaN
0.134858	0.092811	-0.31563	0.362605	0.165768	-0.104643	-0.0859643	0.307559	0.567061	0.450683	0.302475	0.390515	0.708954	0.593492	-3.75633	Wiz	NaN
0.263534	-0.337804	-0.731992	-1.15868	0.657734	0.972714	1.21025	0.54597	-0.432482	-0.162846	0.148915	0.111021	-0.110569	-0.716869	-0.7328	Wlsa	NaN
-0.461728	-1.63539	-1.34406	0.511103	0.851442	0.854598	0.52873	-0.778659	0.507422	0.792207	0.971639	1.01478	1.09359	-0.714839	-1.69952	Wrn	NaN
-0.245676	1.2462	0.978388	0.299624	0.0547828	-0.352748	-0.146857	1.25676	-0.749477	-0.929934	-0.786445	-0.741334	-0.823936	0.519065	-0.608578	Xpc	NaN
0.346512	0.265324	-0.58876	0.554432	0.874272	0.957345	0.881214	0.679273	-0.347316	-0.37547	-0.244629	-0.322562	-0.388197	-0.278075	-3.33657	Xpf	NaN
0.21329	0.690924	-0.542388	0.35562	-0.0593271	0.255244	0.0635881	-0.124414	-1.36281	0.370525	0.262582	-0.507508	-0.13434	0.430188	-0.195351	Xpo1	NaN
1.2935	-0.648796	1.84924	-0.581273	0.18969	-0.331719	-0.474811	0.226785	-0.769752	-0.410894	-0.451217	-0.356056	-0.467686	0.783242	-0.357782	Xpo2	NaN
0.90047	-0.520944	-0.990239	0.832493	0.379941	0.122768	0.147033	0.302517	0.961947	0.651422	0.285234	0.399374	0.292351	-0.982817	-3.1729	Xrcc1	NaN
-0.750526	-0.655903	-1.16098	0.332807	1.33486	1.23139	0.980282	0.067621	-1.49127	-0.591528	0.674387	0.22764	0.546232	-0.58686	-0.61801	Xrcc2	NaN
-0.807967	-0.258821	-1.10875	0.402197	1.24277	1.19191	0.920876	-0.259987	-0.105406	0.371587	0.478753	0.168511	0.444846	-0.29943	-2.82184	Xrcc3	NaN
0.0379355	-1.45532	-1.98801	0.551437	0.587242	0.693624	0.41	-0.240953	0.62072	0.676112	0.779504	0.891453	0.986218	-0.449758	-1.63218	Xrcc5	NaN
0.0899126	-1.5236	-1.46102	0.505459	0.452523	0.686875	0.190175	-0.481713	0.82641	0.796137	0.894355	0.970857	1.18026	-0.525754	-2.08708	Xrcc6	NaN
0.346013	0.122569	-0.316107	-0.574642	0.254192	-0.623901	0.390452	0.0228298	-0.511607	0.226435	-0.112691	0.682955	0.506432	-0.458484	0.171754	Xrn1	NaN
-0.962972	-0.109135	-0.421386	-0.504152	-0.439456	0.373937	0.859657	1.2853	-0.59355	-0.088275	0.912214	1.18097	1.29869	-1.36176	-1.45735	Xrn2	NaN
-1.17317	-0.763875	-0.152846	-0.322222	-0.253794	-0.239312	-0.0880131	-0.0685514	0.470529	-0.118988	0.990813	1.61804	2.48388	0.239907	-1.6018	Ybx2B	NaN
-0.134	1.8698	1.03791	-0.348292	-0.310961	-0.189829	0.15105	1.07366	-0.483335	-0.722121	-0.451381	-0.380252	-0.16159	0.543611	-2.54404	Yets4	NaN
0.795339	-0.0860981	1.167	-0.112056	-0.215123	-0.447538	-0.864268	-1.23604	-0.0461719	0.386954	-0.567755	-1.24528	-0.602473	1.45073	1.95571	Ytdc1	NaN
-1.13037	0.266048	-0.663231	-0.190752	-0.677145	0.715684	0.763704	1.20625	0.120885	-1.07718	0.751219	0.920929	1.04656	-1.35271	-0.796622	Ytdc2	NaN
0.712384	0.906356	1.28872	-0.293068	-0.100419	-0.129345	-0.654046	-0.983847	-0.0244894	-0.624981	-0.512319	-0.973609	-1.49799	0.546729	2.09101	Ythd1	NaN
-0.27843	-0.783453	-1.12854	0.360454	0.23557	-0.496046	-0.596142	-0.729851	0.964677	0.631725	0.688487	0.727399	0.609788	0.681329	0.251844	Ythd2	NaN
0.839606	0.807593	0.250166	-0.935369	-0.0237919	0.152103	0.336429	0.0780463	-0.414456	-0.661634	-0.291436	-1.14	-0.364753	1.29662	-0.430715	Z518a	NaN
0.76412	1.09751	1.23314	0.2027	0.298535	0.33311	0.0722127	-1.36299	-0.0207198	-0.471792	-0.299841	-0.60171	-1.91395	0.7543	-0.964067	Z703A	NaN
-1.03444	-0.477665	-0.540894	-0.928075	-0.163756	0.733169	0.868082	1.20206	-1.25113	-0.647608	0.783247	1.1832	1.25779	0.163268	-1.03342	Zar1L	NaN
1.91533	1.58614	0.932111	-0.409272	-0.484473	-0.330334	-0.669497	-0.241197	-0.378302	-0.608833	-0.901124	-0.78762	0.0878042	-0.477581	0.000576884	Zbtb2	NaN
-0.8835	0.141004	0.024029	-0.133011	-0.66506	0.187047	0.538172	1.15899	-0.0598733	-0.235085	-0.344205	-0.673079	0.677025	-1.0823	1.2273	Zc11A	NaN
0.062445	0.0279739	-0.169962	-0.897727	-0.0158012	-0.451403	0.525611	-0.519921	0.28453	-0.590409	0.141096	0.85619	1.11142	0.505391	-0.389838	Zc3H3	NaN
-0.726229	0.135263	-0.371463	-0.162447	-0.331437	-0.152386	0.128604	1.03262	-0.000184439	-0.318995	-0.525336	-0.00227771	0.509486	-1.7503	2.68424	Zc3Ha	NaN
0.833658	-0.305701	1.69319	-0.0941571	-0.608344	-0.719716	-0.621593	-0.567313	-0.447818	-0.890405	-0.709885	-0.670094	-0.438006	1.68675	1.98942	Zc3Hd	NaN
0.200247	-0.653405	0.597996	0.996764	-0.0307627	0.451043	-0.271608	0.544041	0.0388513	-0.922944	-0.639452	-0.357245	0.352607	-0.685296	-0.232277	Zc3He	NaN
-0.644343	0.115922	-0.396678	-1.10603	-0.312235	0.410823	0.196517	1.43713	-1.25391	-0.642022	0.328611	1.45406	1.98227	-0.323741	-1.14674	Zchc4	NaN
0.140809	-1.08599	0.64725	-0.556935	0.647273	0.592975	0.932722	0.933668	-0.388728	-1.13824	-0.203596	0.544922	0.52958	-0.777562	-1.56874	Zchc9	NaN
0.633448	0.494883	0.993255	0.184447	-0.227988	0.106816	0.522967	0.599909	-0.454082	-0.755674	-0.842006	0.321034	0.327293	-0.944373	-2.06251	Zf106	NaN
-0.595109	-0.239612	0.0795195	-1.14865	-0.745546	0.145441	0.668991	2.20628	-0.787318	-0.983077	0.307165	0.496499	1.7097	-1.26481	0.0267628	Zfr	NaN
-0.336987	0.26712	-0.209585	-0.186311	0.0415662	0.467026	0.701521	0.945335	0.129233	-0.661838	0.725371	0.855584	0.968196	-2.50683	-1.76263	Zg53	NaN
-0.804092	0.155544	-0.201587	-1.16295	-0.306196	0.495237	0.582365	1.34911	-0.538815	-0.567484	0.685791	1.01731	1.41269	-0.840171	-1.31256	Zg64	NaN
-1.32374	0.396091	-0.423463	-0.212531	0.0345495	0.273586	0.302049	1.23235	-0.632935	-0.514871	0.406212	0.661767	1.11912	1.3049	-2.71605	Zhx2	NaN
-1.86577	0.289807	-0.526016	-0.314969	0.157505	0.486657	0.568023	1.27131	-0.498278	-0.248817	0.483371	0.578689	0.877992	1.07957	-2.36126	Zhx3	NaN
-0.114745	-0.131906	0.168492	-0.515323	1.01468	-0.316892	-0.848944	-0.616852	-0.174618	0.0306457	-0.766723	0.924775	0.674749	0.843343	0.283152	Zik1	NaN
-0.685385	0.864149	0.517141	-0.519931	0.0946405	0.642817	0.603935	0.281975	-0.67438	-0.54458	0.678084	0.65267	0.834698	-2.08748	-1.25814	Zmym2	NaN
0.794891	0.630503	0.992627	-1.65341	0.185527	0.113922	0.596168	-0.0822849	-1.47302	0.145234	0.216798	0.209071	0.118137	1.14439	-2.46453	Zmym3	NaN
0.392866	-1.22588	-1.4174	0.514015	0.503214	0.554495	0.387702	-0.767936	0.946489	0.273455	0.93059	0.888558	1.072	-1.22872	-1.47047	Zn207	NaN
-0.217412	-0.0543198	-1.06525	-0.88766	-1.21497	0.234767	0.483929	1.55521	-0.805969	-0.13906	0.675547	1.17919	1.91117	-0.609092	-0.657518	Zn268	NaN
-0.974688	-0.226387	-1.02994	-0.864934	-1.02142	0.171459	0.510231	1.19564	0.312772	0.394589	0.841801	1.21278	1.3579	-0.847492	-0.285623	Zn271	NaN
0.165669	1.49593	0.765874	0.211308	0.59969	-0.224115	-0.356445	-0.222342	0.407094	-1.28705	-0.863253	-0.956675	0.0181867	-0.267559	-0.298168	Zn316	NaN
0.47185	-0.757885	0.632701	0.222326	-0.416185	-0.280085	-0.599156	-0.654255	0.154334	-0.90678	-0.566738	-0.669732	-0.385658	0.982841	3.23265	Zn318	NaN
-0.889265	0.165723	-0.653562	-1.01298	0.0491116	0.910166	1.09722	0.978707	-0.804227	-0.116495	0.996997	0.910185	0.663334	-0.125852	-2.38411	Zn326	NaN
1.01405	0.0603518	0.0248786	-0.367934	-0.189011	0.229221	-0.0375163	0.103357	-1.18234	-0.336332	-0.27491	0.946491	0.213817	-0.47359	-0.00966811	Zn436	NaN
0.593589	-0.233304	1.15293	0.687053	0.315423	-0.267795	-0.856468	-1.89054	0.749135	0.40739	-0.281202	-0.787909	-1.92437	1.30202	1.20041	Zn451	NaN
0.475352	-0.586249	0.177272	0.381864	1.33746	-0.850958	0.468951	-0.328971	0.246303	-0.65904	-0.254864	0.0296499	-0.969452	-0.151239	0.32568	Zn503	NaN
0.565349	0.999186	1.50173	-0.169751	0.107371	-0.105735	-1.46441	-1.08238	-0.517044	-0.162175	-1.11191	-0.344052	-0.465405	0.806531	1.32558	Zn622	NaN
0.461984	-0.429363	0.822542	-0.158215	-0.133106	-0.543891	-0.44046	0.119774	0.0408732	-0.869175	-0.348075	-0.304107	-0.207952	-0.407895	2.49731	Zn638	NaN
-0.137596	0.112586	0.681688	0.768364	-0.492322	-0.800588	0.0391096	-0.0421554	-0.0365045	0.189357	-0.532389	0.19239	0.620891	-0.218398	-0.387462	Zn830	NaN
0.505107	0.789211	1.24156	-0.970194	-0.729706	-0.454035	-0.527983	-0.276942	-0.908622	-1.11344	-0.466001	-0.603875	0.0607695	1.26231	2.33283	Znf609	NaN
-0.298093	1.07005	0.946145	-0.360421	0.398616	-0.379493	-0.419485	0.204119	-0.158921	0.152626	-0.113551	-0.623578	-0.939904	0.205696	-0.070948	Znhi1	NaN
-0.138159	-0.805297	-0.510386	-0.324052	-0.286124	-1.16006	0.111744	1.04044	0.121712	-0.572652	1.19034	1.31454	1.30762	-0.264668	-0.334369	Znhi3	NaN
-0.164202	-0.217127	0.00147037	0.0147966	0.440053	0.571886	-0.988819	-0.0781982	-0.955976	-0.350297	0.308809	0.212733	0.66848	1.10307	-0.426631	Zo22	NaN
0.624443	-0.601935	-0.237242	-0.757134	-0.752788	0.282322	0.539551	0.836976	-0.254325	-0.636414	0.454735	-0.144365	0.0768191	0.164241	0.427049	Zo29	NaN
-0.375154	0.34277	-0.277527	-0.489776	0.0209511	-0.415878	-0.688228	0.236699	-0.123238	1.21311	0.609838	-1.02667	1.16674	-0.00022504	0.355305	Zo71	NaN
-1.02005	0.127264	-0.883003	-0.408334	0.317915	0.84015	0.892132	1.21198	-0.212298	-1.25439	1.07922	-0.0472758	0.310548	-0.379789	-0.933412	Zo84	NaN
0.360752	-0.0835134	-0.431365	-0.513278	0.10659	-0.818088	-0.631235	0.0632709	0.256651	0.389005	0.131186	1.75598	-0.352073	-0.0407243	0.455794	Zp2	NaN
-0.831892	-0.425968	0.183019	-0.519099	-0.0824604	-0.100089	-0.230098	-0.45739	1.30734	-0.0159706	0.402018	1.04787	-0.170556	0.47473	0.239865	Zp3	NaN
0.178532	-0.950341	-1.28825	0.704627	0.823345	0.80956	0.560976	-0.315306	0.578487	0.634393	0.569452	0.556944	0.544932	-0.622591	-2.95914	Atr
0.287966	-0.819197	-1.2193	0.703041	0.822883	0.725043	0.5015	-0.374762	0.598233	0.555328	0.544137	0.509435	0.504466	-0.414682	-3.13314	Atrip
0.644331	-0.176472	-0.306267	0.566431	0.625281	0.63085	0.398123	-0.302897	0.553301	0.387701	0.379047	0.367756	0.396201	-1.41891	-3.43761	Etaa1
0.835036	-1.49098	-1.65182	0.835863	0.804959	0.548986	0.219247	-0.288987	0.944698	0.894516	0.785798	0.521773	0.0918135	-1.71474	-1.27361	Mcm10
0.711642	1.44929	0.204711	0.742364	-0.027361	-0.150935	0.0172586	0.453948	0.730072	0.353936	-0.385634	-0.932961	-1.38786	-0.532984	-2.37913	Nse1
0.746429	1.12102	0.236212	0.867187	0.208784	-0.133868	-0.181857	0.0510583	0.849507	0.300388	-0.219796	-0.589265	-0.869877	-0.217691	-3.13989	Nse2
0.716022	1.40133	0.218073	0.654078	0.00455599	-0.272544	-0.161044	0.315259	0.744021	0.103084	-0.324039	-0.742277	-1.09306	0.392147	-2.91418	Nse3
0.742567	1.16158	0.237136	0.688632	0.145116	-0.0555057	0.0329294	0.266227	0.574009	0.194866	-0.186749	-0.525671	-0.974239	0.0632813	-3.43708	Nse4
1.07047	0.0168204	-1.95022	1.40257	0.72262	0.293719	-0.0824388	-0.478007	1.30546	0.679065	0.101186	-0.0667521	-0.564767	-1.41239	-1.36918	Rad18
0.956106	-0.18837	-2.38411	1.22571	0.621437	0.224188	-0.0415758	-0.235187	1.2356	0.68035	0.17195	-0.0254855	-0.137005	-1.4083	-0.754718	Slf1
1.05833	-0.635123	-1.56625	1.57148	0.691768	0.143853	-0.322786	-0.505709	1.6908	0.801028	0.125377	-0.229123	-0.657343	-1.07479	-1.23671	Slf2
0.994776	1.41159	0.0312552	0.98748	0.160319	-0.243204	-0.201197	0.123138	1.10385	0.182015	-0.406818	-0.937954	-1.40136	-0.169192	-2.72274	Smc5
0.910326	1.30549	0.0476307	0.913229	0.175419	-0.286277	-0.137242	0.223588	0.976089	0.287272	-0.332914	-0.917153	-1.38691	0.0949555	-2.92423	Smc6
0.039044	-0.317291	-0.673786	0.876428	0.893248	0.604021	0.202838	-0.364121	0.871713	0.519258	0.436786	0.18916	0.0907262	-0.274375	-3.51378	Tob1a
